# Supplementary material for: A wake-active locomotion circuit depolarizes a sleep-active neuron to switch on sleep
Source: PLoS Biol. 2020 Feb 20;18(2):e3000361. doi: 10.1371/journal.pbio.3000361 (PMC7053779; doi:10.1371/journal.pbio.3000361)
Supplement: S1 Data — (XLSX) [file pbio.3000361.s020.xlsx]

## Sheet: 1A
Wild type sample trace
GCaMP signal (a.u.)	speed
1640.8	0.351329
1495.5	0.458077
1568.43	0.471357
1772.17	8.86714
1611.3	6.86307
1358.87	2.99146
1551.17	6.66693
1429.17	0.496854
1575.33	8.58998
1292.9	1.83231
1624.9	4.12269
1523.07	2.77972
1392.3	2.13705
1672.2	4.77859
1846.33	2.92258
1692.53	2.56494
1690.23	3.11873
1753.97	1.79488
1673.87	0.566501
1712.63	7.02131
1846.47	1.24214
1463.4	5.25116
1518.4	7.66026
1293.93	2.46682
1263.33	6.3366
1482.03	2.04858
1782.43	7.41379
1455.53	7.03097
1385.5	6.96394
1782.5	5.91444
1894.3	12.4511
1640.93	6.06488
1508	0.867719
1660.83	6.90699
1206.83	8.95717
1003.97	11.6745
1227.23	2.83251
1413.3	7.92634
1370.83	4.67149
1669.07	1.49056
1629.73	4.47307
1718.9	4.89975
1663.13	1.59071
1502.93	1.19658
1587.3	0.711387
1508.3	8.21314
1300.83	5.26759
1527.07	1.97808
1730.53	0.314238
2028.23	0.1111
2182.47	0.598292
2438.57	0.1111
2287.9	0.248427
2191.4	0.248427
2385.93	0.248427
2512.17	0.1111
2307.7	0.248427
2096.27	0.157119
2286.4	0
2306.2	0.157119
2286.17	0.1111
2228.53	0
2384.47	0.2222
2379.1	0.1111
2180.6	0.1111
2102.1	0.3333
1997.87	0
2095.73	0.1111
2100.53	0
1994.33	0.157119
1927.33	0
1834.8	0.745281
1743.13	0.400577
1763.77	0.1111
1713.57	0.248427
1685.43	0.248427
1730.43	0.248427
1789.27	0.3333
1678.03	2.4442
1485.53	5.56499
1486.13	1.09983
1423.07	0.1111
1570.87	0.2222
1451.33	0.1111
1489.2	0.157119
1411.87	0.157119
1479.57	0.157119
1384.87	1.33782
1417.53	2.77972
1317.13	1.3332
1242.5	0.351329
1102.13	1.5554
1183.6	0.566501
1183.7	0.458077
1154.97	1.44857
1167.5	0.675795
1192.1	0.647819
1162	0.675795
1314.03	0.471357
1434.23	0.5555
1349.37	0.1111
1385.2	1.46129
1448.2	2.58412
1436.33	1.6665
1411.1	0.801153
1568.1	3.8885
1423.47	1.91788
1828.07	0.157119
1867.3	0
2056.23	0
2238	0
2365.67	0.1111
2556.43	0.248427
2521.37	0.1111
2604.57	0
2591.67	0
2772.97	0
2670.5	0.2222
2587.8	0.1111
2484.73	0
2388.9	0
2462.67	0
2157.97	0.2222
2281.4	0.248427
2048.47	0.157119
2271.3	0
2006.2	0.1111
1987.73	0.1111
2200.57	0.1111
2147.53	0
1965.3	0
1887.87	1.9998
1616.13	4.44539
1654.37	0.314238
1629.6	0.2222
1568.8	0.1111
1535.57	3.00792
1540.87	3.0507
1516.23	0.6666
1282.07	1.9687
1166.73	0.5555
1380.83	0.745281
1332.87	0.1111
1478.67	0.2222
1551.27	0.248427
1234.93	0.351329
1236.67	1.15992
1294.93	4.66752
1306.33	1.90173
1108.3	3.11873
1338.67	0.3333
1384.33	0.458077
1355.9	1.00605
1481.47	0.1111
1533.43	0.157119
1598.77	0.157119
1898.67	0.1111
1935.8	0.1111
2122.73	0
1972.47	0.1111
2044.47	0.1111
2549.5	0.1111
2665.87	0.157119
2042.6	0.1111
2099.03	0.248427
2065.3	0.1111
2212.53	0
1786.53	0.2222
2092.1	0.1111
1861.17	0
2013.8	0.157119
1758.53	0.157119
1950.9	0.1111
1605.73	0.248427
1615.4	0.157119
1822.57	0.3333
1391.67	0.248427
1686.6	0.157119
1672.17	0.1111
1686.2	0.1111
1403.77	0
1531.8	0.2222
1439.2	1.11654
1415.4	2.31984
1455.8	0.248427
1529.13	0.1111
1652.43	0
1606.43	0.1111
1468	3.33485
1510.8	2.33574
1703.37	0.458077
1544.3	0.400577
1444.47	0.248427
1609.8	0.400577
1579.67	0
1785.87	0
1747.43	0.2222
1926.93	0.2222
2057.4	0.1111
2207.37	0.1111
2077.37	0
1865.5	0.1111
1742.73	0.895717
1613.77	3.46019
1565.7	4.88966
1278.8	5.6911
1211.9	11.7498
1231.33	0
1383.93	0.647819
1528.23	0.496854
1380.9	0.351329
1531.07	0.1111
1573.37	0.1111
1691.77	0
1646.97	0.1111
1474.5	0.351329
1398.6	0.157119
1578.97	0.248427
1557.37	0
1493.23	0.1111
1536.57	0
1491.47	0.157119
1612.7	0.1111
1488.17	0.1111
1577.87	0.2222
1583.47	0
1464.37	0.157119
1495.13	0.1111
1424.73	0.157119
1444.97	0.2222
1397.3	0
1349.33	0
1333.27	1.04812
1451.03	1.18101
1309.27	0.702658
1259.87	0.1111
1376.8	0.400577
1324.43	2.99146
1269.97	2.2496
1242.7	1.96556
1158.5	3.14238
1175.87	1.09983
1175.9	5.59154
1118.3	10.154
1280.7	0.785596
1249.07	0.702658
1075.67	1.30039
987.933	0.9999
1091.9	0.157119
987.933	0.1111
1171.97	0.157119
1158.13	0
1252.7	0.1111
1263.03	0.157119
1320.93	0.1111
1350.3	0.1111
1306.27	0
1202.87	0.1111
1313.83	0.1111
1370.5	0.157119
1393.13	0.157119
1421.13	0.157119
1293.9	0.916154
1274.3	2.44672
1167	0.80882
1209.07	0.1111
1388.6	0.2222
1297.67	0.2222
1360.53	0.157119
1339.7	0.1111
1418.43	0.2222
1248.57	1.4443
1271.03	0.566501
1316.2	0.458077
1249.67	0.458077
1289.37	0.2222
1291.87	0.400577
1296	0
1308.87	0.248427
1287.77	0
1326.2	0.157119
1272.63	0.157119
1289.5	0.458077
1316.5	0.314238
1257.33	0.351329
1161.97	0.157119
1445.53	0.351329
1451.93	0.942715
1505.77	0.248427
1455.87	0.157119
1576.73	0.248427
1564.5	0.248427
1583.7	2.33574
1581	1.00605
1572.07	1.11654
1618.37	0.2222
1573.63	0.4444
1664.5	2.2496
1716.03	1.98742
1446.23	4.44539
1590.07	8.6658
1552.23	6.11151
1454.03	0.1111
1472.1	6.45911
1489.13	3.37897
1399.77	3.42253
1483.17	3.3404
1544.93	1.55936
1671.9	0
1925.27	1.4443
1845.6	2.56494
1944.53	2.84555
2055.57	0.157119
1976.07	0.157119
1915.1	3.03447
1744.1	1.69587
1910.43	0.157119
2000.4	0
1978.63	0.1111
1939.17	0.2222
1881.87	0.248427
1914.9	0.1111
2180.37	0.1111
1923.6	0.1111
1975.13	0
2111.73	0.1111
2020.37	0
1427.93	0.8888
1566.3	0.1111
1386.93	0.248427
1493.87	0.1111
1383.87	0
1375	0.5555
1524.77	5.48794
1349.1	4.78246
1643.23	2.24686
1457.03	4.08812
1391.47	5.47217
1492.5	4.18214
1299.53	5.0973
1334.8	1.83903
1284.6	1.42277
1435.5	0.2222
1373.13	0.80882
1419.47	0.80882
1476.67	0.3333
1380.77	0.351329
1559.13	0.248427
1622.1	0.1111
1680.33	0.248427
1765.43	0.314238
1667	0.598292
1834.33	0.647819
1953.57	0.157119
1980.43	0.1111
1925.8	0.351329
2059.27	0.7777
1769.13	0.628477
1952.67	0.248427
1903.27	0.1111
1729.73	0.248427
1804.1	0.157119
1660.17	0.2222
1678.03	0.157119
1704.7	0.157119
1617.7	2.29039
1392.27	2.1457
1395.37	0.248427
1453.5	0.3333
1374.73	0.1111
1435.7	0.157119
1495.53	0.916154
1382.83	0.80882
1244.13	0.458077
1248.83	0.1111
1287	0.1111
1290.83	2.29039
1256.2	2.29039
1255.83	0.248427
1335.73	0
1322.67	0.351329
1332.23	0.8888
1348.6	0.314238
1281.03	0.598292
1451.13	2.88432
1438.1	2.58412
1160.2	1.24214
1153.13	1.89196
1190.37	0.6666
1185.57	0.248427
1331.43	6.42942
1433.93	1.6995
1240.53	2.81283
1230.47	1.30039
1251.93	0.400577
1296	0.248427
1287.93	2.61498
1216.63	4.00731
1174.97	0.1111
1244.23	0.157119
1552.13	1.46129
1675.73	0.4444
1688.2	0.80882
1576.33	0.7777
1829.77	5.49692
1661.73	1.6702
1619.37	3.33485
1663.67	2.15717
1699.57	2.78637
1784.03	3.58287
1752.93	0.8888
1738.2	0.916154
1805.87	3.07287
1812	1.73544
1814.97	0.5555
1892	0.400577
1926.23	1.11654
1748	0.6666
1765.93	0.867719
1639.8	1.79143
1781.43	3.07287
1807.43	2.4442
1760.57	2.70318
1666.23	0.993709
1657.37	6.6697
1610.83	3.28262
1801.03	7.5548
1815.07	5.98292
1838.4	2.53834
1809.97	1.29564
1796.9	2.78637
1483.73	9.19986
1638.13	0.157119
1653.2	1.96556
1884.3	6.71765
1814.97	0.2222
1970.4	0
1882.93	0.1111
1714.03	1.24214
1854.73	2.91624
1833.13	1.42277
1814.63	1.30039
1907.2	0.314238
1906.93	8.13689
1974.8	2.6338
1906.27	1.72474
2132.7	3.58287
1768.53	3.11873
1749.3	0.248427
2003.77	2.22478
1853.3	2.53347
1711.2	7.56215
1710.37	10.0679
1677.97	9.37068
1915.5	4.88461
1841.6	0.2222
1868.07	0.647819
1983.13	2.89074
1925.37	3.26755

## Sheet: 1B
ReaChR screen
panel AVJ																	panel CEP																	panel PVC
	worm 1		worm 2		worm 3		worm 4		worm 5		worm 6		worm 7		worm 8			worm 1		worm 2		worm 3		worm 4		worm 5		worm 6		worm 7		worm 8
	GCaMP signal (a.u.)		GCaMP signal (a.u.)		GCaMP signal (a.u.)		GCaMP signal (a.u.)		GCaMP signal (a.u.)		GCaMP signal (a.u.)		GCaMP signal (a.u.)		GCaMP signal (a.u.)			GCaMP signal (a.u.)		GCaMP signal (a.u.)		GCaMP signal (a.u.)		GCaMP signal (a.u.)		GCaMP signal (a.u.)		GCaMP signal (a.u.)		GCaMP signal (a.u.)		GCaMP signal (a.u.)			worm 1		worm 2		worm 3		worm 4		worm 5		worm 6		worm 7		worm 8
	3765.47		2839.2		1679.03		2584		1098.73		1644.17		3177.1		2168.97																				outside of lethargus		outside of lethargus		outside of lethargus		outside of lethargus		outside of lethargus		outside of lethargus		outside of lethargus		outside of lethargus
	5861.33		4205.2		2821.17		3727.17		1742.77		2252.73		4591.43		3552.63			792.091		398.187		669.574		545.639		406.922		473.224		439.739		464.709			GCaMP signal (a.u.)		GCaMP signal (a.u.)		GCaMP signal (a.u.)		GCaMP signal (a.u.)		GCaMP signal (a.u.)		GCaMP signal (a.u.)		GCaMP signal (a.u.)		GCaMP signal (a.u.)
	6006.7		4177.27		2674		3773		1928.63		2215.3		4468.53		5391.4			651.341		454.768		544.858		554.264		371.811		394.579		408.167		791.884
	6353.77		4172.87		2621.7		3545.23		1716.87		2008.33		4389.5		5189.77			606.611		473.236		546.251		576.942		453.623		411.888		461.648		394.209			226.729		477.975		401.886		422.984		579.165		581.619		243.624		275.085
	5497.63		4050.17		2810.1		3598.5		1956.13		2559.57		4891.7		4857.13			520.044		424.655		571.253		601.73		364.271		409.726		421.185		413.734			227.61		483.698		404.212		432.359		594.239		578.118		249.172		283.777
	5626.23		3926.4		2561.87		3842.53		2077.5		2723.63		5208.53		4883.4			604.532		404.978		562.392		507.886		409.984		464.362		441.253		333.42			231.276		486.834		416.663		421.002		623.981		647.753		248.574		288.184
	5411.03		3887.37		2514.43		3673.6		1857.83		2788.6		5030.43		4908.87			601.962		455.238		605.412		456.804		426.369		507.748		429.233		325.732			233.539		488.524		420.338		427.08		643.442		676.971		257.25		292.528
	5458.6		4146.03		2641.4		3491.2		1739.27		2836.2		5060.6		4941.17			629.2		379.468		665.15		578.152		371.909		466.786		456.71		355.346			239.284		496.912		413.439		411.442		658.085		733.75		253.155		293.53
	5628.6		3978.33		2460.4		3366.43		1912.1		2518.43		4566.53		4620.83			508.971		426.288		565.558		499.105		365.109		462.248		454.764		516.529			238.455		494.948		411.26		402.082		640.606		792.462		254.647		284.415
	5772.17		4054.03		2594.93		3573.03		2038.43		2493.67		4410.57		4597.47			536.49		440.507		577.419		619.974		423.385		504.991		433.361		451.06			239.957		493.417		411.856		415.111		662.031		824.723		258.875		287.505
	5884.97		4099.97		2724.53		3378.23		2228.07		2127.23		4532.97		4386.13			503.111		412.376		628.359		579.769		378.537		529.366		445.812		432.356			240.229		498.243		381.931		407.538		657.47		826.448		256.711		287.471
	5995.47		3954.33		2996.37		3292.67		2065.07		1825.93		4092.43		4859.23			614.546		478.375		608.792		514.936		360.757		393.027		439.002		406.279			239.212		495.687		406.692		420.177		724.701		879.156		258.634		287.845
	6620.27		3764.37		3261.67		3230.63		1844.37		2077.47		3933.13		4369.83			512.582		458.604		581.1		484.833		466.994		473.45		456.727		416.473			241.259		501.54		404.002		414.03		667.347		910.105		259.342		289.459
	6507.73		4164.6		3309.13		3531.23		1793.77		2103.53		3457		4505.73			553.331		446.413		578.178		582.611		515.438		669.597		363.269		302.706			238.364		505.991		391.719		437.948		725.671		899.232		257.751		287.308
	6465.2		3871.57		3374.07		3198.13		1663.6		1863.97		3673.33		3960.63			562.354		432.137		656.9		585.559		363.719		541.846		420.724		283.65			243.309		507.807		389.718		440.385		677.588		879.596		261.12		294.09
	6327.3		3985.2		3145.93		3256.93		1820.07		2066.2		4140.43		4054.8			500.911		344.709		678.271		568.716		355.118		478.962		400.326		321.147			256.306		520.667		395.517		466.09		684.795		626.42		259.158		289.571
	6704.6		4026.6		3252.6		3615.3		1784.7		1717.2		4336.67		4261.47			513.693		626.282		641.836		677.484		461.41		549.533		422.688		326.887			283.775		517.857		392.945		463.864		641.748		816.902		260.395		289.367
	7845.93		3990.2		3224.57		3463.27		1890.13		1732.17		4232.5		4050.57			537.498		386.198		548.762		659.899		402.673		677.651		421.847		368.693			290.07		530.56		395.944		429.957		628.489		833.062		253.608		287.993
	7428.83		3695.63		3266.27		3763.17		2173.2		2503.3		4176.93		4059.7			489.286		542.769		588.547		647.506		424.352		751.017		477.636		362.721			281.604		551.299		390.473		436.399		619.714		820.128		252.981		287.301
	7733		3607.93		3488.33		3636.6		1696.83		2830.17		3724		3876.7			490.893		452.051		560.992		595.895		419.916		696.426		385.272		328.768			271.538		555.462		385.097		439.448		628.333		590.904		255.592		287.52
	7961.8		3561.7		3590.13		3683.57		1635.97		2764.67		3586.13		3976.67			531.79		560.613		599.547		607.235		418.499		802.658		481.924		363.624			265.667		564.385		386.318		458.572		569.179		598.982		253.599		290.194
	9407.67		3998.27		3171.37		4290.33		2089.6		3104.47		3996.43		3864.5			600.682		531.539		727.526		850.593		489.869		757.146		553.429		313.816			249.976		574.985		381.349		421.281		629.916		682.868		252.255		296.651
	9166.13		4158.17		2699.47		4444.97		2254.17		2996.43		3962.7		4059.3			599.683		663.834		722.788		1066.74		620.771		912.973		560.425		346.085			248.87		571.344		383.391		447.622		635.309		756.168		254.815		284.822
	9694.7		3817.2		2786.9		4401.13		2523.83		3067.43		3754.47		4202.23			676.829		657.084		676.349		1281.54		608.821		589.192		554.224		353.725			244.826		587.309		379.289		444.492		575.989		822.363		251.689		287.124
	9868		4365.73		2849.63		4521.47		2572.43		3199.03		4122.6		4029.17			802.054		619.838		694.504		1183.84		514.338		513.408		569.517		419.035			242.327		582.491		378.197		452.128		599.911		929.225		251.895		286.621
	8956.13		4213.67		3351.93		4573.83		2440.57		3126.17		4175.8		4140.63			732.533		614.472		683.978		1304.37		813.502		750.453		536.595		406.649			231.846		650.009		381.281		434.207		663.432		956.24		248.286		283.287
	8724.87		4331.73		2862.43		4633.87		2843.53		2993.5		4129.9		4434.9			687.337		633.99		660.804		850.466		709.2		730.425		570.179		336.478			232.046		665.655		380.621		440.21		656.805		977.601		248.622		291.491
	9441.87		4048.27		2804.93		5097.93		2803.8		2966.43		3537.7		4410.67			609.212		680.034		524.868		998.66		591.983		719.28		462.713		382.643			240.149		616.989		377.124		464.762		588.062		972.323		241.81		288.695
	9527.47		4172.57		2603.53		5463.87		1955.9		2948.23		2944.97		4197.6			505.234		784.818		562.853		1123.28		609.782		684.45		475.848		429.248			237.537		656.94		374.09		522.453		607.469		641.641		243.515		290.805
	8945.07		4466.07		2539.43		5223.97		2054.57		2923.27		3246.77		4109.73			595.587		698.592		706.332		1021.62		495.005		467.266		482.682		373.888			248.437		754.069		378.863		531.742		586.606		543.745		245.825		290.441
	8962.93		4411.73		2447.67		5485.8		1664.1		2811.57		3338.17		4168.77			639.565		786.63		633.031		811.599		438.411		534.763		538.368		342.315			243.008		706.694		382.603		548.997		607.75		694.294		241.844		289
	8824.9		4049.4		2392.57		6068.17		1653.2		2850.67		3302.07		4268.8			739.249		614.455		616.086		750		511.724		621.111		516.278		411.468			239.956		810.318		374.922		567.909		633.744		736.68		243.394		294.913
	9233.53		3876.3		2189.3		6418.63		1822.23		3230.83		3031.8		4321.23			734.104		546.25		586.482		494.02		695.371		489.637		497.28		386.292			241.729		828.524		383.073		577.641		645.862		616.408		248.433		338.469
	8742.33		3629.23		2213.67		5712.4		2184.13		3105.33		2631.4		4170.07			821.304		627.632		680.842		461.138		479.932		535.694		539.7		338.778			238.602		839.449		373.05		547.266		635.173		642.295		252.285		288.426
	8794.63		3612.1		2273.33		5589.8		2007.63		2982.13		2345.43		4306.37			793.299		560.193		592.972		502.574		475.366		463.625		594.417		473.439			243.292		817.393		372.552		556.369		694.573		682.992		260.651		286.81
	8806.63		3514.97		2471.87		6026.8		2133.1		3191.37		2081.57		4078.57			785.138		582.025		554.931		541.839		481.33		500.195		571.489		343.96			244.165		801.461		381.781		498.894		716.86		714.415		252.311		293.224
	7227.07		3489.1		2611.43		6615.2		1791.2		3083.73		1972.4		3950.13			696.767		548.759		585.811		675.27		508.433		450.102		535.192		383.735			248.654		872.344		379.671		437.51		670.145		794.395		248.413		281.406
	6641.3		3764.83		2197.9		6147.87		2138.23		2684.13		1728.97		3602.3			691.257		536.785		488.214		435.772		410.205		536.019		483.663		404.734			230.83		878.447		375.207		412.805		701.59		800.143		248.858		292.021
	6197.4		3929.8		2651.57		6173.2		2432.33		2727.37		2010.47		4117.27			551.01		570.284		438.084		387.147		494.071		492.932		502.193		431.332			225.515		850.137		373.231		414.618		683.676		856.095		262.564		282.551
	6245.03		3692.37		2683.87		6646.4		2258.97		2562.5		2318.37		4242.63			585.63		634.454		607.853		436.835		393.373		499.692		541.958		455.058			228.93		831.726		380.006		393.526		628.271		919.948		245.245		283.314
	6449.1		3836.9		2468.97		6310.43		3080.23		3237.07		2283.63		4179.97			513.016		737.513		656.808		480.039		487.021		452.719		521.704		377.303			230.193		860.05		374.501		422.491		669.745		908.254		246.818		283.574
	6441.53		3810.6		2791.87		6236.13		2222.7		3405.27		2413.97		4008.73			495.493		531.091		415.124		429.974		348.02		479.95		441.978		381.675			230.043		880.84		372.685		444.099		697.79		856.869		237.543		283.089
	6505.5		3919.83		2240.03		5515.2		1892.27		3326.17		2329.17		3899.17			455.564		578.363		473.085		378.471		364.21		445.668		365.484		313.342			230.308		860.519		368.882		462.144		675.137		865.18		238.445		286.799
	6736.37		4108.53		2627.8		5115.47		1796.1		3331.67		2033.07		4172.03			498.959		464.302		426.76		436.398		369.501		469.675		413.68		326.945			243.559		755.883		365.167		481.061		575.189		686.045		242.778		300.64
	6254.2		3876.07		2501.8		4906.27		1818.5		3611.47		1788.73		4086.87			479.321		539.047		505.171		426.028		434.615		502.247		429.131		381.91			258.242		627.085		376.642		418.831		536.91		619.042		244.704		359.156
	6316.5		3666.47		2540.03		4662.73		1520.83		3609.87		1895		4478.5			439.172		498.249		773.8		464.712		343.905		461.083		440.777		294.032			258.231		571.828		372.629		399.513		501.289		606.414		246.433		299.43
	6600.4		3701.67		2613.1		4694.8		1382.5		3320.6		1797.37		4679.33			450.918		477.158		458.938		431.192		405.967		487.733		400.058		295.972			240.001		534.606		391.688		390.205		490.84		628.51		250.113		290.481
	6350.7		3686.07		2521.03		4389.73		1698.63		3555		1877.03		4436.4			488.938		523.436		461.678		532.599		370.035		407.386		348.046		304.503			234.933		541.926		368.139		381.619		472.825		684.965		250.376		292.193
	6239.67		3497.2		2618.97		4753.17		1862.1		3083.13		1771.8		4227.6			395.449		528.258		527.155		437.694		374.548		449.621		521.335		294.684			239.445		523.224		373.511		369.57		482.058		695.378		247.592		294.975
	6269.2		3238.4		2915.83		4633.8		1926.67		3423.2		1968.87		3990.2			481.922		586.264		556.499		492.4		443.218		503.202		439.115		320.794			244.468		532.549		376.776		392.463		459.768		671.121		247.192		285.989
	4834.83		3406.17		2687.23		4274.7		1543.23		2935.17		1986.33		4031.6			448.614		725.942		414.718		549.098		498.972		470.674		453.84		297.4			239.782		540.613		394.38		402.087		444.04		745.39		250.776		303.481
	4403.47		3508.83		3011.13		4423.77		1414.43		2868.83		2007.07		4152.13			455.157		564.929		599.479		419.056		474.105		435.058		414.124		395.167			232.613		542.667		384.374		402.575		442.819		725.381		246.305		284.229
	4448.23		3325.77		3289.03		4348.9		1599.43		2951.33		1973.67		4035.9			458.467		574.585		444.355		394.291		304.44		532.676		540.916		318.023			224.285		551.67		384.675		400.053		457.099		697.139		239.202		286.681
	5578.87		3288.67		3022.1		4115.93		1789.5		2842.6		2017.2		3893.67			487.28		592.769		491.155		426.996		362.792		602.27		533.971		448.668			230.53		554.055		403.385		414.637		463.205		702.77		242.398		286.952
	5793.57		3276.7		2470.23		3808.4		1515.93		2986.37		2080.53		3653.73			504.348		555.988		545.327		418.564		383.929		429.3		616.286		473.386			235.259		555.127		413.309		411.869		474.685		697.703		240.645		275.34
	5752.5		3407.93		2322.3		3926.57		1803.23		3124.2		2071.3		3535.1			527.393		532.991		658.77		440.629		380.331		422.772		624.177		302.393			225.205		551.052		403.015		421.119		478.41		671.355		258.77		281.592
	5948.4		3420.67		2599.73		3761.73		1786.3		3323		1984.03		3463.87			601.909		605.119		627.235		426.702		413.228		433.817		857.707		580.416			228.565		506.857		392.128		422.289		514.958		670.707		242.063		273.082
	6039.23		3223.6		2264.33		3602.2		1569.6		3220.2		1896.17		3690.17			567.286		425.445		909.487		468.037		471.475		445.042		642.436		400.776			227.199		466.707		447.722		426.957		561.78		621.952		243.029		281.122
	6082.2		2885.77		2364.57		3365.67		1780		3080.8		2131		3695.1			598.212		536.002		719.363		326.119		401.656		524.716		620.9		412.832			216.508		460.034		440.039		413.821		588.634		637.745		255.957		317.489
	5777.77		0		2437.63		3564.33		1499.63		3632.37		2213.47		3840.8			555.508		597.557		692.74		451.213		405.536		429.716		751.812		504.491			213.337		443.678		485.482		415.559		605.45		674.937		238.894		282.355
	2890.97		527		1825.23		3682.9		1096.4		1526.57		3098.2		2431.33			610.012		569.834		734.09		469.873		437.551		403.831		895.642		295.457			224.951		443.245		444.065		381.437		546.982		683.431		243.008		280.453
	4681.9		791.133		2473.83		5276.4		1509.77		2089.1		4589.4		3592.63			457.942		739.882		450.965		523.669		451.227		518.525		465.485		369.281			233.219		436.331		392.473		375.633		505.984		695.879		242.187		279.488
	5018.63		782.4		2556.23		5323.23		1843.4		2113.1		4481.9		3708.77			437.836		770.378		470.072		474.105		454.315		763.312		470.527		396.946			229.751		434.495		364.49		354.302		545.351		639.963		245.634		281.78
	4577.43		707		2388.67		5151.47		1463.27		2240.97		4528.77		3334.13			426.641		773.897		421.145		463.257		336.093		650.555		464.534		427.302			226.068		430.261		366.046		346.281		536.385		630.39		240.755		269.003
	4828.83		570.067		2489.67		4882.33		1716.37		2284.8		4351.67		3249.63			503.449		696.334		449.544		542.418		389.9		723.204		426.514		463.147			223.444		412.203		350.369		357.493		565.865		560.486		243.753		263.863
	4695.33		753.067		2564.87		4840.3		1707.07		2352.6		4187.3		3126.57			418.017		535.857		448.867		489.002		422.804		413.733		430.396		417.26			222.281		411.687		348.044		355.837		567.564		568.162		245.442		261.037
	4330.47		0		2795.27		5088.93		1723.67		2255.43		4057.73		3175.83			538.991		575.641		494.975		659.281		393.416		446.67		422.738		412.971			222.461		418.724		347.827		355.711		555.069		667.25		242.849		272.404
	5257.47		3032.53		2926.33		5059.57		1561.17		2141.03		3972.7		3224.37			518.65		601.147		424.656		647.935		391.471		514.792		455.157		429.033			218.005		420.994		340.372		363.756		527.497		700.486		245.137		260.408
	4554.9		3149.97		2872.6		5078.33		1473.1		2235.73		3565.03		3164.33			498.564		540.144		442.175		660.557		390.965		856.127		416.719		394.738			219.576		423.156		340.174		367.515		561.395		696.793		241.96		262.254
	4469.4		3077.43		3013.27		4927.83		1724.57		2179.17		3584.9		3584.57			421.558		501.67		466.213		686.586		412.415		441.709		357.738		349.027			220.758		428.509		344.452		363.067		553.555		781.197		244.193		265.471
	4533.53		3380.2		3001.63		5106.03		1535.7		1914		3406.7		3585.83			438.534		443.549		450.85		559.091		404.093		606.945		487.76		299.289			217.445		441.606		341.09		357.15		584.838		768.441		287.254		274.278
	4495.6		3471.77		2832.77		5000.97		1805.4		1814		3489.6		3711.93			421.122		518.871		455.949		651.726		415.927		767.009		410.026		349.282			219.231		431.262		343.115		368.377		579.835		742.794		243.348		263.952
	4673.03		3234.03		2643.2		4806.2		2284.1		1899.13		3695		3894.47			462.664		493.112		443.731		684.03		430.395		794.264		361.638		306.944			219.34		480.207		346.701		374.629		591.49		772.458		240.896		291.258
	4572.2		3243.47		2744.67		4984.97		1739.93		1816.87		3967.23		4156.2			464.441		520.694		572.046		685.875		371.498		600.937		426.914		329.42			215.53		466.327		357.649		376.911		584.544		751.18		245.843		260.917
	4318.97		3110.67		2775.9		4377.67		1376.57		1898.77		3474.8		3742.13			434.998		492.755		481.496		670.024		377.992		548.994		412.847		333.637			214.266		468.893		373		368.491		559.668		740.323		245.08		264.209
	4396.2		2856.27		2691.4		4523		1153.67		1774.67		4061.07		4055.33			424.894		513.853		624.05		716.628		447.94		487.804		425.903		303.922			216.106		474.241		395.804		382.117		559.374		745.238		240.769		263.975
	4096.63		2580.4		2801.1		4901.03		1296.13		2061.3		3699.2		4023.6			555.283		475.414		646.741		634.708		362.646		500.825		406.247		311.844			216.017		453.528		428.266		381.956		594.899		741.636		243.642		261.907
	3790.33		0		2890.73		4938.4		1330.27		2162.83		3367.03		3838.33			389.951		518.051		626.03		641.288		367.816		634.835		451.553		277.65			216.466		449.742		436.53		386.734		593.255		770.152		246.813		308.542
	3590.93		2784.6		2786.97		4805.43		1663.83		1816.4		4188.67		4009.57			424.877		485.979		562.906		821.678		354.478		560.482		448.493		292.324			214.495		457.746		451.237		386.497		551.954		782.142		249.835		261.299
	4042.33		2940.1		2970.07		4762.37		1873.07		1831.53		3981.53		4085.43			434.767		545.601		509.045		695.913		408.429		448.567		361.052		320.299			214.952		456.068		481.74		390.092		569.543		763.758		244.849		257.793
	4042.03		3051.57		3032.27		4621.8		1841.6		1842.5		4020.5		4156.6			505.286		442.927		639.136		736.276		448.471		423.971		364.52		356.223			208.473		442.505		532.717		381.373		578.936		736.68		240.53		268.747
	3555.03		3254.43		3455.43		5288.47		1673.97		1738.27		4318.27		3836.83			517.426		564.949		451.923		1215.64		379.257		483.054		468.517		387.04			205.491		475.706		511.36		383.092		584.151		721.785		245.284		262.503
	4132.37		3463.03		3441.7		5406.1		1484.23		1808.8		4160.87		4166.9			555.235		548.78		457.25		1315.94		502.85		712.748		554.228		381.028			205.59		468.161		552.164		372.904		586.942		710.842		240.882		267.209
	4240.27		3488.6		3629.3		5642.1		1561.23		1880.33		4692.57		4190.6			542.387		526.969		358.792		1285.68		511.873		600.681		592.499		395.446			206.207		463.088		494.255		360.22		625.716		732.396		245.915		266.059
	4176.67		3425.03		3739.73		6308.9		1786.73		1974.6		4410.93		4186.73			600.994		698.696		413.268		1199.39		366.288		378.143		446.633		427.292			203.305		460.737		503.765		349.406		584.291		717.434		240.9		264.685
	4300.3		3521.87		3792.97		6254.03		1703.8		1857.8		3948.03		4230.17			739.964		520.536		456.011		1359.22		437.732		489.708		534.352		415.866			207.586		454.915		556.844		350.886		715.199		679.771		241.6		304.783
	3819.17		3645.57		3572.93		6456.23		1719.27		1733		3926.37		4322.77			880.586		626.475		418.16		1478.15		382.149		493.409		480.347		430.914			205.653		437.006		627.374		354.143		722.971		648.043		241.518		265.565
	3801.47		3736.57		3472.83		6638.57		1542.1		1840.1		3874.87		4232.07			945.779		577.326		401.556		1504.39		402.321		677.955		391.603		471.387			207.663		431.271		604.494		357.824		672.601		486.521		240.068		260.535
	3892.17		3847		3264.83		6560.47		1475.9		1863.53		3944.97		4318.27			1073.76		612.454		433.46		1391.78		424.05		640.972		440.366		445.889			202.951		431.295		627.077		367.801		640.547		581.584		242.362		262.471
	3951.83		3271.07		3082.77		6931.03		1644.43		1944.17		4087.73		4009.5			937.403		645.886		345.972		1059.85		473.752		539.006		409.171		398.151			204.475		420.524		623.799		359.159		699.563		463.504		242.792		262.47
	3858.13		3578.87		3064.3		7446.77		1637.83		1924.4		3816.37		3766.3			954.073		506.878		402.861		1210.25		411.521		507.271		479.066		492.443			202.542		415.054		637.586		346.505		709.987		586.635		246.034		263.413
	4262.13		3453.63		3033.9		7916.37		1468.93		1970.27		3649.27		3738.83			796.069		551.346		417.024		1115.67		464.625		607.435		471.909		519.627			202.951		410.648		575.661		337.078		701.1		612.522		253.452		262.596
	3904.23		3503.83		3117.07		7961.67		1676.63		1884.3		3629.27		3977.97			720.767		581.161		441.509		1197.37		394.587		484.19		419.067		492.402			211.189		417.174		501.359		349.707		668.45		643.084		239.925		262.927
	4260.5		3597.1		3254.17		7691.43		643.1		1964.67		3924.67		4171.13			684.21		610.705		438.852		1051.95		398.223		588.633		417.397		530.218			217.909		435.208		547.232		341.516		633.031		695.796		240.699		263.879
	3731.2		3648.2		3397.13		7481.83		1407.8		2242.3		3538		4022.2			567.414		432.258		424.812		898.349		430.013		446.897		460.153		509.549			210.889		416.108		553.797		341.39		647.082		639.428		241.458		254.933
	3878.3		3828.47		3585		7182.3		1488.9		2137.13		3047.5		3798.17			683.538		488.228		431.632		913.528		450.205		589.894		461.202		489.314			212.072		425.329		533.92		339.81		686.203		627.436		242.054		257.214
	5128.7		4047		3796.57		8281.97		1497.23		1937.07		3146.83		3622.9			567.75		549.395		393.225		1050.17		422.504		377.235		558.534		538.223			211.63		420.348		599.9		338.18		710.234		580.836		241.013		261.446
	4954		3976.07		3885.97		8633.8		1605.5		2084.53		2947.2		3697.53			446.171		554.262		411.135		913.982		368.559		420.049		481.885		455.01			214.725		418.237		578.903		336.153		663.153		621.12		267.519		257.092
	5020.57		4132.4		3670.2		8457.8		1371.33		1737.23		2945.17		3808.87			478.751		594.695		408.78		1004.22		359.351		413.648		487.548		444.032			215.823		416.815		696.186		333.747		641.017		721.052		235.632		262.525
	5281.97		3986.2		3650.43		8877.37		1598.3		1919.47		2816.83		3930.17			447.558		679.896		391.525		947.087		390.717		402.842		479.821		460.228			214.816		422.534		722.352		332.712		661.483		607.324		233.195		258.332
	5752.87		3966.77		3619.9		8416.43		1474.97		1821.7		2638.97		4177.6			486.414		469.631		397.889		837.716		357.744		433.92		519.616		406.382			217.289		413.14		706.675		334.981		684.816		714.438		232.64		248.204
	5683.03		4201.83		3580.13		7940.6		1604.87		1900.73		2247.4		4514.43			547.185		559.194		393.775		438.302		397.4		396.247		358.197		375.956			232.627		420.68		723.917		336.9		608.808		779.089		240.148		259.545
	6066.8		4038.1		3341.6		7298.27		1865.17		1931.93		1998.9		4620.2			551.89		641.684		392.759		606.79		398.53		390.751		387.344		379.122
	5915.17		3796.27		3063.57		7758.67		1683		1689.63		1810.57		4699.73			450.972		515.217		475.357		510.892		408.079		432.583		339.378		352.94
	5953.37		3683.03		3091.1		7721.07		1775.63		1893.27		1697.33		4868.83			409.735		458.828		427.639		489.155		408.743		394.303		378.208		290.397
	6022.7		3506.83		2971.23		6763.97		1641.57		1815.47		1618.57		4846.8			471.866		535.204		389.083		417.05		380.016		402.961		405.648		342.105
	5986.87		3685.47		3319.63		6842.47		1490.73		1969.53		1767.3		4787.8			507.897		539.102		455.729		559.193		488.683		393.047		439.949		352.016
	6059.03		3552		3944.03		6458.3		655.533		1950.73		2052.57		4519.33			448.796		493.773		420.648		475.021		443.177		386.027		368.724		368.201
	6411.47		3439.53		3868.3		6591		1581.33		1960.73		2275.57		4944.07			489.796		557.356		451.987		581.979		452.292		416.685		399.561		343.09
	6613.33		3603.4		3791.03		6466		695.133		1660.87		2235.33		4864.87			501.942		659.914		413.426		611.536		443.827		411.454		387.327		288.468
	5891.83		3579.63		3782.63		6440.4		1466.83		1870.27		2400.2		5057.73			502.979		628.012		506.709		552.844		425.72		449.994		346.032		316.431
	5495.23		3309.27		3928.8		6780		1468.23		2001		2230.5		5282.43			450.121		528.184		451.552		482.388		367.145		366.432		323.411		341.694
	6707.4		3517.8		3712.97		6533.87		601.933		1783.57		2263.27		5662.53			424.189		672.095		516.113		408.676		482.461		366.223		459.833		333.114
	6943.17		3451.7		3945.27		6415.8		1400.97		1952.63		2274.27		5346.13			478.241		677.295		480.729		485.079		454.077		399.823		407.541		295.211
	7468.17		3381.87		3822.33		6012.97		602.2		1905.97		2243.8		5566.9			462.75		783.333		352.133		455.192		450.333		413.607		474.637		309.552
	6832.43		3134.7		3876.43		6080.13		664.867		2117.57		2099.7		5313.97			515.501		795.506		437.49		499.011		402.062		494.805		483.055		321.508
	6957.47		3081.13		3605.23		6013.53		661.933		2220.5		1667.8		5165			524.237		828.171		441.797		485.43		406.806		477.122		539.453		339.893
	7115.2		2880.5		3531.23		5866.47		1345.2		2054.43		1826.77		5448.37			497.176		841.811		394.993		520.035		383.208		421.255		530.757		372.867
	6328.2		3014.53		3617.73		5874.9		1515.17		1870.93		2406.93		5788.4			511.748		779.272		374.527		423.716		416.557		450.425		527.372		348.92
	6103.1		3133.67		3554.77		4994.13		1487.37		1925		2584.13		5233.47			453.687		947.937		381.241		495.434		405.747		391.815		544.732		306.846
	2888.1		2977.63		2299.23		3332.8		1652.07		922.8		2397.07		3966.83			461.857		873.284		432.881		463.049		385.234		434.664		576.904		322.396
	3899.4		4579.33		3109.43		4966.33		2054.47		1391.23		3399.17		5626.23			455.044		978.596		603.113		458.237		552.052		565.587		465.735		482.996
	3393.3		4362.63		3103.37		4859.43		2091.5		1326.3		3771.8		6281.77			492.497		725.7		568.458		506.122		483.643		566.428		491.079		569.587
	3070.03		4207.03		3418.77		5517.57		2297.67		1288.87		3644.6		6232.87			579.06		755.23		644.675		468.954		426.123		453.132		397.688		598.077
	3043.6		4393.27		3235.77		5645.1		1923.97		1424.4		3481.43		6098.5			588.378		725.623		688.865		445.104		495.203		508.973		398.659		485.282
	2974.33		4302.57		3100.23		5954.83		1810.53		1541		3491.13		6066.5			682.121		860.047		469.897		475.748		475.376		447.143		434.772		412.571
	2712.03		4043.33		3010.73		5484.7		1870.37		1538.07		3483.8		6352.87			575.014		803.406		512.472		474.281		484.125		481.751		451.471		390.054
	2370		4111.73		3432.47		5440.63		1940.77		1669.5		3581.2		6039.87			609.901		602.655		566.987		452.737		453.004		487.022		492.146		437.189
	1912		6102.53		3407.17		5561.37		1738.83		1792.83		3501.07		5882.57			591.836		551.685		512.546		443.559		423.942		473.886		428.055		399.942
	2255.83		6016.83		3369.77		5752.07		1909.17		1981.33		3604.4		5665.5			589.266		397.782		496.956		451.558		657.349		395		422.457		368.846
	1739.6		5946.63		3548.07		5632.37		1606.4		2110.83		3579.1		5934.97			500.684		458.905		571.669		450.106		525.576		513.021		413.679		380.418
	1694.13		5762.5		3703.9		5301.97		1796.57		2003.63		3594.47		5833.93			556.763		460.463		562.612		430.79		500.682		413.135		401.792		395.037
	1705.57		5695.9		3915.93		5323.03		1747.07		1962.67		3380.5		6024.8			569.54		673.848		609.251		467.938		526.515		398.979		415.909		447.645
	1769.47		5702.13		3752.73		5194.33		1665.8		1896.03		2966.63		5827.77			629.198		413.284		656.703		406.303		554.998		377.235		462.019		463.214
	1788.73		5954.4		3942.47		4939.73		1881.33		1656.57		2951.13		5930.43			586.489		494.047		500.795		432.196		605.215		412.756		509.207		474.395
	2008.43		5753.03		4018		5103.23		1925.43		1661.13		2776.97		5993.53			626.011		644.341		491.672		541.618		661.337		445.395		435.928		435.733
	2363.63		5547.8		4062.53		4717		1761.17		1600.23		2954.23		5655.73			652.067		575.933		666.972		540.601		763.047		463.397		451.332		447.645
	2299.63		5544.3		4035.3		4732.63		1859.67		1662.2		3446.13		5546.33			603.6		678.853		636.107		571.47		786.207		396.123		538.519		454.382
	1940.17		5486.77		3811.23		4734.8		1659.33		2038.6		3620.07		5175.27			708.045		632.817		497.758		586.283		929.794		408.034		415.103		491.882
	1843.2		5163.47		3521.33		4874.63		1675.87		2208.43		3337.07		5357.77			748.432		685.779		514.358		561.757		1040.52		415.984		367.413		474.689
	1756.07		5257.73		3480.87		4936.17		1638.5		2243.63		3402.03		5371.83			853.823		634.022		541.408		581.747		975.992		365.124		488.837		439.735
	1807.43		5380.53		3627.67		5531.8		1723.4		2141.17		3562.1		5406.8			1066.25		601.449		543.627		601.662		1145.61		430.059		520.079		647.373
	1810.27		5617.3		3479.8		5512.3		1492.67		2141.1		3423.3		5999.43			1056.69		677.585		564.601		677.374		1108.72		403.972		517.99		693.562
	1874.1		5144.3		3821.1		5631.6		1508.53		2181.9		3758.23		6220.2			1138.25		705.688		694.568		702.353		965.457		402.347		481.208		639.314
	1966.8		5140.23		3424.9		5908.47		1593.4		1849		3632.3		6520			1099.92		850.93		594.416		743.688		930.37		363.742		611.286		714.805
	2369.7		5024.37		3224.8		5971		1625.1		1718.3		3273.9		6532.33			1131.33		1047.24		544.94		843.902		858.828		363.229		495.916		791.516
	2004.63		5534.6		3705.2		5912.87		1615.17		1837.57		3696.13		6397.87			1065.86		1149.37		501.139		728.857		772.482		375.816		584.496		750.958
	1859.33		5338.3		3797.53		5616.5		1183.6		1813.53		3792.6		6217.5			966.173		895.938		556.134		691.632		847.525		435.575		440.844		719.013
	1916.57		5699.27		3829.8		5738.27		1313.8		2014.23		3524.07		6479.57			855.661		875.466		516.066		759.748		677.769		417.49		513.651		580.841
	2808.27		5722.43		3910.57		6300.53		1509.97		2054.83		3266.63		6096.27			892.985		651.558		558.837		707.253		619.693		368.762		461.064		681.563
	2756.97		6150.63		3786.57		6407.2		1911.57		1931.47		3100.17		5510.9			707.898		625.909		594.534		617.942		705.579		409.586		432.525		620.086
	2578.87		6241.93		4054.7		5819.37		1831.7		2016.13		3101.4		2616.33			653.519		632.087		540.002		660.091		599.575		425.744		400.351		652.289
	2268.8		6270.43		3911.03		6069.7		1483.27		2139.07		3548.3		2643.17			613.543		599.174		512.829		827.779		647.853		459.926		436.502		608.337
	2467.2		5937.57		3683.73		5717.07		1573.1		2048.9		4049.57		3082.63			633.427		596.916		514.683		757.379		696.594		454.092		572.621		581.145
	2451.47		6235.87		3940.87		6561.53		1719.23		2270.23		3996.97		3374.9			614.429		564.071		536.641		851.849		735.34		420.908		480.191		574.901
	2129.07		6072.67		3608.1		6816.67		1746.5		2262.7		3672.17		3539.67			595.827		577.439		533.888		723.498		635.981		421.229		414.862		667.984
	2875.67		5862.17		3680.37		6770.63		1404.73		2218.1		3858.6		3512.93			596.964		542.882		542.46		664.854		664.874		415.117		456.394		657.91
	3190.3		5864.03		3783.1		6977.87		1768.87		2272.5		3288.8		3534.9			602.637		474.604		517.52		656.104		779.072		461.281		503.676		730.481
	3289.77		6083.67		4067.53		7003.17		1916.27		1957		3806.7		3615.63			528.371		617.247		557.866		497.341		712.851		446.621		424.305		700.014
	3300.73		6056.43		3943.8		6485.03		1391.67		2373.93		3846.33		3555.23			480.031		591.897		543.793		562.609		766.084		345.897		481.776		565.458
	3425.6		6335.23		3758.57		6758		1352.4		2406.27		4257.53		3507.93			590.322		536.035		560.324		523.57		768.673		324.324		444.32		649.379
	3394.43		6002.1		4010.73		6572.13		1553.47		2499.2		4213.3		3337			525.117		590.574		604.361		485.14		610.316		396.09		415.603		527.103
	3704.13		6034.6		3770.9		5807.5		2440		2457.2		3988.23		3368.57			498.176		533.308		541.917		484.142		458.121		391.191		428.548		720.623
	3744.47		5918.63		3797.9		5644.77		2499.13		2411.47		4216.5		3596.17			514.171		714.037		566.566		554.653		559.619		389.934		397.501		416.148
	3563.37		5842.57		3735.13		5246.87		2216.63		2338.37		3881.87		3563.4			520.745		720.819		628.617		548.703		527.195		390.341		413.38		424.378
	3501.57		5641.53		3696.5		5136.23		2464.47		2381.37		3825.87		3527.13			500.724		533.062		605.365		495.844		612.632		398.179		427.855		423.088
	3589.17		5641.87		3363.6		4983.1		2493.9		2175		3788.83		3519.67			473.861		460.776		668.454		450.956		600.615		398.735		444.373		434.186
	3646.27		5679.63		3536.83		4884.83		2594.9		2137.67		3244.23		3846.8			524.253		507.525		692.325		494.607		642.756		604.208		423.834		386.583
	3936.2		5350.83		3758.43		4811.8		2219.73		1969.13		3249.67		3705.03			536.054		557.438		548.883		540.887		529.656		433.814		397.421		411.214
	4042.47		5583		3717.07		4632.63		2465.7		2098.7		3372.97		3719.37			447.66		432.212		536.617		518.921		474.792		470.809		464.055		463.416
	3901.07		5524.3		3731.03		4754.37		2046.87		1905.83		3608.63		3617.3			481.239		482.987		586.096		429.467		471.32		405.137		440.082		514.01
	3348.87		5359.9		3988.03		4263.1		1728.33		1849.47		3460.7		3731.07			524.152		442.742		535.746		475.437		543.309		518.238		407.026		647.28
	3137.2		5612.7		3906.67		4475.8		1797.5		1759.57		3331.47		3459.67			563.647		413.842		581.575		458.494		541.292		454.048		445.809		546.417
	3210.1		5995.53		4113.53		4310.83		1843.67		1811.27		3383.4		3659.53			577.186		409.629		625.639		535.598		493.55		508.459		479.353		360.249
	3181.7		5699.47		3996.4		4117.93		1878.97		1780.7		3239.5		3724			626.794		408.988		681.234		405.942		623.493		348.725		409.457		350.538
	3787.5		5554.23		4025.03		4227.73		1930.6		1737.13		3403.57		3952.03			594.553		398.02		606.802		513.427		654.818		344.332		479.259		343.653
	3631.53		5045.9		3685		4037.4		2103.5		1773.77		3419.03		3898.33			588.156		451.691		586.441		475.418		560.039		752.686		441.672		371.48
	3265.23		5163.33		3632.47		3919.87		1831.97		2129.47		3301.33		3535.27			559.531		371.032		745.696		505.552		695.908		521.565		428.873		390.583
	3207.1		5222.77		3759.2		3713.5		2085.3		1984.5		3601.1		3775.93			661.964		430.998		532.311		459.573		689.02		407.864		513.015		445.449
	3746.93		5364.5		3540.77		4008.2		1965.87		2030.63		3604.77		3778.87			650.159		495.82		513.809		456.678		822.265		417.753		484.133		458.284
	3701.2		2334		1541.8		2022.73		1277.47		1991.33		1108.4		4595.27			689.862		583.978		496.275		437.984		842.514		432.23		547.782		502.628
	5757.83		3068.27		2254.17		2965.83		2219.93		2836.97		1731.97		7275			406.695		1179.46		624.955		813.26		537.871		428.311		445.008		906.909
	5682.27		2838.73		2350.93		2841.13		2290.73		2683.97		1759.8		7702.5			500.812		949.811		768.57		923.697		589.897		588.853		445.665		828.958
	5869.1		2952.57		2373.1		2836.57		2034.13		3074.43		1858.67		8045.23			402.836		968.376		803.583		1033.29		544.078		708.512		424.035		670.483
	5807.67		3069		2360.57		2858.07		1869.4		3270.73		1926.63		7527.13			494.685		933.219		796.57		1157.09		549.175		616.662		389.777		702.97
	6043.33		3170		2411.1		3111.03		2054.77		3341.33		2007.73		7224.3			395.957		888.737		899.55		1334.45		482.671		737.536		468.256		575.501
	6286.03		3040.17		2328.3		3124.07		1907.93		3395.1		1482.33		7281			440.015		864.29		787.708		1215.55		446.551		669.427		409.787		581.049
	6541.1		2991.17		2322.93		3194.93		1854.3		2867.1		1474.27		7498.7			478.98		931.869		720.788		1176.19		479.478		558.107		418.328		583.454
	6372.33		3315.1		2467.53		3187.7		1794.93		3174.8		1294		7487.1			535.788		893.987		793.046		940.199		474.664		778.711		397.305		503.794
	6281.03		2770.27		2358.17		3386.27		1969.8		3260.33		1728.7		7777.17			555.379		916.644		743.276		808.962		507.724		592.486		406.237		565.065
	6036.73		2700.5		2312		3188.67		2018.63		3018.83		1418.63		7590.23			621.152		771.389		779.837		838.857		538.151		595.763		406.208		589.763
	6547.8		2841.9		2280.17		3227.93		1989.2		2997.67		1392.83		7960.43			633.815		782.205		726.05		795.522		444.015		491.22		363.859		582.85
	6621.3		2697.4		2363.9		3257.67		2064.93		2967.73		1452.1		7824.07			523.637		722.657		686.742		841.565		528.146		387.732		353.341		612.444
	6217.73		2537.83		2522.2		3203.03		2324.93		2873.27		1448.1		7644.77			570.127		757.378		670.818		797.364		474.062		419.373		383.351		655.018
	5735.8		2790.33		2641.87		3293		2143.77		3206.7		1477.77		7962.17			495.767		806.49		620.774		737.464		449.163		525.993		364.47		582.133
	5636.6		3234.6		2689.8		3313.8		2149.83		3068.9		1270.33		7972.57			612.245		909.139		616.297		855.242		535.653		687.196		417.021		619.768
	5119.03		3080.53		2639.97		3425.77		1873.4		3026.9		1436.87		8138.13			548.037		847.12		654.421		841.931		475.305		639.231		424.223		587.548
	4879.3		3097.8		2590.33		3187.73		1978.87		2755.93		1443.77		7683.07			478.984		945.938		755.184		792.636		460.034		659.057		390.441		612.793
	4812.3		3227.9		2705.93		3377.63		1789		2719.33		1304.37		7819.3			608.838		1017.62		922.49		694.992		422.503		444.453		378.584		679.768
	5411.97		3425.6		2784.03		3331.2		1938.17		2800.87		1333.8		7678.13			619.523		821.364		1024.61		783.442		439.682		529.72		408.135		631.037
	5545.4		3318		2855.5		3351.7		1869.73		2838.6		1328.4		7771.93			545.053		849.9		1033.19		739.025		402.162		598.992		346.19		631.893
	5011.27		3300.63		2926.07		3555.87		1785.77		3049.03		1382.13		7957.5			637.616		945.632		1073.38		1202.17		466.944		579.082		509.176		686.007
	4990.13		3181.67		2897.73		3668.33		1715		3402.77		1284.67		8248.03			564.115		1198.56		1176.49		1164.88		704.108		421.933		544.695		544.162
	5538.63		3235.9		2979.27		4048.37		1824.5		3289.7		1533.63		8312.53			668.325		1128.68		1078.26		1276.47		412.602		607.483		614.048		461.487
	5419.53		3364.07		3041.63		4301.87		1982.6		3539.17		1611.97		8646.23			560.472		1339.24		1064.8		1453.06		506.314		626.541		668.667		512.462
	5634		3346.93		2946.47		4056.53		1846.4		3292.23		1167.87		8671.77			653.857		1311.24		1107.87		1067.99		614.552		682.304		611.472		469.505
	5196.23		3514.43		2674.67		4339.73		2101.17		3177.77		1166.2		8589.03			643.955		1357.68		1051.94		930.151		511.446		647.337		650.044		421.421
	5512.37		3519.47		2871.9		4592.83		2080.1		3455.33		1301.67		8455.83			542.902		1301.22		1082.34		822.111		478.895		422.498		568.692		551.15
	5058.23		3567.97		2972.37		4658.23		1999.73		3350.43		1377.83		8485.07			555.611		1175.18		1032.79		996.458		682.599		445.742		508.956		545.584
	5023.1		3459.27		2821.73		4505.3		2009.03		3364.2		1448.23		7885.57			518.772		989.693		873.603		732.008		582.286		519.417		552.093		567.398
	5689.3		3670.33		2868.97		4896.33		2104.63		3384.43		1211.6		7817.53			510.126		657.062		656.51		727.506		611.69		715.022		519.987		497.335
	5752.67		3781.6		2864		5166.73		2300.93		3663.2		1147.57		8261.17			567.391		712.764		713.662		539.064		508.986		692.592		522.636		505.451
	5925.5		3355.3		3000.5		4934.5		2071.67		3600.23		1175.4		8053.87			500.67		865.37		604.484		548.987		460.179		530.746		436.704		524.874
	5861.8		3496.17		3097.4		5116.87		1928.13		3731.47		1142.43		7704.13			648.188		875.562		710.038		645.908		439.987		528.866		420.97		408.905
	4679.1		3645.2		3060.67		5078.1		2170.5		3782		1049.37		7117			592.246		980.587		599.729		538.127		495.446		504.538		482.433		432.889
	5051.7		3561.23		3059.6		4920.4		1928.1		3753.07		1185.7		7426.73			576.987		586.918		666.995		543.374		578.861		454.103		617.572		408.408
	5177.4		3882.33		3139.67		5341.4		2608.43		3633.23		1250.7		6893.67			598.319		487.819		625.043		639.913		493.864		533.988		508.504		449.847
	6099.23		4281.2		3098.07		5037.03		2469.03		3634.03		1096.73		5971.57			644.169		874.032		648.015		483.503		615.362		390.21		564.763		473.05
	6148.53		4419.6		3169.97		4594.13		2248.77		3570.3		1312.63		5686.27			589.447		515.642		728.342		585.703		559.642		437.978		494.393		407.612
	6238.17		4096.33		2022.77		5119.87		1864		3452.33		1182.63		5759			705.337		816.489		747.377		562.696		646.955		432.857		537.99		429.644
	5459.5		3974.8		2432.27		4838.23		1734.33		3347.8		1308.7		5183.9			566.081		797.617		782.043		485.466		563.545		463.237		570.659		435.074
	5040.47		4229.5		2486.67		4959.83		1729.87		3406.43		1215.93		5181.57			688.4		543.213		866.053		499.885		660.285		423.9		484.126		402.524
	5074.13		4066.33		2655.73		4845.4		1992.43		3569.1		1352		6139.1			581.579		571.555		732.236		475.324		511.121		395.274		484.104		330.741
	5357.67		4305.3		2538.03		4502.67		1836.8		3565.6		1479.63		5938.37			537.935		732.967		675.08		567.468		495.722		445.168		413.673		396.232
	4886.87		4233.67		2726.73		4800.73		1802.83		3687.63		1154.07		6126.07			658.597		577.242		772.267		548.229		444.95		419.812		429.169		336.678
	4491.8		4033.13		2779.73		4231.93		1871.13		3470.9		1174.83		6133.7			547.152		698.87		778.605		423.565		481.232		501.595		318.083		319.084
	4190.43		4129.43		2708.83		4003.67		1695.47		3472.5		1278.17		6325.17			647.146		707.778		651.556		473.107		427.456		435.369		401.032		303.815
	4188.57		4308.27		2652.2		3989.97		1628.73		3730.03		1645.97		6402.47			597.792		766.732		647.951		430.224		458.381		437.28		399.554		378.994
	4575.3		4547.5		2660.63		3724.37		1766.9		3626.27		1630.63		6414.87			553.314		878.417		743.391		475.964		481.842		507.369		425.081		358.548
	4620.77		4423.27		2409.9		3716.9		1704.77		3944.47		1516.5		6438.63			612.481		1049.74		767.567		627.371		499.204		490.467		464.548		380.081
	4570.13		4534.5		2414		4058.67		1540.43		3911.2		1612.07		6536.3			588.686		1059.92		806.418		584.587		435.741		396.934		406.682		330.353
	4578.53		4699.2		2495.87		4288.63		1583.2		3765.93		1841.47		6351.87			646.896		1053.67		996.673		634.726		383.298		447.949		486.638		307.504
	4377.13		4657.7		2286.6		4156.7		1691.67		3788.2		1825.3		6055.2			682.761		1205.09		995.831		519.821		503.584		436.683		441.332		349.302
	5117.77		4766.83		2114.4		4236.33		1746.17		3711.27		1685.7		6139.13			563.387		1127.68		979.79		528.877		548.504		419.286		463.209		330.759
	4912.17		4608.17		2372.33		4201.93		1836.7		3584.07		2017.23		6041.33			586.645		1213.2		892.345		578.307		491.923		420.265		459.729		324.634
	5342.33		4645.2		2344.8		3925.37		1691.43		3565.27		1677.67		5889.23			623.499		1275.62		871.054		537.156		563.899		354.623		529.243		368.229
	5315.93		4498.77		2570.1		3574.87		1886.17		3638.6		3486.93		5736.87			590.216		1162.66		794.695		503.039		482.647		380.648		509.977		325.235
	5760.83		4563.87		2502.67		3873.6		1708.4		3547.27		3830.53		6141.3			629.958		990.134		753.685		460.107		524.484		440.952		473.501		329.252
	5580.8		4101.3		2701.77		3623.47		1905.33		3665.9		3578.27		6181.4			655.207		1054.78		692.095		608.566		743.618		461.263		444.919		374.154
	5345.43		4238.23		2615.73		3502.13		1910.67		3590.23		3515.8		6618.77			671.747		1487.96		677.5		606.598		622.159		487.709		428.143		309.59
	3562.2		2165.7		2769.23		3054.67		1155.37		2003.03		3052.7		4816.87			516.055		1492.25		643.385		526.05		409.341		596.403		449.957		336.614
	5459.1		3033.57		4037.87		4078.2		1685.67		2993.43		5370.03		6972.93			990.501		778.49		648.374		1055.71		733.694		714.676		590.574		443.75
	4872.5		3067.77		4088.83		4039.33		1502.07		3019.23		5576.57		7096.67			659.364		792.994		611.269		1194.2		614.431		601.56		569.188		425.229
	4757.7		3223.03		4059.83		3837.27		1342.9		3133.5		5121.4		6796.27			605.772		735.866		648.274		866.392		567.427		603.909		550.706		436.298
	4885.47		2930.9		4328.17		3734.3		1621.47		3393.27		5113.4		6734.03			502.248		702.691		720.985		932.48		532.701		570.693		532.917		440.123
	4769.53		2980.07		4642.8		4050.3		1571.63		3151.37		4908.7		6583.23			587.008		672.901		640.583		718.931		619.998		591.049		523.976		472.574
	5015.37		3120.73		4566.2		3911.5		1590.97		3038.03		5139.33		6704.77			590.168		737.038		639.88		582.638		602.207		503.104		529.95		592.541
	5128.97		3263.63		4686.47		3961.3		1609.63		2959.53		5103.73		6638			488.584		687.581		587.873		701.966		637.762		470.746		486.819		503.722
	5596.9		3183.77		4705.87		4118.33		1733.93		2923.77		5385.6		2493.1			429.132		569.559		507.143		631.994		681.842		545.544		479.692		799.679
	5700.2		3240.87		4446.53		3959.43		1779.83		3071.43		5555.33		2971.13			426.804		714.145		523.858		814.777		597.97		582.336		512.693		597.553
	5848.77		3421.97		4511.37		4119.9		1534		3454.87		5459.03		3760.97			470.485		728.463		549.928		814.894		547.678		612.465		542.284		507.328
	6107.7		3090.5		3984.13		4092.07		1582.8		3293		4752.9		3263.3			517.436		748.21		454.782		1015.38		537.862		536.291		534.216		519.235
	6299.77		3062.27		3653.13		3997.57		1378.7		3240.4		4453.53		4011.93			512.018		641.913		571.724		1019.57		445.278		515.261		493.012		512.948
	6114.37		3179.83		3785.9		4254.33		1471.23		3183.1		4485.03		3628.4			426.07		668.668		495.112		917.561		429.041		426.352		550.832		529.751
	5662.77		3275.53		3705.83		4111.27		1404.03		3459.43		4147.23		3526.17			488.143		666.853		411.72		957.283		482.081		570.914		508.486		466.995
	4346.83		3264.4		4089.43		4210.13		1398.27		3483.43		4932.1		4371.17			561.266		684.274		822.797		996.019		487.147		542.191		474.905		479.884
	4563.9		3085.57		4384.47		3881.33		1443.37		3480.63		4195.63		4065.77			617.508		583.909		834.788		838.016		537.915		504.058		499.983		582.568
	4702.73		3000.07		4364.5		4052.27		1749.83		3600.53		4069.03		4206.8			688.665		478.466		772.642		633.692		453.072		513.776		488.7		490.059
	4962.03		3387.2		4291.83		4128.1		1621.87		3719.87		3912.37		4485.37			710.776		674.741		773.608		525.461		471.576		559.296		456.317		869.767
	5814.37		3022.13		4409.47		4219.73		1797.77		3817.23		4021.17		4455.97			706.405		670.099		734.478		659.817		416.826		456.056		497.238		779.487
	5800.4		2873.47		4380.3		4133.63		1903.13		3654.53		3956.87		4527.13			680.695		701.442		761.202		657.014		430.723		610.877		534.903		467.515
	5815.63		3166.47		4586.27		4461.63		1722.27		3844.1		3608.83		4501.63			749.733		713.981		889.798		767.87		464.595		608.969		564.992		397.055
	6021.9		3134.3		4573.07		4881.5		1898.53		3800.2		4038.9		4338.87			969.592		807.986		993.145		897.542		478.566		498.364		564.596		438.943
	6101.03		3194.7		4334.4		5135.57		1746.23		3550.03		3776.9		3977.83			1002.7		794.319		925.501		1063.75		496.487		683.078		617.112		535.525
	4534.17		3019.83		4148.1		5014.67		1752.6		3867.4		4164.1		3840.57			996.32		895.727		1037.1		900.241		448.771		903.427		663.998		548.263
	4446.77		3000.93		4371.17		4945.57		1522		3710.07		4541.77		3884.73			1086.93		778.026		1038.45		912.442		475.234		1008.25		618.465		624.712
	4494.07		3062.4		4190.7		5211.47		1900.1		3799.23		3903.03		4154.43			907.496		838.262		1095.08		663.196		419.657		956.158		743.346		634.427
	4977.37		3108.93		3882.73		5045.07		1753.13		4047.67		3884.8		4263.33			881.708		783.803		949.445		640.595		493.876		995.094		688.227		636.805
	4631.13		3247.5		4158.83		4922.73		1534.93		4119.77		4301.13		4171.2			814.689		768.65		817.402		670.97		412.663		1043.36		686.422		660.514
	4601.07		3256.47		4151.1		4949.5		1954.6		4330.07		3680.43		4300.3			743.435		762.82		750.612		1036.43		447.76		900.739		753.676		791.015
	4746.6		3168.27		4146.43		5585.7		1849.9		4349.4		3393.7		4146.6			1064.28		763.46		704.325		1053.73		469.003		907.716		703.391		747.988
	4470.37		3517.07		4266.57		6054.63		1867.57		4144.73		3028.67		3830.1			808.215		815.174		767.42		1088.25		516.375		451.406		653.499		693.179
	4452.33		3454.57		3877.33		5952.6		1686.53		4249.03		2905.73		3588.47			855.767		727.562		891.042		1029.08		528.118		441.249		599.342		710.502
	4343.37		3092.47		4299.93		6580.6		1795		4637.37		2544.9		3311.13			678.528		785.261		790.857		1192		472.47		607.487		639.056		728.884
	4268		3503.4		4525.2		7097		1513.23		4861.93		2547.9		2316.93			715.638		778.326		917.3		1013.62		444.248		596.552		631.408		645.524
	4025.37		3666.97		4667.23		6594.13		1377.4		4556.87		2718.37		2071.9			752.724		778.121		784.944		811.558		492.396		586.947		460.083		643.283
	4363.5		3457.77		4168.2		7655.33		1626.27		4641.97		3023.77		2003			867.741		688.58		731.134		741.749		652.907		697.002		594.183		535.019
	3923.7		3320.13		4375.1		8153.33		1644.8		4651.63		2942.97		2557.2			889.437		807.535		662.782		601.151		576.426		737.848		657.66		643.504
	3692.83		3273.77		4204.77		7927.13		1676.4		4922.9		2503.73		3034.3			621.915		601.241		721.899		883.271		557.759		793.554		596.55		629.709
	3831.83		3447.83		3763.27		9001.93		1671.7		4662.67		2383.5		2788			767.365		577.534		856.513		817.234		571.636		808.857		564.676		674.047
	3935.43		3540.5		3359.97		9649.97		1665.3		5251.63		2185.73		2643.5			687.626		575.366		706.091		985.019		609.568		829.783		605.688		589.934
	4004.6		3393.67		3395.17		9058.33		1877.43		5253.77		2100.23		2947			574.271		664.066		865.926		708.106		597.285		739.403		405.909		421.643
	3981.37		3358.37		3578.77		8475.27		1781.43		5050.7		2431.17		2962.3			518.821		708.721		743.333		689.564		470.085		568.689		458.927		399.45
	4015.17		3013.03		3491.6		7874.1		1763.5		4996.8		2312.6		3326.9			426.727		775.373		753.704		722.98		497.228		589.955		498.024		348.98
	3848		3165.77		3613.07		7423		1923.67		5035.77		2566.73		3323.1			472.965		636.962		841.06		588.78		492.782		516.514		498.863		514.723
	3403.27		3228.93		3633.63		7094.47		2032.2		5039.07		2560.33		3343.07			443.222		841.253		784.844		765.109		523.177		480.432		457.795		501.609
	2676.33		3152.5		3667.17		7227.53		2204.63		5298.33		2815.17		3406.7			410.416		846.264		856.938		661.769		556.314		545.306		531.948		510.438
	2443.77		3069.5		3813.57		7638.1		2164.07		5234.9		3034.93		3222.13			639.902		780.014		906.739		752.079		499.923		462.471		413.215		561.65
	2223.4		3073.67		3853.57		6838.07		2343.83		5451.7		2775.13		3277.37			787.63		796.278		907.176		718.438		424.313		547.141		454.7		548.063
	2186.93		3276.53		3825.13		6696.83		2472.03		5471.67		2170.9		3351.53			679.334		774.891		914.95		763.119		480.509		537.931		405.896		524.783
	2087.3		2854.83		3630.67		6798.9		2191.73		5317		1944.17		3211.03			776.979		791.542		816.995		803.013		536.707		601.911		467.273		523.906
	3111.17		3114.77		3810.13		7046.37		2158.73		5263.77		2266.2		3205.1			834.424		678.187		836.602		759.759		586.69		632.641		463.557		572.135
	2902.47		3016.17		3571.2		6986.2		1972.43		5082.5		2573.33		3245.3			879.682		742.389		949.893		784.228		460.257		660.514		576.245		625.013
	2605.87		2777.27		3576.17		6712.53		1764.77		5077.2		2232.63		3515.33			938.765		777.73		853.123		898.283		403.166		718.247		580.483		481.2
	3208.47		2803.3		4059.1		6218.8		1828.3		5446.23		2346.1		3405.83			881.492		781.784		890.921		935.542		464.786		742.428		463.437		490.298
	2277.1		2936.27		4006.27		6077.97		2100.43		5283.9		1674.4		3448.73			753.669		838.584		923.295		1154.31		505.216		783.697		469.898		660.105
	3231.07		2897.03		4096.83		6358.9		2331.23		5594.67		1788.33		3833.47			924.897		851.539		955.277		957.631		480.734		801.894		552.248		823.466
	2252.77		3069.6		4151.13		5902.73		1947.67		5504		1952.93		3836.13			999.902		911.805		1032.67		1120.15		504.51		784.533		476.366		621.506
	2566.7		3148.93		4389.2		5766.67		2020.07		5799.37		2165.43		3860.7			1067.52		887.622		955.993		1251.25		411.632		776.63		469.911		444.854
	2879.1		2928.4		4789.53		5543.17		2193.27		5638.93		2238.53		3711.37			1050.51		861.085		1015.26		1062.51		588.052		869.202		412.099		514.853
	3392.43		2406.63		1766.87		2340.57		3112.7		1890.63		1356.07		3080.33			986.673		771.515		977.03		1291.19		583.611		742.736		408.984		654.776
	5680.37		3913.77		2635.33		3554.73		4779.43		2933.83		1985.33		4583.2			614.019		628.907		637.8		699.233		551.211		455.801		442.613		1060.93
	5769.53		3925.63		2604.13		3733.73		4465.83		3381.4		2147.3		4758.27			660.099		690.128		627.232		414.305		540.718		401.298		394.275		873.157
	5677.5		3968.9		2916.3		3955.67		4733.9		2769.13		2026.6		4558.73			655.599		545.817		682.933		497.983		524.393		398.404		468.114		863.488
	5600.6		3197.83		2999.73		4037.4		4773.73		2981.73		2041.47		4186.03			663.899		575.767		686.017		446.763		570.59		495.916		468.629		698.392
	5628.6		2850.97		2900.53		4067.77		5166.67		2865.33		1719.5		4293.43			631.094		626.102		722.394		571.642		592.378		447.613		478.529		628.82
	6103.03		2837.03		3045.23		4129.1		5200.63		2920.4		1625.13		3868.13			493.903		630.857		691.706		532.893		539.634		569.396		507.44		678.653
	6761.5		3214.7		2869.87		4370.53		5333.5		2547.2		1780.87		3885.23			506.905		624.942		721.411		522.646		491.214		479.677		463.244		596.407
	6786.4		2978		3211.5		4407.3		4932.2		2696.33		1702.3		3919.27			534.793		682.834		757.122		475.076		493.061		358.074		445.987		591.78
	6937.47		3198.97		2942.43		4242.63		4999.67		2835.4		2046.93		4236.4			546.468		657.313		641.216		430.171		496.534		360.82		447.933		545.014
	6620.3		3074.93		2984.53		4186.03		4715.1		2916.63		2095.43		4229.17			552.027		657.458		631.849		509.521		396.914		362.897		498.478		519.26
	6548.6		3526.43		3050.97		4663.27		4637.43		2965.57		1942.6		4145.67			553.497		664.092		601.574		505.123		474.371		568.086		501.309		450.081
	6146.1		3248.87		3327.6		4798.93		4740.73		2925.6		1833.33		4194.23			557.162		649.514		517.031		477.279		492.772		520.238		508.803		432.916
	6071.83		3151.7		3423.03		4805		4850.07		2957.07		1964.17		4250.3			602.35		617.688		610.912		505.588		423.979		489.238		526.72		474.058
	5775.7		3232.5		3333.87		4719.5		5261		2806.1		1863		3924.73			580.725		731.108		510.44		478.298		597.905		821.539		529.646		455.611
	5539.37		4025.07		3164.73		4691.93		5177.47		2835.47		2092.5		3568.57			652.941		698.76		644.481		520.318		524.979		693.722		554.571		489.127
	6432.73		3989.13		3146.13		4560.53		4926.77		3133.9		2219.77		3210.53			665.098		636.8		621.529		558.266		566.46		323.123		490.319		421.222
	5730		4075.83		3349.9		4632.53		5011.13		3249.27		2492		3034.83			476.28		679.268		675.364		512.147		478.924		872.524		479.471		427.11
	5431.57		3761.13		3424.7		4888.43		5050.1		3274.73		1805.47		2643.33			477.48		706.925		559.191		519.397		437.719		647.523		560.496		389.343
	5152.57		3956.57		3387.3		4796.43		5106.93		3356.87		1344.87		2808.97			519.041		650.694		638.764		505.91		455.363		456.527		579.521		416.585
	5039.57		3909.87		3315.63		4771.57		5094.2		3514.9		1400.67		2854.4			538.614		667.368		640.213		590.725		400.732		421.957		553.339		417.328
	5267.3		3466.4		3275.63		6014.83		5034.47		3304.3		1309.53		2536.1			663.922		736.171		649.15		684.29		470.41		632.563		615.475		403.247
	5901.8		3565.3		3211.6		6061.43		5156.77		3361.57		1349.2		2707.9			822.632		787.115		619.791		757.157		471.432		896.131		609.09		468.047
	6382.7		3716.5		3223.8		6626.2		5120.73		3559.53		1574.57		2664.87			602.48		964.459		703.848		832.468		546.452		669.944		704.202		471.896
	6078.37		3196.17		3227.53		7197.6		5122.2		3638.63		1675.43		2432.27			797.916		1192.68		575.892		940.263		620.273		945.613		734.564		433.507
	5518.73		3249.93		3427.6		7497.53		5039.1		3530.07		1612.13		2379.13			660.7		1180.5		573.136		849.86		509.191		805.65		757.008		498.35
	5265.5		3026.87		3017.17		7663.6		5155.07		3548.23		1951.47		2950.87			679.588		1423.45		618.683		831.257		614.756		848.609		723.568		448.065
	3948.8		3285.2		3145.63		8690.83		5115.33		3751.1		2038.6		2882			652.939		1128.42		628.254		741.622		639.004		1189.89		770.769		478.779
	4132.93		3129.67		3164.53		9405.1		5208.2		3890.47		1750.4		2754.8			670.468		914.375		585.834		729.889		718.815		636.872		706.179		562.322
	4799.53		3542.1		3240.8		9514.73		5306.7		4053.57		2092.57		2699.47			772.845		1007.56		523.511		640.72		824.909		1001.68		693.694		507.218
	4479.73		3590.67		3354.37		9033.8		5421.87		4344.5		2212.13		2993.97			651.45		1180.8		579.117		765.47		722.111		755.784		545.405		417.112
	4277.87		3436.33		3169.13		8900.2		5569.83		4228.37		1932.17		2441.87			723.312		1274.91		694.52		674.116		573.592		455.09		591.468		461.997
	4187.4		3473.13		3553.3		10032.9		5481.17		4411.9		2013.77		2787.23			695.213		922.26		717.495		651.945		585.875		503.522		607.568		470.168
	4645.77		3410.67		3358.97		9986.73		5460.8		4286.23		2257.8		3020.7			820.398		948.038		738.488		836.377		666.103		907.242		548.849		452.012
	5189.03		3395.13		3661.93		9608		5433.5		4210.3		1889.07		2982.77			625.626		890.958		727.235		804.649		638.416		993.513		518.429		456.886
	5737.93		3575.13		3420.07		10893.6		5604.6		4300.67		1853.9		3012.17			788.745		728.901		607.492		684.249		576.702		804.18		492.358		514.676
	5394.47		3536.2		3416.7		11189.8		5230.8		4061.6		1913.4		2803.73			806.761		754.862		582.223		910.219		685.645		841.198		552.148		515.954
	5839.07		3512.33		3432.27		11925.1		5339		3680.6		1892.33		2847.67			846.392		757.586		659.1		868.446		690.496		1007.56		527.523		558.218
	6073.17		3476.57		3608.83		12023.8		4956.93		4267.9		2041		2716.67			539.034		900.643		757.708		853.545		732.269		1035.52		523.566		605.925
	6506.07		3631.97		3677.97		12021.2		5523.47		4793.5		2187.3		2675.7			863.586		1007.73		544.498		885.052		746.863		1047.11		544.657		622.598
	7438.97		3622.77		3454.63		12327.4		5339.23		3997.63		2316.17		2379.27			834.083		848.927		661.452		682.429		571.998		1097.96		555.803		675.514
	5050.2		2977		3420.67		11329.2		5515.97		3767.9		2239.93		2411.17			679.679		804.971		864.824		600.895		427.473		593.663		458.687		616.139
	5066.23		3331.23		3621.63		8520.5		5619.03		3312.7		1999.07		2678.87			530.457		593.429		881.18		422.398		511.259		541.413		468.231		658.042
	5042.3		3404.43		3593.9		7713.83		5686.67		3041.4		1705.7		2641.9			519.017		649.094		961.086		572.774		499.767		542.41		459.779		652.057
	5316.43		3647.3		3464.77		7243.43		6008		2917.93		1967.03		2533.97			544.276		797.355		985.649		558.835		421.633		427.175		479.759		829.401
	5570.5		3463.53		3480.9		7056.1		5883.23		2539.1		1828.87		2873.93			618.639		778.222		972.743		486.815		435.827		581.398		471.624		719.161
	5072		2724.6		3538.77		6154.7		6181.47		2597.1		1837.4		3030.43			557.787		755.122		988.507		398.881		389.562		530.879		583.655		789.635
	4293.77		2627.7		3354.23		5997		6430.53		2838.77		2058.77		2665.37			594.737		747.75		992.355		538.535		380.343		584.651		587.54		873.104
	3792.13		2610.37		3669.03		5577.33		6305.23		2678.23		2017.6		2624.63			666.789		765.997		1046.66		499.855		429.795		561.6		623.062		924.535
	3959.6		2653.43		3665.5		5578.47		6047.3		2673.5		1862.73		2479.7			636.124		727.812		1067.34		469.655		495.741		634.754		612.454		933.991
	3535.87		2459.3		3499.57		5230.53		5826.37		2998.27		1659.93		2342.17			606.196		775.234		1022.46		492.257		413.214		682.954		671.285		904.12
	2580.8		2750.3		3594.43		5087.13		5805.57		2809.77		1647.33		2620.6			668.204		632.795		735.735		566.725		453.088		694.876		617.233		813.035
	1165.67		3069.7		3672.8		5700.07		5376.5		2683.1		1761.43		2556.03			600.363		593.352		731.574		583.055		412.537		829.513		557.964		615.409
	1108.97		3155.77		3754.2		5417.93		5106.53		2521.63		2032.07		2179.33			669.473		626.577		590.802		690.552		386.186		916.315		611.599		748.909
	1723.37		3105.13		3789.7		4871.1		5600.1		2345.97		1836.4		2553			737.418		532.817		696.229		704.616		448.895		854.272		559.64		801.345
	1893.67		2708.73		3643.4		4553.67		5438.3		2493.67		1744.77		2625.13			811.174		665.255		663.354		569.411		402.243		991.878		544.828		799.51
	2296.53		2318.23		3716.1		4613.17		5714.87		2477.53		1543.97		2660.17			922.222		672.14		721.076		670.364		521.934		883.534		546.247		919.435
	3858.23		4382.77		3850.17		4343.87		5649.77		2413.97		1884.93		2769.2			871.445		625.181		826.523		661.058		312.627		968.938		595.288		615.334
	3654.3		4157.9		3657.33		4486.5		5607.5		2609.4		1886		2756.57			789.47		747.052		775.288		554.458		741.96		945.615		595.446		541.239
	3979.33		4407.17		3612.23		4398.23		5576.97		2561.3		1419.13		2718.57			775.997		720.716		827.016		624.776		527.946		815.903		579.155		412.613
	4032.3		4989.37		2333.8		3144.77		2627.17		908.567		1557.37		1980.53			820.877		736.83		726.364		691.123		644.596		841.188		574.49		639.854
	5700.6		6878.4		3520.73		4910.53		4127.03		1380.77		2266.5		2891.43			547.208		644.505		499.692		1167.96		604.3		452.929		527.97		615.864
	5926.9		6660.9		3383.6		4987.27		4123.17		1644.5		2089.3		2997.93			656.437		628.062		659.091		743.634		576.315		390.774		572.381		557.294
	5624.03		6516.2		3268.2		4731.5		4200.37		1637.2		2313.2		2827.2			672.204		587.888		515.523		968.779		582.368		433.692		533.219		577.046
	5524.73		6936.97		3307.6		4725.57		4274.83		1731.7		2438.77		2860.63			658.148		552.086		422.453		770.494		589.381		510.433		517.235		546.655
	5182.03		6247.13		3318.93		4646.63		4060.27		1914.37		2184.47		2692.43			727.157		566.823		476.074		1031.46		651.103		422.837		488.247		562.947
	5343.87		6050.03		3255.83		4997.23		4083.77		1834.3		2096.37		2677.43			645.849		667.466		504.074		1003.19		537.095		470.779		576.613		492.317
	5261.4		6106.43		3162.5		4638.9		4671.2		1808.3		2075.5		2891.5			630.055		593.407		543.809		809.167		500.996		395.283		551.308		519.02
	4635.9		5904.83		3095.03		4679.93		4889.2		1782.13		2270.93		3015.2			670.751		642.149		589.619		635.335		535.703		434.486		550.938		505.89
	4582.57		6101.67		2999.77		4850.3		4563.87		1963.47		2158.9		2744.8			613.856		603.45		583.776		823.112		601.675		404.515		507.046		574.938
	5018.53		6478.3		2889.7		4954.5		4089.57		2065.1		1733.33		2676.93			532.045		660.417		567.043		948.618		539.274		412.069		586.399		556.1
	4763.9		6222.5		2941.53		4840.2		3673.97		1647.63		2253.5		2596.37			578.502		632.337		543.845		678.219		525.598		414.448		569.085		585.254
	4434.53		5738.23		2823		5215		3621.3		1543.4		2167.83		2666.33			628.615		665.544		596.737		672.26		604.011		433.176		537.269		539.415
	4119.87		5621.9		2894.1		5319.5		3307.7		1768.17		2635.23		2524.6			578.253		639.828		643.502		744.897		550.947		458.537		534.978		512.937
	4184.5		5647.53		3010.93		5093.5		3234.57		1683.77		2802.23		2582			672.23		627.372		609.995		720.688		591.655		482.478		424.45		559.83
	4340.9		5439.7		2813.4		5056.47		3146.27		1687.27		2654.33		2619.53			724.54		570.583		643.131		669.25		571.488		409.041		519.193		568.241
	4166.33		5953.43		2928.27		5155.4		3223.2		1641.27		2297.9		2716.2			702.477		656.839		575.926		649.449		641.303		478.462		456.316		470.686
	4080.07		5473.5		2713.67		4520.63		3334.33		1705.7		2544.27		3034.6			612.057		557.105		605.568		647.671		625.207		568.281		506.244		563.026
	4268.8		5078.3		2788.63		5540.3		3589.07		1820.17		2047		3082.7			624.439		626.284		646.999		635.343		636.938		445.965		437.544		546.671
	4163.9		5567.63		2977		5838.83		3427.33		1715.97		2071.57		2831			600.684		695.319		630.267		711.674		577.845		408.124		478.452		535.877
	4314.27		5547.53		2867.2		5585.23		3387.87		1806.23		1810.33		2885.87			525.502		562.453		612.26		648.976		600.327		465.903		551.347		500.722
	4536.1		5618.4		2840.7		6462.87		3637.4		1821.23		2022.37		3124.73			734.272		567.49		638.739		863.585		604.164		414.486		426.31		613.554
	4423.5		5173.97		3003.77		6899.23		3669.23		1616.63		1944.17		2938.03			938.177		544.714		561.631		1034.97		714.211		446.185		518.648		648.531
	4352.93		5136.67		3029.9		7414.67		3570.93		1633.23		1956.77		2803.9			878.237		619.633		641.08		1271.6		844.985		424.845		569.488		639.162
	4509.13		4641.9		3168.2		8072.17		3369.63		1652.2		1875.93		2996.2			996.651		507.191		597.564		1477.23		988.58		487.722		604.543		640.365
	4554.33		5190.23		3123.43		9078.33		3411.37		1782.03		1900.03		2440.07			1016.61		572.248		665.438		1615.33		1023.3		499.651		665.439		554.213
	4297.33		4986.37		3286.03		9579.5		3325.8		1958.4		1769.03		2265.2			1026.52		638.3		671.603		1325.89		767.899		513.633		727.944		452.442
	5009.23		4772.1		3474.87		9930.87		3219.47		1673.23		1818.53		2622.6			985.522		681.171		655.096		1325.27		435.996		611.463		572.007		478.223
	5335.5		5096.13		3350.5		9749.73		3154.67		2098.1		1919.57		2524.1			878.095		643.502		664.048		1436.67		937.687		645.553		604.055		481.708
	5388.33		5405.7		3537.17		10879.3		3560.43		2004.27		1928.47		2456.37			821.578		724.826		635.806		1363.46		681.114		641.246		642.125		489.5
	5690.13		5391.27		3707.2		10836.2		3498.63		2051.4		1749.73		2605.07			731.58		813.845		689.751		1249.52		778.093		592.224		574.513		486.526
	5841.43		5814.97		3704.03		11575		3740.57		2224.4		1747.4		2601.47			919.767		853.764		613.83		1413.22		824.627		582.88		531.796		437.74
	5085.37		5780.5		3990.4		10910.1		3841		2469.73		1936.67		2608.73			805.136		982.276		630.958		1443.47		678.519		695.349		636.245		448.381
	4593.77		5780.5		3814.83		12386.4		4499.4		1833.3		2078.3		2325.37			1019.64		931.583		586.727		986.192		583.15		748.422		602.988		404.86
	4586.7		5715.53		3464.27		12559.2		4552.17		1625.77		1835.57		2200.1			863.938		856.352		679.551		1126.07		554.669		604.927		644.012		410.423
	4736.5		5821.8		3872.53		13194.2		4431.8		1813.7		2088.57		2220.23			891.218		816.049		639.849		1157.63		607.036		542.204		671.124		448.588
	4958.87		5998.53		3887.3		13305		3930.63		1878.5		2281.5		2140.7			775.8		704.335		583.905		751.843		522.922		479.824		593.754		406.997
	5110.63		5872.87		3754.27		12865.2		3668.03		1979		2384.07		2305.93			779.336		929.151		686.335		1033.94		678.862		434.631		601.437		460.633
	4848.37		6018.33		3833.6		13120.4		3745.13		2319.1		2019.4		2739.27			711.843		798.741		691.95		1398.19		585.899		440.468		696.511		342.869
	4607.57		5585.37		3937.5		14195.3		3862.6		2225.67		2191.63		2791.67			853.491		646.884		656.834		1370.11		744.628		508.065		589.104		403.732
	4935		5817		3926.8		14011.3		3453.3		2532.2		2500.73		2590.2			662.593		590.173		775.804		1073.72		563.525		421.138		598.899		421.509
	5131.33		5686.57		3955.43		11097.1		3660.97		2480.77		2681.8		2575.73			780.031		585.308		465.897		982.863		580.365		467.556		534.602		451.732
	5447.1		5617.23		4114.2		10541.6		3593.03		2591.3		2567.67		2591.63			806.171		641.562		636.769		920.688		414.973		421.434		403.411		416.252
	5024		5318.1		4127.4		9744.43		3749.27		2617.6		2513.4		2715.47			837.594		660.494		660.653		719.395		449.414		395.181		549.354		430.853
	5838.87		5502.57		4206.1		9032.53		3908.2		2772.53		2204.57		2864.43			997.791		642.252		536.03		659.74		714.019		424.096		480.714		420.899
	5919.37		5576.5		4443.27		7801.73		3605.9		2803.43		2364.6		2848			1024.07		477.801		606.83		513.706		427.269		361.386		462.659		524.976
	5542.1		5959.23		4098.53		6929.97		3564.63		2257.27		2205.3		2797.9			1023.41		558.848		548.828		573.531		419.303		527.051		507.319		407.764
	5757.43		6092.2		4032.53		7261.8		3339.07		2173.27		2404.73		2778.93			1040.78		634.378		516.688		579.264		436.06		455.554		468.975		380.84
	6359.5		5818.83		4294.07		6672.33		3333.1		2156.73		2369.87		3030.03			991.301		549.713		596.836		699.912		499.296		417.711		534.508		411.462
	6267.4		6008.23		4379		7363.7		3649.03		1749.43		2137.17		3035.87			942.889		571.167		658.156		702.447		518.174		609.369		596.475		486.214
	6752.67		6065.13		4122		7030.93		3766.07		1983.87		2197		3109.57			1000.4		618.954		637.999		570.913		437.659		402.69		567.312		501.723
	6950.3		5907		3699.43		6320.47		3734.57		2052.23		2238.9		3056			1109.81		619.453		702.49		587.498		542.487		557.347		600.291		506.115
	6905.4		6106.53		3775.7		5278.73		4031.17		1958.7		2153.77		3003.87			916.948		526.119		702.759		703.391		588.555		555.236		680.426		396.886
	6896.73		5832.6		4023.37		5233.43		4281.6		2167.03		2159.57		2379.13			947.717		567.403		671.99		726.813		646.249		602.545		642.429		387.529
	6536.1		6105.27		3941.33		5202.63		4222.83		2144.2		2512.07		2536.73			910.125		511.537		680.097		812.72		672.79		724.187		637.454		406.987
	7201.97		6329.7		4239.97		5126.57		4672.8		2194.67		2564.07		2301.7			926.621		545.474		673.839		971.853		776.51		730.966		546.087		399.514
	7151.6		5851.4		4341.7		5015.87		5146.53		2063.5		2209.33		2122.17			839.396		577.204		762.119		1028.6		521.443		690.065		564.964		372.944
	6360.9		5811.2		4096.93		4648.23		6001.23		2252.47		1963.37		2222.77			881.861		513.998		743.344		1219.06		473.719		432.902		617.758		415.829
	6013.63		5504.23		4090.3		4942.4		5984.27		2060.67		2044.7		2415.9			798.514		538.093		738.136		1136.4		448.714		584.152		609.426		461.117
	6273.17		5670.93		4356.97		4698.3		6087		2112.37		1940.2		2137.77			778.8		450.855		810.98		1077.76		455.888		581.467		509.996		426.86
	5788.37		5162.57		2864.7		3704.23		1172.73		1485.93		1862.63		2133.9			696.066		516.416		865.878		932.19		390.345		514.529		568.746		409.897
	8537.07		7708.27		4388.43		5785.23		1755.43		2246.5		2920.57		3002.63			445.418		579.35		646.296		1042.41		529.494		619.183				640.722
	7715.23		7142.73		4482.97		5851.97		2150.67		2611.73		3141.47		2796.03			436.017		528.253		663.374		779.149		510.698		523.857				606.724
	6909.3		7323.13		4330.57		6287.7		2092.97		2888.47		3012.1		2764.57			432.83		562.38		628.33		904.212		425.563		487.413				482.19
	6681.8		7708.13		4496.23		6112.7		2596.37		2817.53		3593.03		2548.17			546.061		542.95		681.268		848.212		502.163		396.895				553.038
	6624.53		7667.27		4690.27		6535.83		3009.23		2581.03		3749.6		2663.1			540.669		545.3		634.558		747.577		574.316		372.949				622.362
	7412.47		7927.87		4391.03		6217.97		3238.43		2349.7		3837.4		2666.87			465.631		505.166		650.138		491.029		573.501		420.995				440.817
	7734.57		7531.67		4305.77		6933.23		3369.53		1866.9		3733.7		2674.93			518.267		568.555		747.933		630.25		586.743		472.708				514.873
	8058.23		7065.3		4229.57		6836.93		3430.73		1573.5		2899.03		2684.27			462.312		563.333		723.319		563.884		512.904		458.506				538.982
	8369.17		7145.33		5115.63		6963.17		3791.63		1304.6		3148.33		2410.57			472.757		550.393		710.397		441.15		539.603		591.985				553.784
	7681.7		7313.6		5212.9		6915.23		3972.2		1208.8		3111.57		2864.13			454.612		579.764		688.378		480.177		632.684		427.167				498.913
	7743.4		7309.83		4845.63		7376.9		3810.37		1215.4		3828.03		2749.73			437.6		576.712		643.381		460.985		595.37		507.629				500.847
	7445.07		7493.97		4605.87		7594.17		3994		1658.87		3626.1		2363.43			409.416		569.763		678.555		542.817		631.001		562.953				473.495
	6856.17		7114.33		4822.57		8422.17		3929.8		2071.97		3291.37		2369.13			450.849		571.999		706.737		464.591		578.009		579.32				545.012
	7025		7369.83		5274.6		7920.87		3821.87		2393.67		3785.23		2256.93			429.975		554.705		724.667		607.292		644.72		436.646				488.978
	6996.6		7294.03		5379		7423.37		4074.53		1804.73		3893.67		2297.27			491.504		511.817		723.142		536.926		525.842		642.702				484.823
	7435.07		7516.27		4928.47		7511.73		3783.17		1557.07		3431.23		2518.3			473.739		567.157		679.688		514.822		440.726		558.533				523.997
	6984.8		6924.87		5215.87		7788.13		3958.03		1520.7		3326.53		2816.27			402.007		551.439		693.97		533.563		589.322		539.313				569.95
	6972.13		6883.93		4884.13		8399.97		4193.7		1309.1		2723.6		2847.77			478.792		487.879		825.549		574.967		638.341		436.646				536.785
	6729.67		7196.87		4481.87		8129.07		4459.4		1148.47		2784.1		2709.03			496.576		491.49		752.561		595.415		462.238		603.015				618.419
	6584.27		7121.17		4548.37		8103.77		4635.87		1123.83		3111.47		2908.63			488.268		457.23		751.538		588.709		591.289		810.906				664.072
	5811.97		7367.93		4331.53		8844.47		4545.7		1354.37		3257.23		2930.27			516.399		482.579		786.226		817.146		538.51		945.927				546.303
	6043.03		7525.47		4884.1		8068.47		4839.53		1304.43		3652		2746.97			482.248		510.522		772.812		762.852		637.679		456.756				572.611
	6706.8		7608.47		5565.8		7049.2		4809.67		1902.97		3740.7		2682.9			614.052		479.099		743.922		870.614		724.39		387.887				601.79
	6496.63		7711.5		6182.3		7816.53		5157.63		2269.87		3755.1		2950.3			594.246		554.221		823.901		839.957		858.119		380.656				588.157
	6448.93		7479.63		6560.97		7612.83		5595.2		2014.13		3472.57		3099.87			623.146		630.424		752.975		968.428		723.447		468.683				534.373
	5643.43		7740.27		6470.9		7851		4908.53		1395.8		3817.7		3254.3			533.16		615.897		666.173		849.967		696.755		602.009				488.144
	5444.27		7815.3		5726.6		8091.33		4987.43		1191.07		3087.23		3141.27			630.945		629.134		754.928		726.275		602.072		434.511				428.288
	5284		7656.3		5445.1		9320.97		5410.57		1088.6		3610.93		2965.47			536.962		617.962		586.614		958.675		737.544		499.318				430.235
	5185.5		8198.17		5174.4		9439.93		4534.43		1159.13		3478.6		3168.6			476.087		747.49		660.881		1205		520.445		474.476				436.18
	5163.53		8082.7		5658.2		9889.93		4969		1061.2		3916.67		2748.67			656.287		740.846		666.74		896.189		695.416		623.333				398.107
	5110.27		7381.7		5141.53		9808.43		4506.47		917.633		3953.43		3070.57			732.465		622.998		702.371		971.837		790.78		731.179				466.864
	5265.63		7675.97		4783.67		10554		5515.67		1022.03		3401.87		3123.47			616.519		602.809		726.443		945.999		707.366		1140.96				397.441
	4950.67		7750.3		4534.5		11094.7		6061.23		855.1		3316.7		2955.57			678.745		589.784		622.161		1173.43		622.438		666.013				480.129
	5227.27		7897.57		4511.33		11813.6		6518.83		1050.73		3817.6		3166.9			624.577		626.279		578.495		1054.78		688.833		655.24				482.316
	4528.3		8116.93		4131.27		11938.5		6953.47		1612.77		3671.13		3146.8			563.765		809.079		609.626		1455.49		638.955		681.982				457.393
	5061.13		8056.43		4651.6		12266.1		7147.67		1237.6		3718.13		3117.73			650.537		791.792		768.086		1668.67		579.393		440.712				508.47
	5254.9		7810.53		4941.5		12439.1		7390.73		1436.67		4162.67		2654.93			588.058		756.456		590.561		1358.06		552.349		496.274				513.837
	4795.93		7477.13		4500.1		12695.1		7259.57		1037.57		4275		2177			582.746		680.406		727.48		1063.42		641.213		642.372				483.512
	4779.77		7664.23		4594.2		12806.9		7146.6		841.133		4674.6		2557.73			615.093		625.736		763.528		1302.87		631.293		393.707				438.979
	4658.43		8137.67		4799.07		12763.3		7479		542.467		4933.13		2400.93			615.441		576.393		770.367		952.425		576.252		707.182				400.382
	4872.63		8008.53		5148.33		11899.7		7323.07		521.667		5743.5		2522.37			456.006		568.184		653.446		716.967		523.283		673.442				409.184
	4538.57		7521.03		4567.87		10634.9		7113.2		485.9		5474.93		2514.9			485.099		529.041		682.266		709.731		554.73		541.765				374.684
	4059.77		7597.77		4682.2		10664.8		5904.87		471.7		5562.6		2721.4			511.804		492.718		610.443		695.673		552.73		455.833				434.285
	3772.63		8302.07		4569.3		10244.4		5450.67		542.333		4611.3		2708.3			573.972		531.842		624.652		635.024		606.857		468.955				471.387
	4085.5		7881		4954.93		9627.93		4549.43		485.033		5616.4		2967.4			532.585		449.607		704.443		652.83		511.24		534.499				439.175
	3577.13		7555.03		4642.4		8044.97		4645.8		518.367		5761.33		2702.83			538.344		468.262		781.552		554.997		517.227		503.997				410.947
	2707.17		7513.9		5185.3		7669.1		4197.63		506.1		4592.1		2642.57			513.4		558.44		676.337		577.526		522.246		646.566				463.543
	2912.53		7396.8		4928.07		7598.8		4203.67		1501.43		3660.5		2686.3			557.823		478.116		608.776		561.273		558.31		560.634				509.493
	3606.13		7517.97		4950.47		7658.67		3875.47		1753.5		4684.67		2362.63			565.049		510.094		598.832		591.126		635.76		662.365				518.75
	4019.13		7627		5037.57		7401.6		4058.17		1656.53		4886.37		2649.37			674.902		496.034		639.728		673.403		679.989		532.193				557.797
	4107.97		7731.5		5238.13		7754.83		4100.23		1424.17		4936.33		2908.63			611.672		540.092		656.789		629.096		572.807		497.906				634.522
	3807.37		8299.87		5182.93		8085.93		4240.43		1179.77		4704.9		2844			685.918		560.944		657.184		533.948		699.975		538.404				683.716
	3735.13		7917.2		5414.1		7881.4		3288.83		1724.87		5393.37		3189.93			752.38		562.106		716.965		510.177		605.916		555.452				643.242
	3041.53		8414.07		5275.7		6926.6		3278.47		1816.27		4541.33		3116.07			688.88		681.055		754.158		578.896		570.973		534.801				689.171
	2368.2		8067.97		4714.23		7313.4		2973.9		1871.4		3829.7		2987.07			697.134		717.153		835.973		666.901		587.611		499.005				718.072
	2282.23		8089.23		5090.57		7523.67		2108.43		1572.33		3220.23		3203.63			683.76		654.238		927.312		786.429		650.064		592.205				672.892
	2426.03		8159.73		5464.47		7429.53		2093.83		1654.93		3676.5		3328.3			621.478		764.533		983.894		653.912		647.575		556.101				653.315
	1692.87		8010.73		5453.6		7191.47		1854		1931.4		3959.83		3064.43			675.517		740.019		1092.15		669.936		611.611		459.656				673.896
	1737.2		7468.17		5843.8		6716.77		1517.67		1739		3714.43		2920.93			666.099		706.737		1092.4		570.31		493.312		538.336				704.13
	3050.57		4323.23		4305		4732.13		1061.13		3023.2		4746.3		4293.17			654.033		722.32		1181.32		708.764		664.632		630.155				658.554
	4174.2		6164.77		5820.7		6928.93		1699.17		4257.07		7470.53		6356.67			670.066		750.523		729.679		704.535		533.816						619.313
	4388.63		5866.73		6124.83		7151.6		1685.6		4464.93		7299.57		6065.97			700.437		662.852		705.823		728.52		542.238						642.322
	4716.37		5774.53		5531.7		6934.07		1465.3		4676.03		6956.9		6105.63			591.969		694.516		748.168		552.202		537.912						678.821
	4040.9		6057.87		5260.23		7169.47		1611.27		4562.93		7173.27		5851.7			674.05		676.367		678.932		516.859		535.978						677.456
	4209.4		6153.17		5139.3		6928.1		1535.23		4622.87		7243.27		6076.43			684.391		639.279		627.852		524.474		624.038						680.372
	4422.93		6331.97		5355.7		6926.6		1587.6		4557.2		7356.97		5686.9			667.817		644.24		620.113		525.283		576.162						609.728
	4147.9		6423.47		5221.4		6995.67		1562.23		4296.97		7281.63		5892.8			683.966		626.409		575.671		513.754		603.986						658.833
	4511.17		6388.1		5118.4		6797.37		1396.07		4382.13		7283.57		9203.73			593.882		585.415		650.221		548.885		559.546						552.266
	4570.77		6375.07		5094.13		7088.33		1183.4		4060.7		7280.7		9062.27			617.974		520.212		605.69		661.674		579.403						566.737
	4600.1		6612.77		4828.63		6724.33		1489.27		4250.67		7013.17		9160.5			635.167		580.02		716.093		614.858		554.684						554.263
	4632		6285.1		5164.07		6760.63		1584.5		4468.6		7219.9		9221.33			655.841		645.03		771.407		507.425		546.602						600.234
	3943.9		6320.33		4818.93		6519.7		1635.57		4816.13		7263.4		9462.3			699.807		593.561		706.311		566.139		535.13						605.67
	4224.83		6416.97		4752.77		6620.4		1634.27		4857.33		6923.03		9778.7			567.279		622.748		666.463		602.65		554.61						575.658
	4059.8		6356.67		4550.47		6818.17		1602.63		4885.07		7408.87		10212.5			629.952		626.099		613.357		676.059		602.774						602.589
	3799.87		6538.53		4202.1		6755.03		1687.13		4889.33		7127.33		9999.27			682.329		586.233		519.427		683.109		512.107						661.651
	3962.7		6531.1		4362		6545.97		2044.27		5124.63		7257.23		10250.5			660.446		567.805		572.998		731.348		571.911						590.782
	3988.83		6566.77		4507.6		6300.47		1825.3		5012.53		7300.3		9932.03			560.088		577.447		599.255		769.921		623.026						591.547
	4514.53		6214.6		3855.8		6131.1		1701.93		5162.2		7542.33		8931.73			583.591		507.622		519.672		775.304		597.954						594.588
	4610.03		6289.37		4556.7		6095.37		1593.23		5347.2		7280.77		9545.93			604.143		445.68		502.097		893.689		621.682						530.748
	4399.27		6299.57		4609.6		6092.77		1583.73		5419.93		7410		9754.5			609.941		472.387		427.711		955.09		628.95						635.174
	4472.1		5810.23		4821.07		6332.2		1430.73		5288.53		7120.4		10300.2			668.09		447.337		486.959		803.904		593.002						521.06
	4152.9		5603.2		4723.57		6264.83		1518.67		5808.23		6942.4		10448			805.353		479.815		627.541		850.567		698.691						630.421
	4739.27		5589.67		4529.67		6504.77		1548.8		5983.1		7225.33		9946.03			806.165		566.855		746.368		932.017		752.358						663.9
	4419.73		5601.7		4595.5		6642.6		1346.5		6307.73		6838.2		8983.97			854.665		588.573		701.58		917.01		758.027						704.995
	4960.37		5427.63		4646.5		6715.1		1324.2		6153.67		6770.4		8620.03			806.581		699.423		750.446		1057.48		831.136						696.727
	5165.07		5318.73		4407.83		7346.07		1684.2		6569.1		6944.93		8714			690.458		698.502		906.8		931.369		879.903						519.607
	5223.8		5143.13		4383.9		7212.73		1539.8		6632.23		6879.8		8370.93			822.599		814.277		954.177		857.223		1219.11						631.083
	5391.1		5182.9		4139.67		7470.5		1399.4		7158.07		6910.6		8834.5			960.593		874.155		742.708		865.835		947.432						524.73
	5729.2		5272.37		4076.8		7686.27		1377.77		7419.07		6849.5		8716.77			1188.17		844.924		943.432		725.096		642.742						519.771
	5991.1		5252.87		4097.77		7713.33		1376.23		7589.2		6803.27		9103.13			1171.47		808.464		918.935		752.867		737.796						542.002
	6007.5		5276.63		3969.5		8396.97		1320.7		7731.27		6878.13		8801.63			1214.18		805.675		1041.89		764.649		847.518						513.571
	5997.67		5541.1		4073.9		8430.43		1528.33		8153.87		6834.77		8918			1155.22		613.297		1075.25		731.105		844.729						438.449
	5928.77		5502.97		3792.87		8394.03		1529.07		8276.77		6397.43		8243.97			1247.04		785.211		953.612		711.792		1002.12						510.83
	6600.67		5426.7		4277.87		8589.43		1595.63		8639.87		6430		8249.6			1218		881.793		974.445		735.196		735.867						391.661
	6869.57		5419.47		4256.97		8772.53		1713.57		8816.3		6123.13		8107.9			972.235		894.778		984.486		708.365		794.473						418.448
	6836.33		5412.9		4906.23		9032.7		1747.27		8663.4		5575.3		7544.47			956.437		934.749		907.35		780.031		772.919						365.456
	7275.1		5404.07		4418.33		9070.07		1699.3		8570.73		5113.17		7979.2			959.233		688.35		946.039		689.111		812.612						394.345
	8042.73		5114.4		4664.8		9181.33		1748.47		8529.77		4816.07		8160			953.732		607.546		745.095		878.069		936.248						411.752
	6743.43		5094.53		4724.23		9491.47		1926.37		7999.5		4575.57		7828.77			881.16		658.244		816.495		790.319		1001.43						418.975
	6143.17		5308.03		4717.37		9313.77		1958.8		8491.83		4781.5		7152.13			849.557		702.694		688.726		880.445		919.921						416.191
	5781.3		5474.3		4432.47		8935.73		1708.77		8793.33		4916.4		7746.17			599.311		462.419		713.78		679.056		636.025						434.303
	5872.2		5223.07		4526.1		8284.2		1818.53		8644.53		4865.87		7676.77			560.533		505.071		721.408		658.002		624.407						436.757
	4820.8		5515.27		4765.03		7343.53		1765.2		9020.17		4534.43		7876.57			635.273		449.501		621.668		553.398		527.949						360.548
	5215.03		5571.97		4240.37		7184.83		1899.43		9259.3		4850.47		7983.97			604.341		360.931		703.692		559.989		580.95						360.938
	5133.37		5748.73		4609.33		6293.93		1852.17		9351.83		4971.8		7273.07			593.059		402.698		847.165		496.998		531.992						392.177
	5178.93		5882.43		4821.13		7104.13		1696.03		9878.97		4917.83		7452.8			599.619		431.948		863.065		655.777		680.016						481.381
	4945.4		5838.33		5090.7		6194.37		1901.37		9659.73		4922.87		6711.13			583.051		398.106		881.45		592.067		586.894						390.796
	4423.37		6247.6		5326.57		5669.83		1797.87		10138.4		5484.57		6423.97			651.635		488.511		942.274		523.073		538.676						402.608
	4185.47		6325.57		5499.47		5818.87		1768.37		10677.1		5598.77		6632.07			609.699		509.8		976.718		632.899		610.804						413.004
	4218.13		6447.23		5532.13		5693.87		1752.6		10658.7		5653.1		6593.97			709.766		502.189		1026.07		555.95		676.239						354.971
	4748.33		6422.9		6024.17		5515.2		1764.4		11063.4		5742.47		6917.7			788.315		643.493		1024.25		630.968		650.335						321.696
	3531.63		6497.37		6313.77		5346.3		1975.87		11170.4		5940.4		7061.63			910.716		669.497		1151.36		542.211		838.464						385.182
	4377.5		6285.37		6692.5		5649.77		1873.33		11183.1		6070.43		6274.47			1026.65		677.313		1023.73		644.929		712.543						436.518
	4799.27		5792.33		6874.93		5456.13		1945.7		10752.3		5962.7		6240.7			1063.45		837.49		1025.68		645.872		650.002						400.069
	4972.9		5553.23		7270.23		5540.2		1862.67		10954		6246.83		6269.6			1088.64		856.082		1030.73		690.791		801.037						410.365
	5080.67		5641.67		7271		5630.47		1931.1		11052.4		6288.8		6354.63			1142.86		899.5		906.963		683.389		698.982						346.555
	4889.07		5870.97		6955.87		5581.1		1987.67		11479.3		6581.9		6639.27			1063		882.976		824.021		646.665		838.07						376.594
	4628.9		6001.23		7134.17		5237.03		1909.03		11830.7		6526.13		7090.3			971.607		915.17		870.731		811.538		831.77						338.759
	4626.6		6037		7586.1		5259.27		2116.8		12138.3		6641.3		7194.97			1077.1		869.744		841.016		762.667		703.385						423.05
	2609.97		3577.67		1690.73		2523.8		1469.1		2404.53		2021.47		2706.83			786.135		932.272		837.214		692.376		607.897						375.181
	3697.87		5329.93		2190.13		3709.1		2084.8		3490.27		3159.1		4154.33			536.225		765.654		719.646		712.012		661.44						871.435
	3867.9		5344.53		2132.37		3910.9		2113.4		3436.33		2842.37		4198.17			585.306		714.078		695.558		645.99		662.821						850.862
	4066.17		5609.37		2131.17		3865.37		2246.17		3406.6		2693.1		4045.7			484.887		773.543		629.284		627.475		641.857						809.204
	3834.43		5560.93		1998.67		3701.7		2178.67		3137.1		2554.57		4228.33			439.816		677.658		618.123		795.976		598.993						854.267
	3911.3		5206.33		2036.57		3588.03		2148.37		3221.07		2402.13		4256.67			492.51		718.442		689.569		800.46		702.739						772.878
	4209.07		5279.37		2219.5		3487.97		2181.5		3318		2543.7		4516.27			526.707		745.038		639.228		765.313		574.454						762.609
	4299.53		5564.7		2092.87		3697.13		2340.2		3352.47		2436.33		4478.3			522.094		735.287		647.246		838.31		650.687						747.68
	4208.07		5784.27		2309.37		3529.07		2326.8		3457.77		2322.93		3985.53			524.428		773.303		682.41		863.957		540.274						700.337
	4317.13		5412.87		2157.63		3616.7		2213.07		3164.17		2412.7		4192.73			507.077		698.276		693.66		723.811		595.954						683.798
	4492.53		5553.3		2192.1		3469.9		3673.8		3093		2468.07		4093.5			658.296		675.269		674.732		1052.79		550.102						601.27
	4920.17		5781.57		2173.37		3481.5		4046.47		3007.53		2287.3		4243.73			539.647		658.375		626.656		1175.14		664.716						607.125
	4773.13		5731.1		2314.77		3519.53		3973.73		3624.53		2231		4317.9			686.112		672.111		723.411		986.03		675.283						614.157
	4763.77		5833.47		2349.5		3593.47		3909.33		3142.8		2357.97		4179.67			688.168		691.018		671.352		1071.62		618.398						625.276
	5025.17		5899.3		2382.73		3645.03		3438.83		2820.23		2118.6		4270			730.206		660.765		633.031		1135.84		636.766						637.677
	4947.3		5924.93		2474.37		3730.3		3751.37		3160.8		2369.83		4350.27			808.759		708.453		647.587		1173.87		481.519						601.615
	5047.97		5771.97		2581.57		3636.1		3982.97		3348.43		2429.47		4417.07			875.379		707.606		696.84		1095.41		679.294						664.943
	5276.07		5599.07		2621.83		3726.23		3778.53		3262.07		2241.7		4344.33			881.968		601.15		619.66		1044.88		574.266						532.76
	5308.5		5329.23		2432.83		3595.2		3881.7		3016.93		2214.17		4381.07			992.071		661.803		679.803		890.955		675.435						635.789
	5527.73		5430.37		2673.47		3513.43		3711.53		3243.73		1967.3		4480.63			934.811		733.322		641.267		694.815		762.578						512.981
	5220.87		5264		2612.43		3778.1		3717.17		3333.1		1909.9		4523.9			871.851		617.275		551.379		732.978		767.012						515.864
	5850.47		5330.93		2558.4		3814.4		3825.63		2873.73		2096.63		4512.4			859.278		664.065		592.753		1030.79		632.259						600.668
	6395.7		5553.73		2605.7		3764.27		3915.6		2844.5		2165.73		4756.8			854.037		704.611		637.932		938.912		684.757						546.892
	6692		5736.67		2825.97		3892		4035.8		2943.23		2177.53		4585.83			933.065		741.549		673.858		1081.16		808.894						615.292
	6940.3		6031.73		2722.23		3927.57		3900.37		3071.83		2268.9		5206			960.159		764.071		641.022		1027.67		836.094						559.656
	7283.97		6003		2776.53		4142.93		3404.63		3128.53		2216.77		4627.6			939.842		824.452		626.327		1041.09		763.094						502.862
	7192.73		5931.73		2671.3		4154.67		3394.33		3218.23		2144.37		4701.43			903.432		764.866		632.579		1029.31		654.928						545.371
	7827.63		5979.5		2954.4		4278.57		3260.73		3163.8		1903.73		4783.1			932.613		639.947		558.281		782.167		713.343						570.665
	7886.83		4245.67		2934.43		4393.17		2797.13		3319.13		1631.47		4747.2			983.192		691.127		669.966		924.191		649.497						520.495
	8430.23		4263.8		3167.07		4659.33		2640.13		3601.97		1661.8		5547.6			886.168		602.608		655.973		1030.66		803.854						530.962
	8698.4		4039.13		2887.5		4716.7		2782.83		3640.8		1859.43		4793.97			976.058		548.071		675.876		823.422		892.119						581.595
	9248.5		4053.63		3109.4		4795.7		2661.8		3662.33		1873.3		4906.73			1079.24		609.619		696.707		946.732		919.778						578.174
	9317.87		4171.8		3023.1		4911.33		2686.1		3817.37		1796.63		4788.73			898.959		622.295		789.68		979.855		800.946						563.519
	9176.1		4090.8		3033.8		5297.9		2748.33		3695		1658.73		4888.5			678.194		725.811		848.433		932.05		631.941						666.453
	9386.97		4082.67		3286.93		5274.7		2727.2		4361.17		1610.03		4913.4			618.675		707.901		893.339		793.269		513.331						711.142
	9728.5		4169.43		3317.07		5382.4		2805.4		5152.7		1619.27		4954.77			731.794		762.154		898.227		788.042		651.583						703.408
	9881.77		4103.5		3229.13		5271.67		2877.6		3671.97		1659.53		4763.77			639.951		856.451		865.238		761.78		646.686						796.41
	10133.5		4186.93		3309.4		5396.87		3087		3815.63		1647.07		4850.07			600.872		865.878		968.161		724.558		584.4						813.649
	10234.5		3895.27		3501.03		5407.67		2983		4012.33		1719.43		4795.07			522.711		954.544		928.931		691.747		674.079						619.638
	10918.3		3967.43		3566.27		5465.87		3337.03		4050.73		1750.7		4806			587.321		713.087		768.912		793.597		759.268						620.26
	10830.2		4068.37		3688.03		5659.77		3518.3		3823.5		1714.47		4986.03			569.55		687.994		621.927		785.209		692.756						525.456
	11125.9		4096.03		3710.27		5328.03		3538.2		3473.9		1872.57		4945.97			528.65		799.258		597.798		650.515		595.262						500.744
	11171.6		3969.47		3697.13		4935.07		3438.4		3298.33		1879.77		5133.57			394.49		712.019		600.361		703.453		541.177						484.835
	11272.9		3802.67		4062.73		4675.73		3654.07		3386.63		2014.33		5233.07			553.588		641.537		570.835		662.649		650.038						508.001
	11226.3		3825.27		4032.47		4831.27		3871.47		3434.2		1930.33		5292.2			475.474		529.443		628.428		663.389		634.205						568.331
	10611		3964.7		4118.93		4398.93		3864.9		3379.87		1768.03		5113.93			539.901		479.3		725.937		609.529		587.253						623.18
	10208.3		4153.5		4373.33		4560.93		4043.4		3181.53		2046.63		5171			494.171		455.382		764.663		645.596		968.486						493.375
	10159.9		4150.47		4563.5		4432.93		4033.33		3340.83		2042.5		4911.53			538.07		459.338		543.525		561.705		581.219						490.183
	10079.6		4460.5		4533.43		4019.8		3693.9		2866.27		2232.7		5314.93			484.979		457.026		508.727		570.406		509.201						592.349
	10319.5		4519.03		4680.77		3763.07		3640.37		3130.87		2083		5216.63			572.792		428.412		484.982		590.223		673.704						382.595
	9699.93		4469.27		4203.9		3766.97		3677.23		2759.53		2356.73		4961.83			612.27		464.185		566.415		645.787		705.873						389.959
	9094.27		4586.8		4288.2		3729.77		3862.5		2836.17		2357.87		4890.6			522.513		428.689		477.994		684.529		603.676						354.06
	8628.83		4695.07		4439.33		3877.93		3747.33		2787.17		2340.97		4498.83			625.358		422.166		529.944		539.103		579.425						449.199
	7925		4727		4635.43		3679.07		3652.47		2783.37		2437.57		4105.7			700.948		455.784		502.933		562.851		591.067						438.011
	7594.5		4917.9		4565.63		3499.27		3623.23		2771.63		2309.13		4343.4			647.721		469.031		538.619		657.077		591.503						379.74
	8092.47		5065.93		5082.07		3468.33		3771.17		2658.27		2389.2		4501.23			717.72		478.363		524.686		578.739		626.43						410.233
	7828.2		5441.23		5118.33		3391.03		3745.97		2596		2475.53		4416.4			440.409		503.257		504.572		509.793		638.743						456.225
	7823.57		5313.03		5253.7		3296.8		3552.77		2712.33		2554.23		4362.1			782.235		561.06		532.882		578.057		529.671						412.219
	7875.03		5565.53		5217.97		3156.93		3406.63		2778.73		2431.63		4492.53			749.651		594.742		526.622		613.755		799.466						443.736
	8506.43		5918.37		5373.53		3186.43		3351.7		2765.37		2522.87		6143.57			796.075		706.305		546.146		611.172		734.118						480.466
	5849.47		3396.4		3890.87		2030.23		4205.43		6864		4686.53		2471.07			899.868		652.424		612.155		589.805		761.785						503.039
	8616.6		4986.23		5327.83		2834.73		6341.07		10280.6		6882.13		3363.57			571.322		823.076		460.843		580.993		651.109						645.498
	8658.6		5249.5		5392.9		2853.6		6302		10148.1		7027.43		3605.73			504.879		947.33		378.775		507.83		612.262						588.669
	9215.67		5513.2		5421.4		2779.9		6376.97		10010.7		7151		3318.87			477.401		884.576		423.125		578.755		561.707						661.086
	9431.43		5664.9		5453		2798.33		6209.13		9919.07		6906.93		3597.6			516.083		903.955		410.724		555.639		703.271						703.21
	9569.13		5996.73		5442.47		2894		5223.33		9471.2		6724.03		3714.93			545.981		842.804		441.888		704.749		652.887						659.705
	9374.8		6072.2		5624.27		2747.33		5822.97		9517.33		6600.57		3490.67			500.13		849.864		441.155		515.005		638.24						671.095
	9634.2		6501.2		5548.37		2786.67		5941.3		9832.5		6175.2		3427.87			576.647		802.442		392.942		560.825		575.459						686.523
	9712.67		6719.47		5735.4		2692.17		5636.43		9406.17		5998.07		3341.13			585.486		826.83		455.514		558.167		568.703						646.845
	9565.23		6926.2		5796.07		2638.33		5631.87		9000.7		6307.13		3316.13			605.1		785.833		440.364		572.373		576.518						631.762
	9511.13		7171.07		5866.6		2822.3		5355.47		9011.73		6427.03		3530.3			556.379		715.999		406.789		615.7		548.106						627.97
	9615		7281.87		5849.7		2531.53		5309.33		9087.3		6352.67		3729.1			600.077		837.798		405.481		527.425		664.078						676.544
	9839.13		7313.37		5442.1		2499.2		5124.23		8813.8		6323.43		3512.03			692.593		760.626		426.772		572.737		615.138						572.046
	9277.07		7711.1		4680.3		2430.4		5187.17		8792.4		6330.13		3123.17			667.955		849.357		377.1		512.396		607.521						587.268
	9720.17		7677.7		4591.83		2434.73		5261.87		8638.07		6211.43		3078.3			715.772		853.768		468.917		539.036		596.345						608.9
	10185.2		7653.63		4515.27		2401.3		5318.63		8479.07		6275.97		2900.63			670.515		745.401		390.354		467.718		585.602						583.8
	9899.47		7917.23		4025.93		2519.67		5338.27		8392.47		6319.83		3139.17			687.269		639.805		442.146		542.434		652.906						531.436
	10766.1		7933.27		3804.87		2484.63		5424.37		8393.5		6372.43		2957.03			621.549		836.195		407.107		530.179		515.875						575.225
	10240.8		8117.53		3725.03		2549.4		5669.37		8305.3		6325.97		2714.67			707.723		897.123		422.768		495.417		556.404						561.228
	10583.7		8138.27		3717.8		2670.97		5644.83		8375.33		6381.8		2570.77			624.103		816.419		466.426		482.533		542.912						510.322
	10709.5		8152.43		3736.53		2592.47		5790.93		8334.63		6013.57		2747.83			547.976		820.837		362.764		523.288		511.12						541.759
	11189.2		8429.3		3541.67		2563.33		5893.03		8333.3		5783.27		2693.57			695.502		866.095		428.84		708.454		472.517						525.363
	10791.6		9028.7		3487.53		2702.33		5286.53		8229.8		5793.37		2658.07			787.844		888.358		489.386		522.47		566.376						546.258
	10923.3		8727.23		3752.8		2595.87		5662.7		8203.1		5644.83		2868.47			896.537		887.921		484.824		475.419		598.421						518.557
	10894.5		9036.63		3327.23		2763.1		5864.27		8542.4		5461.3		3000.03			1055.46		910.162		522.151		457.286		642.065						483.75
	11100.3		9315.13		3539.1		2822.57		5798.6		8490.4		2772.23		2596.17			1093.35		998.409		507.586		430.562		612.696						476.398
	10959.3		9711.9		3369.13		2938.37		5555.7		8361		3046.33		2393.8			1024.94		1003.29		538.086		604.353		760.054						533.08
	10628.5		9568.73		3594.4		2975.9		5554.53		8456.3		3016.2		2408.2			857.384		962.117		556.592		749.673		503.014						507.562
	11185.9		9718.23		3569.43		3061.8		5431.77		8160.5		3218.6		2282.33			860.638		950.019		601.989		605.241		554.863						557.007
	10619.7		9771.17		3529.77		3121.17		5499.43		8353.53		3226.87		2232.37			874.938		941.506		604.249		700.378		625.152						478.538
	9173.63		10059.5		3621.17		3111.77		5626.8		8211.27		3221.23		2190.53			1012.68		911.454		611.91		708.128		605.771						558.993
	8472.7		9971.3		3668.2		3222.7		5717.07		8394.23		3190.8		2276.07			1120.86		771.146		531.821		640.977		562.425						476.203
	8212.37		10133.7		3529.23		3331.8		5754.13		8264.5		3085.73		2275.3			1273.96		951.133		497.463		686.532		656.269						420.627
	8214		9924.17		3915.53		3210.9		5633.1		8311.17		3206.33		2492.47			1231.67		1033.9		486.651		701.007		639.313						534.785
	7871.67		9990.27		3876.43		3407.93		5983.83		7932.57		3267.87		3178.6			1213.5		1212.82		430.945		601.162		643.695						484.152
	8162.37		9791.67		4140.63		3331.13		5790.2		8121.9		3236.87		2758.9			1231.29		1363.35		458.147		526.14		643.605						501.666
	7200.27		9910.23		4150.7		3468.2		6182		8153.87		3071.97		2601.17			1317.61		1353.45		460.694		778.739		559.385						507.096
	6962.17		9841.77		4215.97		3716.6		6319.6		8196.27		2833.2		2449.9			1253.75		1099.11		389.671		716.78		515.928						478.148
	7654.57		9710.23		4534.4		3590.4		6221.2		8226.43		2703.1		2821			1357.59		1246.82		436.152		689.92		506.813						501.369
	6680.43		9692.6		4617.33		3853.27		6106.4		8308.03		2484.03		2840.9			1292.69		1057.67		407.029		737.292		549.566						517.339
	6032.6		9297.3		4676.53		3773.87		6117.83		8107.03		2342.6		2794.2			1291.08		1121.77		409.083		622.492		588.03						538.159
	5969.1		9417.27		4814.7		3725.43		6191.17		8456.57		2208.23		2922.37			960.841		982.875		471.162		848.341		538.316						531.237
	5527.43		9228.03		4743.77		3885.73		6426.7		8655.23		2199.73		2779.73			950.117		898.765		471.681		835.394		430.93						581.194
	5204.5		9278.9		4527.87		3838.57		6447.2		8516.7		2183.5		2674.67			819.552		988.99		408.142		746.295		437.375						580.882
	4923.7		9114.07		4655.8		3762.17		6097.93		8501.87		2015.67		2551.63			698.854		942.527		390.269		764.46		443.126						603.149
	5678.23		8984.23		4735.33		3525.43		5788.43		8099.97		2039.33		2418.47			782.1		1084.81		419.524		634.244		410.564						617.521
	4590.9		8790.23		4801.63		3664.13		5604		7533.47		1767.67		2443.07			783.886		909.996		420.712		704.249		402.131						637.687
	5184.97		8712.97		4876.57		3673.1		5452.37		7631.97		1810.2		2520.57			753.153		855.175		409.968		766.199		404.511						637.303
	5452.93		9126		4897.87		3685.1		5008.73		7547.8		1803.73		2508.93			641.296		960.693		452.457		741.045		441.253						632.737
	5181.2		8723.7		4883.7		3690.57		4625.27		7272.63		1621.13		2238.17			629.346		1039.19		411.211		613.829		404.292						740.627
	4648.77		8810.23		4989		3444.87		4719		7570.73		1476.73		2088.07			680.081		1113.25		411.291		701.394		425.672						716.837
	4169.67		8406.47		4785.27		3491.7		4689.8		7546.63		1523.7		2100.77			585.081		1159.6		350.53		670.914		479.936						613.398
	4350.27		8688.77		4869		3483.93		4330.77		7720.43		1520.63		2087.33			564.271		1217.01		404.012		506.344		450.898						702.296
	4272.3		8266.2		4855.47		3332.8		4455.9		7596.9		1364.47		2070.23			566.667		1223.22		387.595		507.558		409.958						646.759
	3649.8		8198.53		4868		3277.63		4320.87		7245.2		1116.17		2333.73			517.072		1254.61		384.502		455.756		464.433						605.675
	4362.5		8394.3		4761.77		3361.33		4419.17		7345.33		1028.47		2418			565.006		1264.9		396.425		608.143		535.042						661.861
	4572.97		8394.8		4820.73		3252.53		4306.1		7388.77		1157.23		2455.97			624.545		1204.85		346.083		546.105		460.999						693.133
	4747.83		8186.53		4851.7		3192.53		4021.97		7583.43		1221.43		2512.53			588.098		1093.73		434.856		574.843		517.122						609.308
	5324.37		8193.1		4837.07		3134.87		4404.63		7253		1376.77		2518.4			634.6		1214.28		370.518		490.223		454.212						598.103
	4932.07		8191.8		4853.53		3203.23		4051.1		7310.73		1482.27		2518.73			589.795		1045.04		403.165		530.93		479.563						603.524
	3205.3		3006.37		4494.5		2286.73		1908.37		4307		1021.63		4374.7			637.81		1089.85		368.547		490.017		516.046						538.481
	4996.97		4546.77		6075.43		3252.57		2659.53		6302.1		1550.53		6162.07			453.988		948.335		763.712		592.761								650.423
	5365.87		4525.67		5969.47		3226.47		2924.03		6212.1		1666.13		6572.13			481.47		1005.39		627.165		585.192								658.308
	5781.83		4572.77		6311.4		3120.03		3134.4		5723.9		1646.7		6527.73			438.477		1066.88		650.454		753.833								638.779
	5535.23		4554.9		6031.53		3319.03		3079.37		5772.37		1690.1		6594.67			462.962		964.079		665.615		785.6								567.57
	5324.57		4657.9		6045.03		3182.97		3271.77		4514.43		1673.7		6661.3			378.993		1000.87		560.751		711.377								638.94
	5283.37		4557.9		5802.4		3458.03		3382		5373		1519.03		6496.5			413.862		1058.43		539.927		681.862								635.438
	5554.43		4738.27		5738.63		3289.9		3542.07		5663.6		1380.1		6531.03			417.47		983.406		642.815		592.244								638.94
	5436.8		6821.07		5695.9		3174.3		3777.13		5426.7		1344.7		6687.2			432.765		987.333		567.111		583.708								617.722
	5456.77		6842.23		5753.97		3215.93		3541.93		5365.97		1487.33		6472.6			389.195		954.383		608.752		520.735								676.678
	5067.63		7209.67		5779.53		3274.4		3836		5291.13		1435.9		6493.77			445.953		954.296		487.199		537.409								675.685
	5207.8		7239.87		5847.13		3248.77		3853.2		5333.67		1710.4		6827.17			393.613		946.062		581.829		458.076								669.511
	5120.53		7528.83		5719.23		3286.53		3914.47		5491.47		1795.23		6413.97			495.685		902.702		595.025		648.567								609.761
	5141.97		7886.33		5809.47		3459.17		4083.63		5300.27		1643.7		6510.73			407.292		825.514		561.054		515.824								606.795
	4799.7		7946.53		5733.5		3330.9		4168.37		5563.1		1564.77		6266.37			432.765		977.66		483.041		532.958								614.602
	4641.6		8118.47		5808.93		3337.47		4223.03		5377.8		1540.13		6348.73			522.076		964.664		567.831		599.366								598.332
	4646.6		7815.8		5640		3331.37		4219.2		5431		1506.87		5939.27			496.483		958.661		688.836		581.241								611.883
	4392		8122.43		5803.07		3446.1		4315		5486.47		1572.53		5780.53			392.257		953.059		709.511		554.534								603.367
	4109.3		8378.9		5622.13		3426.7		4201.13		5627.97		1478.07		5839.3			432.237		913.179		553.396		557.866								604.997
	4130.97		8480.5		5480.17		3504.67		4191.73		5373.63		1694.93		5893.97			533.234		886.21		540.598		639.359								577.119
	3947.97		8382.57		5396.6		3460.33		4225.5		5490.77		1700.47		5691.53			374.438		887.415		492.921		740.856								623.746
	4372.17		8734.37		5311.8		3534.23		4169.77		5625.97		1636.97		5420			420.066		813.01		518.122		686.959								657.548
	5030.63		8581.83		5398.3		3385.2		4113.17		5554.27		1870.53		4824.6			518.299		869.197		615.814		728.042								589.252
	4726.63		9038.27		5216.77		3708.57		4432.13		5713.27		2214.93		4432.73			471.501		905.463		661.511		661.442								541.474
	4852.33		9168.27		5429.9		3634.87		4102.53		5592.7		2049.13		3927.67			487.566		938.663		538.475		651.166								487.502
	4758		9251.57		5355.5		3629.63		4073.43		5596.2		2009.33		3461.97			482.552		925.942		527.869		643.643								588.029
	4111.33		9217.67		5234.57		3740.5		4061.57		5730.53		1857.17		3053.7			477.972		1046.36		530.804		673.792								462.799
	3949.57		9434.93		5246.47		3914.53		4262.97		5464.17		1754.43		3129.87			448.517		1078.24		495.333		667.705								574.182
	3925.93		9341.53		5096.6		3938.17		4104		5221.33		2027.5		2978.17			590.477		1059.63		653.321		629.768								513.489
	4054.9		9278.2		5265.1		3874.67		3989.87		5177.07		2309.2		3254.17			593.365		911.748		587.321		571.131								485.052
	3760.3		9052.27		5103.07		3992.03		3845.63		5230.7		1645.47		3337.97			496.37		970.147		592.97		510.371								521.138
	3531.17		9008.27		5291.5		4045.37		3945.1		5069.63		1401.73		3291.4			530.848		849.821		488.039		476.542								473.02
	3512.93		9031.73		4968.17		4108.93		4003.03		5117.43		1354.67		3517.5			595.746		933.545		579.484		586.505								467.339
	3411.8		9303.17		4790.67		4018.47		3956.47		5201.73		1219.57		3643.27			512.491		770.509		626.942		628.294								464.425
	3426.2		9047.13		4852.9		3966.17		3836.2		5213.1		912.867		3764.13			554.783		772.137		482.99		630.575								500.762
	3176.27		9053.57		4978.33		4381.3		3699.83		5210.53		1069.8		3465.9			548.594		847.027		495.381		506.744								511.26
	3089.9		9082		4889.67		4214.07		4080.73		5271.33		1284.57		3807.33			556.466		928.312		504.809		589.363								531.779
	3010.27		9099.1		4794.63		4431.1		3725.3		5127.7		1485.53		3727.83			524.627		806.805		609.537		727.671								478.39
	2970.87		9145.5		4768.57		4483.7		3751.4		5278.83		1305.07		3766.33			439.581		810.076		549.507		795.638								458.605
	3260.03		9401.53		4903		4497.43		3847		5339.8		1307.47		4002.5			532.136		858.197		495.993		636.506								517.004
	2701.27		9526.53		4913.57		4482.87		3746.73		5256.93		1671.77		4012.93			380.239		889.725		434.388		679.9								568.26
	2691.5		9290.47		4872.73		4494.17		3762.57		5710.1		1646.77		4240.6			489.721		774.469		509.641		659.878								422.061
	2671.57		9268.53		4866.63		4484.37		3923.1		5500.23		1574.07		4206.97			497.741		750.091		450.857		618.554								517.263
	2835.2		8849.63		4843.47		4104.73		3685.23		5509.1		1730.57		4319.5			412.776		727.721		489.438		530.264								508.218
	2937.57		8638.97		4787.63		4269.03		3622.5		5549.2		1878.17		4390.97			438.596		686.259		537.854		476.195								556.854
	3322.67		8676.53		4820.1		3987.3		3599.07		5855.37		1875		4309.67			413.725		655.962		573.776		526.761								511.208
	3583.77		8655.9		5013.23		3915.73		3606.97		5606.27		1879		4464.07			337.672		707.193		663.075		522.31								531.572
	3412.17		8427.13		5071.87		3924.07		3636.83		5523.1		1858.9		4470.07			557.866		684.139		547.051		476.605								588.645
	3154.4		8417.07		4677.63		3804.3		3525.17		5735.1		1754.13		4550.87			488.252		822.663		564.049		601.555								644.599
	3484.87		8328.37		5008.13		3696.1		3387.23		5749.43		1697.03		4726.43			548.631		804.781		584.617		610.953								633.077
	3970.77		8114.23		4976.77		3743.07		3584.93		5961.57		1789.87		4603.87			465.983		714.063		507.725		767.429								589.894
	4199.6		7877.5		4942.7		3840.1		3247.7		5937.87		1653.57		4679.4			488.692		818.861		435.285		708.866								613.825
	4542.73		7680.67		4895.73		3728.77		3613.63		5990.63		1569.63		4463			426.253		854.85		497.476		731.433								602.621
	4583.23		7254.33		4731.5		3352.67		3514.63		6214.57		1645.63		4557.83			422.423		945.878		458.637		706.319								622.939
	4896.5		7533.33		4518.33		3531.67		3311.5		6124.2		1632.93		4714.8			590.6		945.586		489.449		685.932								574.209
	4976.93		7513.97		4315.53		3355.47		3460.73		6318.2		1640.03		4470.53			409.866		984.711		502.558		788.015								638.791
	4921.37		7432.9		4315.6		3379.4		3324.97		5983.3		1675.17		4502.7			500.079		1077.28		563.731		650.047								543.277
	4461.87		7501.73		3985.93		3238.13		3322		6196.9		1870.93		4526.43			482.885		1134.02		535.604		697.576								586.491
	4334.2		7527.2		4130.2		3302.97		3226.5		6299.43		1897.63		4674.87			521.748		1097.43		520.697		445.64								628.539
	4362.57		7552.53		4132.93		3059.73		3359.63		6497.1		1956.63		4367.2			345.213		1106.97		529.754		466.408								655.095
	4150.6				2513.2		3155.57		1814.67		2838.83		970		1369.37			344.081		1183.1		593.308		452.685								627.092
	6185.53				3800.53		4637.7		2784.43		4329.3		1688.77		1687.83			511.027		962.188		497.694		648.749								388.803
	6171.27				3948		4667		2959.1		4217.27		1778.7		1726			588.544		915.602		417.162		647.36								432.593
	6412.3				3846.8		4591.8		2832.83		4168		1733.63		1602.5			577.366		814.691		527.333		615.996								435.967
	6598.67				3841.4		4578.03		2927.13		4370.23		1876.87		1389.47			651.614		747.204		473.38		619.806								396.758
	6773.6				3683.5		4792.23		2887.23		4381.07		1990.77		1187.13			641.725		788.992		513.043		786.752								414.288
	6394.23				3689.9		4750		3084.93		4367.07		1970.8		1211.67			709.62		734.089		477.226		656.916								408.659
	6081.9				3883.4		4885.97		3130.33		4595.77		1874.07		1229.93			717.385		770.49		471.398		567.04								409.313
	6833.93				3735.47		5078.7		3072.63		4584.83		1818.03		1483.23			787.034		819.7		511.041		620.255								420.65
	6272.93				3760.7		4750.6		3025.47		4584.73		1843.63		1430.17			736.58		743.07		495.998		730.656								456.987
	6646.13				3759.63		4818.8		3017.57		4513.23		1772.37		1648.77			731.323		849.963		424.851		683.892								474.464
	6822.37				3838.27		4917.4		2901.27		4317.93		1855.7		1716.43			685.987		976.926		434.856		710.79								429.325
	6844.3				3847.47		4931.27		3045.63		4375.23		1952.07		1841.93			767.423		982.887		447.953		737.487								455.314
	6129.17				4577.8		4805.13		3137.83		4262.37		1877.6		1996.5			703.459		993.216		461.128		668.927								440.528
	6235.8				4131.73		4921.07		3006.57		4089.83		2002.33		1871.6			732.6		1028.13		491.333		680.264								452.128
	5831.03				3910.93		5163.1		3132.03		4097.17		2034.83		1994.2			819.837		1063.44		459.487		650.034								411.248
	6073.2				4126.5		5087.2		2917.77		4311.53		2112.4		1832.77			902.556		1049.55		438.812		755.641								388.562
	6081.87				3842.5		5107.73		3139.6		4320.8		2134.37		2050.57			877.011		1060.01		457.846		587.264								388.546
	6076.67				3907.33		4864.53		3139.03		4185.1		2090.73		2183.27			860.094		890.184		473.686		644.832								448.41
	5951.5				3918.4		4966.83		3296.9		4064.27		2076.63		2256			827.046		950.708		453.445		715.019								428.001
	5964.03				4204.5		5053.93		3142.77		4289.23		2225.3		2110.73			932.172		920.486		465.786		671.526								417.283
	6036.77				3961.6		5222.23		3115.3		4046.7		2261.73		2163.63			1001.41		987.149		526.895		568.194								388.162
	6049.9				3965.47		5200.9		3089.7		4130.3		2296.93		2392.77			991.825		1033.55		556.959		516.793								405.865
	5234.2				3978.17		5223.63		3004.83		4145.4		2263.43		2373.13			991.653		1002.22		489.508		480.879								465.323
	6340.37				4113.27		5236.87		3242.93		4000.7		2172.23		2438.37			1101.98		1010.04		489.986		650.033								389.175
	6460.6				4051.6		5276.43		3151.23		4058.27		2245.97		2493.77			1242.7		1086.49		532.631		605.417								535.268
	6255.13				3827.53		5353.07		3153.9		4181.4		2272.17		2748.3			1548.96		981.145		601.76		551.772								549.725
	6161.73				3684.33		5269.6		3086.93		4178.7		2203.2		2972.47			1664.93		994.678		616.838		491.841								634.701
	5019.6				3641.53		5548.23		3118.87		4135		2431.5		3136.27			1276.24		790.953		568.861		651.134								638.247
	4996				3721.53		5421.17		3196.73		4238.23		2306		3221.23			1355.57		828.076		600.272		611.549								703.834
	5143.37				3730.7		5511.77		3138.3		4534.9		2539.4		3270.6			1174.18		859.007		586.715		592.2								792.012
	4853.27				3578.8		5441.67		3113.33		4514.87		2470.4		3518.87			1025.29		972.004		517.165		566.082								717.753
	5213.17				3653.6		5649		3192.83		4721.1		2469.97		3695.9			859.217		1016.28		553.939		563.444								866.193
	5203.67				3319.97		5835.07		3099		4921.7		2538.8		3725.5			1099.79		919.696		567.72		659.002								842.881
	5468.07				3183.57		5880.53		3139.4		5179.3		2852.53		4009.3			1075.17		706.276		602.209		748.368								729.155
	5535.2				3198.77		6110.37		3078.03		5351.6		2990.87		4021.53			938.686		758.377		564.208		648.151								749.465
	5632.33				3088.4		6012.47		3045.9		5447.97		2905.73		4315.1			847.558		888.081		538.908		699.935								617.338
	5810.23				2984.07		6250.97		3085.47		5406.37		2807.63		4380.27			730.871		694.591		576.075		734.078								668.547
	6001.73				3000.93		6224.3		2956.2		5650.9		2873.7		4707.03			938.614		717.528		626.566		665.848								668.34
	5764.7				2881.8		6347.87		2919.6		6051.43		2949.73		4508.8			915.09		599.405		744.734		617.231								839.871
	5727.87				2921.1		6009.4		2923.43		6316.1		2850.07		4607.93			931.106		664.97		721.456		593.603								862.171
	5790.97				2914.5		6101.73		2879.23		6553.53		2862.97		4770			836.677		735.744		802.693		675.697								386.204
	5841.2				2922.73		5810.5		3044.07		6852.2		3025.23		4859.53			710.888		814.587		730.229		774.554								562.15
	5986.87				2781		5849.7		2973.03		6681.07		3200		4972.13			666.878		725.066		582.982		713.905								346.534
	6215.43				3094.33		4370.9		2987.03		6899.87		3080.67		5242.93			799.294		822.08		568.126		730.652								409.498
	6170.77				2672.03		4490.07		2933.6		7010.53		3085.83		5121.77			643.795		790.88		732.241		780.69								418.846
	6374.83				2569.17		4284.27		2826.1		7407.93		3094.23		5304.77			688.193		929.228		621.361		757.585								480.709
	6379.23				2741.3		4283.07		2692.57		7243.23		3180.8		5312.83			645.801		924.864		631.355		665.591								422.82
	6779.4				2583.2		4149.47		2981.57		7228.03		3290.23		5447.3			633.903		1224.66		700.729		686.898								369.031
	6890.03				2529.2		4398.17		3076.43		7405.03		3268.43		5694.97			703.481		1165.93		642.884		563.715								450.394
	6844.23				2514.8		4157.23		2974.43		7789.27		3387.23		5769.57			564.606		1364.01		603.557		462.774								633.825
	6928.67				2680.53		4022.13		2863.5		7531.5		3271.83		5812.27			562.488		1340.78		602.622		521.816								496.866
	7181.17				2507.97		4040.77		2896.33		7441.77		3485		5726.8			472.393		1409.09		554.439		691.847								420.193
	7469.57				2757.03		3722.27		3054.07		7550.2		3477.53		5801.1			544.791		1629.47		606.852		587.955								405.905
	7152.2				2437		3803.23		2942.07		7674.23		3551.27		5659.3			581.369		1481.92		657.581		680.175								430.874
	7110.03				2626.37		3510.7		3070.8		7672.27		3486.57		5633.27			530.297		1498.35		702.244		711.492								409.938
	7513.4				2534.03		3504.03		2819.1		7389.6		3645.23		5825.63			494.368		1050.2		605.986		676.022								573.572
	7321.1				2644.47		3330.8		3047.33		7595.4		3722.6		5774.4			428.413		1124.04		634.272		703.356								615.646
	6738.73				2594.23		3183		2976.07		7783.9		3706.43		5419.87			521.143		1114.11		665.411		742.47								407.648
	6678.67				2525.5		3026.33		2788.23		7532.93		3688.43		5203.93			592.175		1106.93		767.749		799.389								484.51
	5007.9				1930.07		5228.5		1764.47		2863.43		1903.33		2009.2			526.348		1121.13		759.753		710.845								434.62
	7856				2753.33		7577		2614.37		4365.87		2936.53		2655.37			574.982		706.103												591.034
	7763.6				2767.2		7719.73		2765.7		4226.6		2821.93		2558.37			548.249		694.085												388.205
	7788.53				2810.3		7952.8		2675.17		3949.87		2999.4		2629.23			567.633		635.841												381.763
	7694.97				2819.17		7972.8		2798.67		4145.87		3069.5		2523.23			582.328		647.601												413.76
	7549.13				2933.43		7954.63		2591.93		3862.53		2961.53		2552.2			609.936		705.158												475.742
	7624.9				2793.87		8471.47		2765.9		3747.27		2895.6		2291.47			618.224		711.072												473.575
	7441.83				2844.23		8618.47		2788.57		3696.57		3035.23		2367.93			551.783		714.102												670.989
	7362.9				2938.77		8552.2		2954.07		3290.13		2871.1		2473.13			680.622		715.558												647.024
	7304.8				2917.83		8989.5		3069.37		3549.03		3120.27		2369.03			659.817		706.688												595.152
	7150.97				3052.2		9312.5		3168.2		3349.57		2994.63		2460.67			665.526		665.248												490.3
	7253.03				2972.8		9079.43		2948.87		3596.73		2898.5		2376.4			757.851		685.664												649.14
	7227.63				3046.4		9343.67		3049.37		3555.6		3063.17		2397.53			734.884		755.654												443.577
	6955.77				3048.3		9542.97		2947.33		3549.6		2960.83		2590.7			721.021		768.63												503.977
	7123.1				3060.57		9641.47		2818.37		3375		2858.8		2456.27			757.981		703.706												425.003
	6968.53				3023.3		9750.2		2680.23		3394.7		3033.2		2498.97			815.141		739.8												493.861
	7068.93				2937.87		10199.5		2513.1		3428.73		2805.07		2721.57			756.318		765.216												370.73
	6848.77				2950.2		10113.8		2545.03		2551.43		3192.93		2698.77			773.844		760.031												385.168
	6667.4				3263		9664.7		2432.47		2502.87		2952.93		2872.43			807.335		724.037												436.028
	6947.17				3221.47		9880		2674.9		2988.53		3110.23		3088.9			762.503		687.25												393.313
	6805.17				2988.9		9792.17		2603.17		3033.07		3014.1		2925.97			745.386		705.792												384.096
	6702.13				2955.73		10365.8		2700.17		3198.87		3018.4		3064.97			692.876		663.679												416.821
	6698.13				3139.93		10646.6		2495.63		3178		3129.37		3118.13			830.734		717.767												450.752
	6661.57				3079.53		10542.5		2563.87		3177.17		3229.13		3255.2			1151.45		696.437												480.508
	6539.9				3051.23		10631.6		2715.13		3416.27		2940.97		3222.97			1151.37		676.962												522.758
	6608.1				3133.47		10596.7		2563.1		3352.77		3002.17		3430.47			1185.74		789.301												466.455
	6405.03				3223.03		10750.8		2611		3444.23		3039.57		3588.23			1174.34		964.679												510.896
	6407.97				3086.37		10669.8		2408.5		3211		3021.23		3592.2			1088.38		925.493												641.908
	6468.1				3311.67		10878.6		2659.87		3112.37		3032.03		3672.33			1024.85		1042.66												591.235
	6265.53				3371		10591.3		2655.53		3314.6		3185.53		3837.33			898.413		1023.71												675.225
	4889.23				3403.2		10965.5		2663.33		3445		3010.47		3824.97			909.204		1063.19												707.842
	4698.57				3327.3		10914.5		2511.9		3359.1		3059.93		3989.6			964.275		996.886												611.434
	5640.1				3425		11023		2717.5		3426.77		3009.63		4107.13			982.408		905.52												535.579
	5460.07				3376.53		11025.9		2469.57		3458.83		3106.2		4143.57			1022.47		900.97												637.896
	5656.43				3228.8		10984.5		2714.2		3222.9		2976.63		4204.6			1124.07		1012.41												634.856
	5911.53				3353.57		11023.5		2808.87		3447.9		2999.9		4266.2			1096.83		1012.23												598.106
	5872.77				3310.63		10817.5		2606.37		3388.43		3072.8		4239.47			860.061		1034.21												457.435
	6004.5				3292.27		11107		2781.67		3507		3085.77		4147.8			752.797		997.73												436.648
	5872.83				3044.67		10594.1		2684.7		3550.33		3252.27		4252.23			756.626		1012.72												477.407
	6163.87				3170.73		10889.1		2615.23		3458		3062.13		4150.5			632.907		961.95												531.831
	6097.53				3083.87		10867.8		2738.97		3642.77		3082		4200.63			793.264		879.778												454.295
	6202.3				3101.93		10826.6		2970.43		3490.9		3058.3		4272.43			836.301		897.445												532.734
	6374.73				3320.83		10708.1		2541.13		3317.17		3131.4		4213.23			738.368		841.897												589.725
	6158.93				3287.5		10387.8		2571.47		3633.47		3111.43		4469.13			772.412		894.341												502.35
	6426.4				3441.27		10339.9		2732.5		3449.73		3143.57		4345.4			721.5		847.956												469.206
	6423.23				3307.7		10318.4		2614		3308.33		3261.7		4346.57			628.188		681.357												455.293
	6507.5				3854.77		10447.1		2710.53		3500.83		3127.43		4394			401.666		770.601												536.988
	6486.77				3844.17		9850.87		2721.87		3408.4		3207		4342.07			394.869		575.721												588.031
	6546.73				4654.4		10088.7		2831.63		3461.93		3071.67		4316.2			406.72		703.258												434.083
	6482.4				3571.03		10136.7		2721.53		3489.8		3285.93		4259.87			449.514		689.804												499.784
	6289.3				3617.77		10180.7		2677.97		3485.63		3059.73		4493.2			427.01		764.858												441.916
	5686.3				3492.2		9810.03		2614.03		3273.6		3302.4		4469.7			417.841		863.402												531.183
	5284.03				3529.7		9454.5		2707.87		3597.83		3113.53		4273.23			389.864		734.63												506.383
	5047.13				3496.63		9633.07		2376.07		3462.1		2953		4225			425.469		769.383												601.511
	5101.87				3598.53		9353.63		2399.73		3633.83		3244.63		4257.5			478.659		885.566												641.437
	5670.6				3570.43		9412.97		2342.9		3497.77		3264.9		4185.7			420.411		660.016												565.318
	4677.7				3460		8987.93		2407.77		3752.83		3114.53		4016.17			400.156		727.354												584.19
	4990.93				3535.87		9142.2		2399.83		3393.23		3122.9		3935.97			481.61		633.898												689.801
	4984.73				3478.03		9051.23		2370.73		3523.13		3212.7		3984.03			469.849		689.609												661.428
	4736.67				3771.07		9093.93		2442.33		3418.17		3221.37		4128.37			543.913		669.338												636.941
	4028.37				3568.27		3499.1		1507		3206.2		3027.73		2911.5			591.604		714.632												587.3
	6047.17				4935.7		5534.53		2278.7		4700.97		4474.3		4449.57					544.194
	6068.4				5079.17		5332.2		2040.23		4784.33		4401.1		4470.03					629.501
	6324.17				4983.83		5437.67		2009.33		5061.47		4464.17		4609.03					615.159
	6114.77				4849.57		5293.97		2161.43		5063.4		4502.27		4596.07					619.321
	6056.93				5262.6		5019.9		2059.33		5114.1		4730.5		4544.5					682.337
	6026.63				5184.1		5019.93		2278.27		5092.2		4629.97		4515.43					688.323
	5436				5035.83		5136.17		2188.17		5345.03		4538.87		4687.07					663.709
	4933.63				4951.37		5164.3		2273.5		5353.8		4512.73		4679.73					662.912
	5068.73				4940.6		5008.87		2217.13		5172.73		4436.97		4425.73					612.889
	4848.13				4931.37		4993.3		2215.13		5210.97		4649		4589.17					765.529
	4598.83				5055.37		5309.23		2113.2		4970.93		4420.67		4277.57					783.301
	4958.1				4970.23		5000		1914.63		4924.77		4619.67		4304.2					885.874
	5622.97				5103.83		5136.97		1780.63		4820.97		4420.83		4321.23					859.024
	5672.13				5128.73		5015.07		2124.6		4920.77		4667.83		4314.17					846.965
	5746.97				5081.93		5020.2		2088.4		5070.47		4502.83		4406.43					843.684
	5637.27				5170.17		5156.07		2050.23		5107.6		4615		4404.03					611.469
	5003.27				5106.07		4993.67		2060.7		4818.97		4471.47		4280.77					698.364
	4862.13				5179.63		5046.6		2178.4		4589.73		4436.5		4514.33					692.96
	4762.03				5205.8		5026.2		2137.63		5019.87		4639.27		4534.7					728.165
	4730.93				5162.87		5052.6		2018.13		4873.37		4282.6		4368.5					734.541
	4552.63				5195.47		5221.27		1918.27		4984.63		4181.3		4496.8					730.053
	4462.47				5076.97		5268.27		2092		5082.7		4331.4		4460.47					821.184
	4251.93				5196.3		5436.37		2203.17		4634.73		4370.3		4423.8					892.571
	4646.57				5477.1		5590.8		2038.63		4274.27		4385.47		4140.67					950.602
	4599.27				4883.37		5609.8		2016.87		3693		4355.43		3755.03					925.454
	4827.57				4690.03		5834.47		1994.57		4385.8		4397.57		3813.83					1034.82
	4672.27				4685.3		5819.13		1833.03		4614.23		4554		3806.1					1027.71
	4744.9				4948.77		5887.27		1940.4		4548.23		4401.2		3879.7					1082.18
	4809.73				4761.77		5858.03		1998.47		4700.93		4174.17		3983.3					758.868
	4742.47				5177.3		5990.87		2016.3		4837.93		4322.63		4146.83					944.912
	4388.93				5062.77		6155.2		2126.07		5057		4225.13		4027.77					863.587
	4606.4				5429.07		6226.83		2055.93		5280.53		3990.3		4196.33					787.702
	4751.33				5385.47		6289.43		2060.63		5304		4093.93		4108.63					711.119
	4839.9				5449		6342.8		2082.47		5487.5		4143.57		4029.47					755.248
	5007.3				5501.7		6369.1		2106.43		5672.97		4041.2		4166.03					937.741
	4850.8				5688.57		6341.23		2130.3		5807.3		4096.93		4078.37					892.986
	4976				5823		6594		2223.67		5796.1		4108.87		3959.3					1036.11
	4878.87				5228.3		6797.33		2096.13		6083.5		4119.97		4135.13					1094.93
	4906.8				5399.47		6808.3		2186.13		6181.87		4116.27		4152					1035.96
	5124.63				5331.13		6903.2		2253.63		6587.73		4168.07		4291.97					1127.65
	5022.53				5381.97		6831.27		2414.07		6706.43		4270.77		4373.27					1090.26
	5031.97				5298.7		7217.27		2468.77		6412.83		4344.57		4446.57					1072.66
	5229.37				5323.37		7058.67		2298.87		6645.73		4275.23		4618.7					1133.4
	5262.63				5265.47		6895.27		2124.6		6906.5		4325.93		4392.67					958.916
	5053.43				5150.77		7015.57		2194.03		6840.3		4248.8		4216.2					821.049
	5046.6				5351.5		6980.73		2291.03		6981.57		4053.07		4215.8					808.305
	5322.67				5251.77		7108.7		2269.6		6659		4190.2		4148.23					757.827
	5448.97				5325.7		6992.93		2176.4		6749.5		4157.23		4127.23					787.963
	5435.43				5499.07		6787.83		2162.03		6634.13		4113.47		4235.87					700.656
	5491.5				5599.8		6631.37		2154.37		6258.5		4133.17		4300.37					640.046
	5667.1				5343.1		6553.13		2251.63		6268.17		4178.03		4570.13					642.497
	6021.47				5451.2		6617.37		2008.1		6396		4120.3		4641.03					625.434
	6005.6				5395.13		6448		2034.7		6234.43		3597.63		4684.6					799.043
	5986.77				5525.17		6341.9		2119.27		5922.4		3227.07		4615.87					700.85
	6609.6				5412.77		6414.77		2070.77		5980.4		5402.77		3841.37					585.649
	6674.93				5197.97		6319.63		2070		4192.8		5673.33		4209.5					541.7
	6768.4				5093.27		6236.3		2154.57		3395.67		5513.23		3711.17					560.679
	6985.4				5176.7		6173.43		2043.3		3388.3		5749.27		3937.13					688.563
	6904.47				5196.77		5891.73		1991.53		3091.93		5681.2		3976.07					623.841
	3494.37				4632.03		3165.17		2263.87		1892.93		2973.27		4164.4					630.247
	4287.43				6751.9		4379.53		3098.03		2860.63		4352.97		6053.3
	5120				6535.23		3726.17		3282		3050.93		4466.87		6322.63
	5391.67				6635.1		4153.3		3175		2548.37		4161.53		3226.87
	5155.2				6669.97		3957.17		3104.97		2973.1		4038.07		4840.57
	5199.53				6993.83		3811.7		2970.17		3033.53		4220.87		5093.83
	5329.53				6946.2		3654.27		3098.07		3218.03		3998.93		5021.33
	5571.93				6764.73		3737.2		2905.2		3319.43		3937.17		5155.4
	5683.67				6712.2		3754.17		2891.97		2794.7		3975.2		5167.53
	5540.37				6576.6		3548.27		3043.1		2963.63		3935.3		5112.57
	4848.87				6765.73		3900.03		3110.37		2860.03		4019.53		5255.37
	5481.53				6642.73		3825.1		3133.27		2853.1		4065.07		5245.37
	5799.13				6562.77		4103.07		3207.5		2972.83		4077.2		5369
	5946.07				6702.03		3963.13		3202.87		2616.5		4114.37		5432.6
	6080.43				6943.5		3650.13		3125.4		3957.5		4095.97		5489.43
	5997.53				7179.67		3403		3369.53		4916.2		4116.27		5339.13
	5407.77				7107.5		3446.2		3173.4		5031.27		4192.73		5118.6
	5041.63				7172.87		3711.97		2960.73		4924.7		3976.47		5396.7
	5421.57				6808.03		3736.13		2960.1		4933		4052.4		5551.17
	4906.33				6942.57		4105.73		2753.1		4769.13		3955.23		5349.5
	4907.63				7033.9		3843.6		2804.83		4911.87		4059.7		5459.53
	5401.17				7470.33		4055.57		2827.4		5023.73		4095.67		5162.27
	5351.43				7073.93		4138.47		2712.47		5145.57		4035.5		5101.17
	4672.7				7267.57		4174.8		2695.87		5055.73		4249.5		5431.93
	4094.8				6750.4		4364.37		2733.27		4699.5		4026.57		5325
	5149.1				7309		4289.53		2759.63		5002.67		4011.37		5328.43
	5577.63				7262.2		4412.13		2788.7		4811.9		3925.5		5757.53
	5362				7257.9		4655.83		2797.63		4533.43		3693.7		5406.6
	4972.7				7228.8		4618.57		2863.47		4416		3929		5721.2
	4293.63				7062.1		4322.47		2696.83		4249.53		3449.7		5381.33
	3796				7387.03		4738.43		2707.67		4315.3		3658.43		5663.5
	2818.3				7594.73		4779.67		2738.83		4147.53		3703.9		5844.8
	3363.73				7202.93		4804.6		2857.3		4301.87		3616.3		5768.33
	3456.8				7343.47		4935.6		2860.43		4369.83		3906		5785.33
	3009.53				7392.4		4811.1		2993.47		4285.67		3918.6		5647.33
	4985.13				7549.4		4675.07		2980.27		4346.3		3714.67		5506.3
	5314.13				7278.07		4865.93		3170.53		4313.7		3769.93		5414.1
	5223.87				7062.67		4643.73		3234.93		4194.17		3734.27		5519.33
	5751.3				7253		4991.2		3342.1		4362.4		3827.8		5676.07
	5610.77				7122.6		4879.57		3544.93		4176.57		3955.63		5461.9
	5650.9				6956.03		4972.23		3420.77		4048.07		3881.77		5725.07
	5685.07				6956.1		5193.27		3447.7		3930.9		3733.3		5695.7
	5948.2				7342.43		5116.63		3268.27		4004.5		3935.23		5597.07
	5695.17				7426.7		5159.67		3437.37		4054.67		3689.1		5718.67
	5644.17				7176.3		4882.7		3510.43		4286.6		3700.77		5661.5
	5534.6				7482.77		5113.03		3596.23		4337.1		3631.97		5684.5
	4483.03				7858.6		5084.93		3548.4		4347.33		3713.3		5701.23
	4475.37				7541.93		5031.63		3523.47		4185.87		3754.83		5584.33
	4367.27				7421.93		4814		3612.8		4254.67		3749.77		5534.3
	4102.03				7090.03		4756.43		3683.37		4389.9		3754.3		5599
	3886.8				7340.53		4958.17		3622		4381.77		3596.03		5687.5
	4082				7578.43		4354.67		3539.67		4631.7		3823.27		5757.33
	4072.43				7636.17		4401.73		3565.2		4290.53		3499.07		5782.8
	4293.7				7977.1		4674.83		3608.97		4537.83		3621.93		5774.5
	4322.3				8098.87		4871.33		3592.83		4366.47		3731.67		5726.8
	4265.87				8176.47		4666.33		3652.33		4478.8		3505.37		5307.77
	4224.53				8232.57		4798.77		3771.4		4601.33		3552.97		5149.73
	3806.83				8343.97		4665.4		3606.13		4572.23		3572.77		5368.87
	2929.03				8639.43		4564.2		3698.53		4335.87		3757.87		5523.3
	3055.3				8766.7		4506.83		3588.87		4197.9		3684.4		5385.5
	3168.73				9464.5		3675.27								3236.6
	5149.63				14042.1		5250.73								4437.3
	4841.7				12669.6		4747.57								4795.47
	5191.93				12415		5096.97								4833.63
	4923.43				13182		5589.4								4701.2
	4854.6				13255.7		5507.63								4764.3
	4297.17				14340.1		5311.57								4886.37
	5245.73				14401.9		5267.5								4708.27
	5451.6				13641		5729.2								4958
	5417.6				12517.3		5535.43								4751.63
	5539.87				12310.2		5642.67								4737.7
	4966.67				13320.8		5191.4								4840.43
	4914.9				12487.3		5798.53								4453.03
	4777.6				11781.3		5564.47								4850.67
	5033.57				11065.3		5734.47								4976
	4803.83				10031.7		5507.17								4784.97
	4984.23				9450.73		5829.83								4932.37
	4937.17				8573.83		4956.6								5043.6
	5619.57				7459.53		5463.13								4870.67
	5500.5				6888.67		5114.43								4812.3
	5522.27				6717.63		5400.4								4782.5
	5094.5				6554.87		5125.53								5160.67
	5182				6574.9		5161.83								4954.53
	5346.83				7110.9		5082.27								5027.5
	4980.13				7597.57		5473.4								4912.9
	5564.03				7707.37		5486.57								5061.33
	5558.67				8227.1		5332.73								4960.23
	5723.7				8508.97		5483.13								5173
	6027.43				8370.3		5557.67								5078.93
	6028.73				8098.97		5984.37								5002.5
	5688.23				7666.03		6078.23								5128.43
	5256.4				7361.8		6084.4								4972.17
	5242.3				6899.6		6232.27								4833.27
	5252.47				5908.63		6363								4660.23
	5488.47				6150.6		6810.5								4384.33
	5374.3				6461.1		7139.2								4728.5
	5150.37				6319.63		7075.3								4492.4
	5336.53				5729.07		7234.27								4373.9
	5116.7				5610.83		7320.5								4848.83
	4948.67				5371.6		7282.03								4736.03
	4871.2				5273.23		7074.17								4785.07
	4892.6				4903.13		7013.17								4456.87
	4739.33				6169.97		6469.9								4877.07
	4935.93				6965.57		6521.1								5104.27
	5261.73				6616.07		7001.5								4942.67
	5027.6				6805		7052.13								4936.4
	4981.13				7428.53		6583.73								5214.3
	4918				7250.47		6113.3								4896
	5099.5				5753.8		6257.73								5054.9
	5208.07				6544.63		6012.53								4949.4
	5229.17				5526.37		6288.67								4757.67
	5351.3				5275.07		6379.17								5302.03
	5401				5257.93		6117.3								5060.73
	5565.1				5066.9		6064.67								5129.03
	5692.93				5495.43		6379.67								4968
	5907.03				6362.3		6378.63								4861.47
	6062.9				6469.3		6253.57								4714.63
	5860.83				6489.13		5943.5								4741.37
	6240.97				5981.8		6044.23								4876.6
	6601.3				6411.97		6182.6								4721.07
							4826.67								6452.8
							6973.93								9284.4
							6796.73								9096.07
							6955.07								9103.57
							7144.53								8997.9
							7349.37								9428.3
							7270.23								9409.3
							7346.77								9326.57
							7546.37								9249.5
							7440.13								9026.83
							7265.3								9607.67
							7204.87								8840.8
							7294.97								9063.67
							7501.23								9211.33
							7284.2								9303.97
							7231.03								8898.5
							6885.87								9312.33
							6992.17								9095.3
							6621.2								9152.8
							6817.93								8594.53
							6803.43								8753.83
							6846.57								8512.27
							6810.2								8756.83
							6848.87								8881.4
							7324.13								8830.87
							7353.83								8624.37
							7637.17								8565.4
							7866.3								8615.33
							8132								8142.23
							8278.07								8405.23
							8604.07								8532.73
							8793.2								8501.43
							8896.1								8252.9
							8871.93								8181.5
							9156.4								7735.83
							9151.47								7938.37
							9417								8264.9
							9969.67								8074.13
							10121.6								7703.47
							9198.6								7928.4
							9244.97								7854.7
							9191.63								7904.53
							9036.13								8279.3
							8749.6								7934.73
							9140.77								7920
							8601								7770.1
							8601.37								8035.37
							8751.6								7933.23
							8489.93								7944.93
							8477.73								7635.47
							8076.2								7570.47
							8357.5								7597.9
							8546.6								7450.53
							9733.93								7370.43
							9412.63								7063.1
							9263.67								7475.83
							8968.9								7144.5
							8830.53								7070.6
							8412.23								7024.73
							9019.47								7049.37

## Sheet: 1C
panel AVJ	worm 1		worm 2		worm 3		worm 4		worm 5		worm 6		worm 7		worm 8		panel CEP																					panel PVC
	GCaMP signal (a. u.)		GCaMP signal (a. u.)		GCaMP signal (a. u.)		GCaMP signal (a. u.)		GCaMP signal (a. u.)		GCaMP signal (a. u.)		GCaMP signal (a. u.)		GCaMP signal (a. u.)			worm 1		worm 2		worm 3		worm 4		worm 5		worm 6		worm 7		worm 8		worm 9		worm 10			worm 1		worm 2		worm 3		worm 4		worm 5		worm 6
																		GCaMP signal (a. u.)		GCaMP signal (a. u.)		GCaMP signal (a. u.)		GCaMP signal (a. u.)		GCaMP signal (a. u.)		GCaMP signal (a. u.)		GCaMP signal (a. u.)		GCaMP signal (a. u.)		GCaMP signal (a. u.)		GCaMP signal (a. u.)			GCaMP signal (a. u.)		GCaMP signal (a. u.)		GCaMP signal (a. u.)		GCaMP signal (a. u.)		GCaMP signal (a. u.)		GCaMP signal (a. u.)
	1226.34		2519.13		1899.46		1758.95		2346.3		2433.03		4184.83		1253.27																								outside of lethargus		outside of lethargus		outside of lethargus		outside of lethargus		outside of lethargus		outside of lethargus
	1837.93		3318.73		2908		3680.25		3101.25		2805.37		4710.37		1723.4			372.014		1063.66		2125.15		747.116		613.356		1866.53		2724.7		571.534		1407.48		654.463
	1712.36		3308.38		2930.67		1552.75		3029.08		2732.61		4732.83		1852.16			721.771		1986.96		1954.8		1355.05		1049.85		2336.68		3560.42		1039.49		2251.22		1242.08			1278.3		675.419		771.433		667.234		1498.71		732.527
	1558.91		3405.65		2789		4353.8		2921.37		2620.18		4790.83		1675.59			674.792		1801.22		1816.79		1323.64		1030.33		2282.62		2085.12		962.446		2205.54		1153.26			1265.97		722.156		810.745		704.991		1588.59		763.399
	1728.16		3569.42		2898.33		4545.49		3069.64		2862.13		4980.5		1735.2			702.368		1655.12		2226.61		1395.84		1015.68		2174.86		2181.14		939.584		2226.18		1207.47			1098.69		971.784		807.372		1108.32		1743.51		782.156
	1738.83		3340.48		2903.75		4346.33		2899.36		2662.27		4706.93		1974.01			633.437		2244.94		1980.94		1394.14		966.727		2362.48		2084.45		838.116		2112.3		1123.13			986.943		804.096		763.783		1020.47		1832.55		800.325
	1693.98		3338.71		2901.92		4240.14		3021.89		2982.24		4744.5		1992.71			707.978		2070.35		1908.08		1262.89		961.922		2058.44		2167.32		826.933		2014.97		1070.75			832.732		737.07		784.737		970.389		1713.48		835.285
	1617.95		3575.33		2511.19		4358.54		2893.23		2982.93		4680.6		1871.54			738.394		2310.04		2127.83		1197.95		997.526		1902.55		2285.34		1004.52		2015.85		1121.83			870.569		723.161		718.898		1242.04		1492.69		852.957
	1587.23		3544.99		2893.14		4520.54		3043.85		2946.05		4656.97		2043.9			821.64		2579.75		2131.32		1263.31		1068.48		1793.43		2396.56		982.271		1916.02		1226.48			828.799		740.604		727.042		1539.69		1290.52		817.194
	1741.2		3739.25		2740.95		4206.05		3010.73		2590.49		4808.9		2056.41			916.017		2542.89		2237.37		1131.34		1016.52		1802.07		2091.12		884.782		1949.94		1048.74			1008.24		758.747		724.381		1502.24		1190.79		790.198
	1666.63		3874.63		2968.25		3879.55		3185.55		2967.17		4807.1		1929.45			853.136		2885.15		2155.34		1316.68		984.298		2172.85		2177.66		931.837		2180.66		1069.09			1085.79		772.781		769.354		1514.71		1308.61		841.736
	1657.35		4286.13		2593.06		5094.05		3157.33		2531.47		4589.77		1643			902.961		2583.37		2137.39		1255.74		1054.58		1730.53		1363.46		1068.95		2128.71		994.434			905.19		896.069		759.968		1526.16		1383.35		807.047
	1650.24		3954.64		2842.42		4892.03		3119.1		2908.61		4713.17		1617.13			1013.17		3039.68		1866.07		1159.85		1089.88		1760.51		2246.74		943.111		2124.03		970.561			704.32		1109.28		706.297		1500.78		1468.38		859.011
	1586.92		4202.75		2578.26		5029.79		3157.17		2837.49		4487.2		1274.6			1063.05		2680.97		1985.52		1119.41		1099.7		1762.17		2319.03		748.302		2088.55		1236.09			1147.69		1516.29		724.657		1380.95		1641.03		868.141
	1715.97		4161.19		2662.78		5320.91		2999.79		2514.34		4491.9		1039.69			964.155		2880.23		2035		1184.53		1081.13		1721.46		2738.68		948.016		1980.35		1131.88			780.868		1624.05		766.534		1412.6		1587.44		854.828
	1670.75		4141.01		2746.07		4635.17		3245.22		2504.83		4787.57		677.021			977.186		2230.1		2113.46		1315.1		1037.48		1831.48		2809.15		910.246		2181.23		1089.86			698.406		1614.67		769.424		1378.26		1545.1		860.934
	1684		3673.25		2733.03		5010.23		3455.17		2870.62		4977		864.287			1016.52		2074.35		1849.99		1270.23		1048.08		1809.47		2685.98		877.506		1805.38		1114.41			658.746		1590.94		783.092		1361.6		1571		839.904
	1749.49		3809.07		2647.13		4731.92		3320.6		2850.41		5104.97		1289.58			1121.85		2053.99		1935.67		1283.15		1071.12		1822.07		2708.41		948.261		1724.5		1091.38			608.812		1445.48		732.04		1364.66		1520.68		822.854
	1713.76		3710.15		1863.77		4688.6		3174.2		2651.91		5222.73		1080.88			1143.33		1885.11		1810.98		1131.15		1113.09		1957.81		2568.65		922.857		1767.66		1046.98			743.959		1537.8		754.326		1499.51		1395.62		817.188
	1756.77		3772.12		2676.68		4728.23		3449.45		2700.28		5444.77		673.462			1300.92		1817.58		1822.15		1183.45		957.604		1853.07		2483.53		977.727		1628.93		1047.2			761.981		1531.3		709.798		1501.95		1372.73		869.707
	1634.16		3918.45		2763.02		4469.46		3412.46		2611.76		5576.2		657.989			1261.22		1668.39		1983.89		1239.14		922.654		1717.33		2764.89		1095.74		1643.53		1064.82			763.724		1720.67		597.042		1470.75		1292.95		844.618
	1707.47		3489.82		2561.54		4299.01		3016.53		2487.11		5399.37		807.53			1222.32		1733.6		1868.83		1254.56		979.57		1640.86		2686.52		1078.16		1802.28		1052.61			718.659		1777.87		575.402		1475.23		1346.68		837.862
	1702.47		2832.75		2785.9		4512.34		3276.34		2567.12		5541.5		946.864			1298.84		1629.2		1685.35		1135.46		1029.99		1630.05		2858.42		949.816		1826.83		989.831			678.574		1809.38		521.697		1333.9		1479.76		835.428
	1692.54		2933.72		2611.93		4973.96		3346.92		2670.65		5978.03		1013.97			1370.32		1715.14		1718.96		1241.55		971.86		1497.6		2803.42		881.367		1746.86		1174.65			723.668		1898.32		545.642		1373.65		1359.41		683.973
	1774.88		2520.63		2454.6		3848.71		3359.3		3036.54		5872.9		1033.43			1386.03		1702.57		1775.53		1159.64		985.196		2446.52		2909.17		896.784		1704.71		991.728			665.58		1966.33		587.985		1396.55		1379.02		671.771
	1699.53		2607.24		2252.62		2983.79		3491.6		2571.49		5222.57		1503.09			1420.29		1644.6		1714.88		1239.05		1158.06		2381.76		2813.27		876.269		1979.56		964.406			706.386		2001.26		612.046		1356.07		1530.57		715.764
	1827.66		3154.08		2294.32		4574.04		3640.29		2718.52		5608.37		1891.7			1478.98		1654.24		1631.64		1315.41		1145.88		2489.94		3033.44		728.245		1808.81		1053.12			675.355		1891.3		670.981		1264.85		1412.17		641.459
	1807.58		3007.73		2412.11		4410.48		3483.43		2582.38		5789.07		1949.86			1591.52		1798.3		1430.44		1237.5		1102.29		6392.55		2992.25		739.87		2065.22		1085.61			667.356		1602.8		735.235		1411.7		1467.66		684.735
	2012.97		2690.37		2282.33		4394.68		3398.64		2605.8		5397.2		2023.7			1244.92		1732.49		1621.19		1469.47		1126.41		7331.27		2576.32		899.951		2109.09		1096.56			804.661		1625.89		788.134		1408.74		1412.67		667.414
	1737.53		2135.95		2170.05		4172.2		3530.02		2549.46		5358.7		2007.11			1348.75		1659.1		1597.52		1245.69		1070.74		2465.94		2703.61		785.537		1830.03		1206.13			885.204		1627.96		833.819		1344.32		1498.21		710.293
	1921.06		2606.06		2285.58		4449.78		3285.27		2514.66		5199.8		2256.07			1273.54		1740.9		1757.03		1176.23		1135.87		2850.51		2820.18		821.782		1896.36		1044.58			966.986		1602.86		770.143		1453.69		1321.35		641.271
	1679.42		2692.06		1993.5		4390.24		3071.18		2624.21		4948.5		2173.62			1165.25		1725.94		1790.74		1382.54		1023.99		3314.13		2824.71		855.285		1930.93		1125.74			1072.37		1631.65		742.99		1465.5		1377.79		732.182
	1811.32		2495.33		2687.94		4255.38		3282.14		2666.55		5015.43		1999.97			1330.73		1658.55		1599.36		1269.66		1066.72		2458.85		2559.5		1036.42		2033.44		1262.95			1363.2		1470.81		741.268		1295.9		1324.05		683.4
	1667.11		2344.87		2074.45		4190.04		3099.78		2087.65		5288.97		1995.08			1232.57		1703.15		1533.27		1414.5		1091.35		2619.14		2530.79		1103.74		1898.33		1037.7			1336.67		1422.67		727.775		1295.13		1080.92		717.656
	1854.66		2488.68		1887.08		4391.34		3246.95		2471.67		5031.93		2038.79			1105.43		1654.99		1442.43		1168.32		1083.48		2504.39		2593.45		1001.1		1891.56		950.488			1334.01		1586.63		677.843		1302.07		919.65		689.39
	1635.97		2419.36		1954.41		4254.32		3458.41		2580.25		5173.73		2136.08			1197.36		1761.91		1593.26		1379.22		1113.92		3191.7		2403.33		1152.59		1715.5		1102.65			1300.85		1482.01		668.22		1110.77		879.85		687.191
	2089.9		2155.01		2149.35		4311.54		3313.29		2826.39		5413.97		2156.2			1151.49		1704.79		1552.66		1330.16		933.103		3042.7		2328.29		1035.69		1778.76		1030.34			1460.81		1386.12		693.567		857.463		1155.81		657.401
	2007.28		1983.71		2018.4		4035.45		3385.55		3056.68		5308.6		2283.01			1088.18		1809.7		1748.2		1240.24		1023.08		3121.3		2439.22		1064.52		1817.34		1140.25			1511.58		1143.83		690.239		724.261		1326.97		721.594
	2034.58		2381.25		2433.75		4266.83		3185.53		3015.73		4607.27		2231.53			892.925		1946.8		1759.01		1174.02		1123.31		3180.94		2189.6		926.92		1887.21		1124.81			1496.36		1407.31		726.69		644.902		1411.74		723.929
	2648.37		2586.61		1943.7		4162.43		3229.81		2843.06		4651		2150.46			714.53		2035.75		1739.7		1357.38		985.009		3175.42		2350.78		895.052		1915.18		1121.77			1581.89		1257.46		693.081		604.593		1439.36		768.028
	2252.48		2826.64		2372.61		3977.23		2812.52		2890.64		4785.6		2348.43			780.536		1888.37		1613.4		1212.64		1030.06		3065.36		2195.34		864.201		1811.23		1070.19			1484.16		1530.96		667.111		684.29		1409.71		819.318
	2078.13		2481.49		2513.61		4006.01		2795.71		3108.74		4435.83		2458.16			645.885		2295.33		1830.9		1232.57		1025.76		3291.96		2065.42		1046.26		1724.34		1030.1			1491.79		1723.98		673.536		669.541		1463.88		738.972
	2206.74		2528.06		2825.64		3961.81		2994.36		3095.8		4802.4		2234.09			642.957		2090.13		1703.98		1147.4		1030.62		2916.95		1984.55		924.355		1908.9		1201.88			1139.31		1604.29		671.204		818.987		1340.56		722.821
	1863.15		2885.02		2743.18		3751.67		3288.55		2875.71		4627.4		1979.96			623.471		2078.28		1781.15		1144.01		987.438		2842.44		2047.62		937.323		1784.56		1150.66			1084.1		1419.48		689.167		945.411		1536.86		734.754
	1481.72		2714.04		3010.74		4086.81		3328.21		2551.36		4780.47		2051.86			682.324		2096		1924.47		1126.4		1011.24		2626.36		2016.91		918.677		1535.77		1121.25			991.13		1420.76		659.975		1046.69		1580.49		641.436
	1830.48		2338.22		2853.78		3902.8		2819.05		2730.68		4863.2		1889.86			744.083		2060.79		1835.25		1312.55		952.636		2662.16		1890.66		926.811		1636.12		856.359			1061.69		1371.44		649.555		1179.93		1558.17		634.216
	1675.07		2403.27		2836.81		3691.58		2785.07		2766.74		4631.43		2203.86			788.785		2227.24		1679.62		1262.49		1007.75		2543.42		1951.09		960.87		1491.96		977.963			981.495		1428.26		557.238		1109.93		1458.44		616.906
	1881.48		2110.9		2743.61		3792.15		3109.28		2857.47		4372.87		2207.65			838.597		2291.77		1770.03		1404.73		962.216		2945.73		2099.94		1008.26		1392.2		965.64			1042.96		1477.86		484.74		1071.73		1523.8		586.933
	1849.34		1880.39		2523.13		3695.72		2778.22		2643.3		4068.33		2221.1			816.222		2245.74		1743.86		1222.27		954.564		3227.18		2119.68		937.106		1350.92		957.478			1047.03		1273.04		437.086		1133.8		1448.59		598.804
	1746.4		2134.07		2611.65		3593.58		2948.36		2512.14		3824.5		1902.25			751.577		2322.15		1810.96		1431.71		977.287		3154.96		2399.35		957.722		1398.3		970.389			1012.66		1220.94		410.417		1160.09		1450.83		558.041
	1566.67		2238.89		2772.88		3839.67		3056.6		2184.41		3844.47		1147.64			756.399		2505.43		1928.7		1474.39		1021.09		2666.4		2061.35		978.369		1160.42		987.39			969.597		1386.85		405.336		1118.81		1520.19		569.382
	1405		2364.74		2704.2		4152.48		3040.22		2334.71		3734.83		563.51			739.108		2600.14		1804.4		1320.02		911.459		2651.83		1957.34		1139.3		1534.67		1126.21			928.677		1093.06		400.95		1177.94		1468.72		538.561
	1443.91		2695.01		3176.65		3882.45		2823.66		2322.9		3798.87		1128.2			712.486		2595.83		1817.58		1410.72		911.644		2577.84		2096.48		938.162		1577.95		1043.39			1007.15		1049.61		386.115		1096.41		1428.06		536.331
	1389.47		2806.06		3120.38		4103.24		2974.05		2434.14		3578.13		1098.55			685.616		2465.96		1752.02		1460.36		948.159		2345.93		1981.84		1118.71		1376.36		1119.62			1020.47		1038.2		388.072		1077.81		1303.48		537.521
	1166.19		2774.64		3390.45		4091.65		2965.6		2513.61		4097.57		1487.47			745.048		2400.78		1973.17		1315.37		928.542		2206.25		2366.44		1103.18		1403.8		1306.46			938.424		1022.6		397.384		1031.1		1330.07		490.529
	1581.09		2519.46		3067.15		4515.29		3004.55		2298.91		3963.93		2182.43			750.452		2344.71		1984.79		1341.54		854.274		3155.64		2409.2		1182.33		1462		1189.32			808.471		976.323		437.678		1017.7		1365.15		498.042
	1463.12		2507.02		3429.95		4310.75		3597.56		2810.33		3884.47		2492.07			768.776		2398.43		1965.48		1336.8		869.977		2843.05		2482.03		951.783		1534.08		1118.43			870.341		823.101		446.856		884		1410.43		547.099
	1741.6		2163.12		2972.11		4253.36		3232.88		2719.04		4261.9		2798.51			735.444		2538.86		867.272		1425.53		882.597		2894.37		2587.95		844.397		1605.09		1121			993.858		749.356		470.329		844.06		1322.08		514.567
	2031.12		2353.13		2676.52		4706.73		3286.87		2309.74		4648.67		2999.31			712.407		2415.83		1568.45		1294.77		924.524		3252.43		2713.36		939.225		1614.59		1328.22			1017.98		716.634		443.086		828.073		1353.44		515.142
	1702.03		2130.38		2690.21		4428.8		3465.28		2309.87		4623.87		2302.82			717.274		2287.14		1432.97		1361.2		909.704		2022.9		2532.17		820.999		1470.58		1303.64			888.752		688.366		500.243		843.801		1269.78		525.413
	2069.18		5313.63		2576.16		4211.6		2723.3		2043.32		5153.17		689.978			733.346		2242.04		1570.78		1441.75		849.659		2009.81		2710		919.019		1600.92		1255.44			916.501		703.937		520.735		950.614		1115.52		570.4
	3258.12		7722.91		3224.32		4583.34		3504.32		1984.08		6109.1		878.32			568.711		1241.23		1445.18		875.621		572.124		2421.25		2939.51		627.852		785.04		721.305			919.964		705.248		559.904		997.691		995.389		537.35
	3016.45		7949.92		2899.57		6116.21		3501.7		1917.12		6043.77		885.188			1124.96		1933.74		1526.68		1507.73		1109.15		2745.01		2841.7		1146.52		1329.63		1421.99			673.672		678.576		558.664		950.452		974.116		543.967
	3388.26		7710.13		3381.04		5902.81		3829.33		2170.31		5812.5		1345.61			1155.49		2072.69		1415.83		1573.35		1041.26		3899.52		2915.9		1327.39		1323.65		1352.26			667.77		678.248		563.895		767.569		913.77		590.816
	3611.41		7791.88		3106.66		5745.44		3476.35		2318.17		5723.27		1101.5			1065.63		2018.26		1459.41		1650.2		1015.26		3677.64		2874.84		1161.3		1252.12		1109.59			625.956		828.087		495.567		670.955		880.864		613.785
	2985.88		7947.95		3173.11		5773.78		3344.34		2045.15		5353.53		1316.3			1190.63		2228.02		1433.13		1728.49		1029.6		5684.91		2568.7		1099.04		1502.54		1129.27			701.949		753.198		447.413		602.957		1013.8		575.22
	3185.45		8039.34		3538.8		5255.46		3376.95		2198.84		5988.07		1315.45			1368.72		2291.55		1340.28		1886.24		886.042		5752.42		2729.63		1279.31		1365.76		1058.64			638.744		824.546		407.094		588.803		1077.84		592.709
	3326.11		7513.86		2957.52		4970.83		3950.58		2374.39		5539.53		1611.02			1302.26		2268.49		1456.76		1886.61		945.035		5065.66		2791.78		1209.47		1204.62		1050.62			638.378		1109.89		389.595		565.31		1138.04		587.71
	3233.04		6853.16		3022.59		4924.8		3827.81		2467.74		5564.67		1513			1245.31		2341.98		1587.02		2040.81		883.854		4153.46		2630.42		1321.81		1426.15		971.609			646.107		990.702		381.519		562.221		1235.67		621.93
	2923.99		6961.37		2777.8		4874.47		3529.44		2337.41		5461.1		1118.13			1386.38		2213.43		1648.17		2130.71		931.575		4152.75		2523.94		1305.14		1099.39		1053.23			632.965		938.638		372.674		583.378		1240.7		623.578
	3094.49		7580.66		3175.74		5128.65		3345.56		2520.89		5611.87		1216.95			1425.78		2305.68		1534.34		1879.72		901.084		4209.59		1701.51		1335.65		1268.03		1021.7			616.829		1051.03		363.062		751.816		1210.33		629.713
	3360.93		7555.35		3302.03		5481.61		3735.28		2362.74		5457.6		1534.82			1464.57		2312.05		1579.97		1728.6		780.981		3627.21		2802.89		1343.25		1315.25		941.857			601.247		1521.53		362.5		846.125		1250.35		623.089
	2997.79		6978.01		3173.04		5353.08		3582.34		2680.97		5354.6		1554.06			1463.86		2251.45		1714.2		1843.85		906.872		5095.93		2185.29		1248.72		1401.22		1002.94			594.155		1473.64		369.009		878.083		1160.55		749.274
	2840.5		7009.53		3578.11		5214.94		3588.22		2539.42		5570		1493.17			1580.01		2116.23		1631.33		1827.03		903.485		6117.67		2371.22		1411.61		1154.65		1067.82			585.836		1524.46		428.821		1056.88		1194.72		691.207
	2775.28		7192.8		2942.31		4664.14		3659.8		2602.42		5629.13		1396.04			1569.99		2252.82		1746.7		1845.14		786.66		5953.21		2577.68		1349.5		1385.08		996.306			590.812		1541.61		453.815		1337.98		1211.78		683.308
	2838.11		7329.23		2966.35		5074.29		3212.28		2349.62		5495.2		1388.55			1507.36		2301.02		1800.41		1690.54		825.361		5911.07		2284.91		1341.15		1240.02		893.93			577.29		1394.01		521.412		1434.94		1225.85		700.904
	2537.31		6347.66		3028.33		5859.02		3169.71		2239.98		5380.57		1360.9			1575.54		2039.62		1818.83		1569.88		792.352		4847.41		2457.33		1400.24		1477.58		952.234			583.441		1327.83		546.007		1312.86		1163.96		734.144
	3303.89		7114.04		3081.46		5374.56		3211.95		1991.55		4800.87		1379.09			1454.74		2106.01		1842.16		1598.5		808.764		2186.07		2403.03		1357.38		1331.31		842.681			570.182		1461.03		616.081		1365.01		1143.75		714.798
	3094.26		6152.84		3143.15		4800.36		3673.77		2228.1		4738.5		1367.79			1610.98		2154.61		1713.66		1773.33		824.786		2091.76		2316.96		1739.07		1205.71		1011.97			559.627		1515.52		642.182		1380.03		1245.34		844.984
	3084.01		6313.22		3643.37		4859.26		3786.1		2323.26		4960.67		1164.44			1421.88		2166.25		1626.58		1912.48		981.84		2040.19		2287.34		1519.99		1067.24		937.651			555.622		1576.89		612.813		1274.58		1112.95		836.806
	3192.53		6543.11		3302.1		4394.43		3707.37		2202.5		4734.7		1296.67			1356.67		2238		1496		1875.62		863.206		1993.18		2375.73		1400.29		1012.05		981.164			626.409		1570.21		571.828		1268.29		998.007		883.194
	2566.84		6608.73		3619.34		4797.61		3837.31		2060.88		4801.8		1180.52			1356.33		2235.13		1701.38		1820.05		829.052		1865.79		2070.02		1419.72		998.143		948.716			580.974		1523.76		587.766		1253.62		962.535		838.635
	2740.31		6303.19		3032.2		4839.07		4000.34		2068.74		4767.5		1241.09			1263.8		2145.57		1601.03		1651.63		878.667		1891.37		2356.15		1671.82		1160.09		1004.11			634.928		1436.79		602.769		1361.39		1048.14		884.521
	2826.56		6329.47		3122.78		5087.08		3710.31		1964.01		4627.3		1424.86			1243.01		2055.37		1531.03		1627.61		954.323		1118.91		2403.65		1338.31		1078.9		995.27			741.925		1357.23		628.016		1341.5		1069.94		899.151
	2620.62		6146.14		3324.42		5004.62		4132.82		1951.1		4943.87		1106.79			1329.89		2206.35		1542.49		1742.49		951.092		1890.68		2335.02		1251.67		1147.29		1042.15			825.979		1333.47		634.089		1273.23		1186.6		916.627
	2553.54		5522.21		3772.69		4490.91		4300.38		1942.09		4896.83		776.528			1222.73		1874.71		1529.27		1540.47		997.148		1908.74		2439.48		1219.19		1330.32		890.841			936.681		1394.28		663.345		1279.74		1311.58		912.032
	2701.2		5625.15		3589.12		4885.37		4163.15		1955.86		4847.97		907.181			1133.43		1727.52		1679.08		1487.19		1051.62		1776.07		2209.57		1151.33		1211.71		932.124			1216.17		1435.69		663.043		1414.48		1270.65		908.515
	2666.79		5427.47		3319.82		4449.43		3976.71		2129.4		5224.23		976.084			1197.62		1856.23		1609.21		1401.8		960.767		1998.57		2334.52		1365.23		1248.91		971.509			1323.05		1470.25		634.024		1351.76		1275.67		923.475
	2652.55		5169.78		3365.28		4455.95		3677.71		2124.63		5459.07		1186.52			1128.25		1734.85		1561.38		1445.19		1019.87		2067.98		2062.19		1477.73		1245.74		850.445			1406.96		1517.79		617.898		1420.21		1352.6		923.549
	2463.41		5309.34		3034.56		4709.6		3700.75		2189.2		5485.93		1175.16			1117.08		2146.71		1566.18		1234.54		894.699		2036.02		2036.97		1337.22		1634.36		991.37			1497.78		1462.42		624.421		1429.55		1376.48		925.786
	2591.91		5639.04		3489.95		4944.41		3727.21		2239.07		5374.57		988.154			1078.15		2077.86		1485.38		1240.14		1032.15		2149.67		2067.44		1232.14		1220.12		788.959			1516.09		1446.69		648.454		1354.51		1315.79		907.887
	2623.28		4407.86		2211.21		5206.38		3937.3		2352.8		5882.67		1042.6			905.127		2099.52		1495.44		1603.26		1039.91		2003.19		2062.61		1450.37		1136.92		1183.62			1471.36		1479.42		568.256		1358.23		1275.9		988.543
	2543.06		4064.71		2801.44		5084.58		3899.96		2281.02		5609.7		909.974			855.272		1966.11		1639.69		1242.39		1006.91		2085		2199.27		1326.51		969.329		811.874			1525.52		1422.56		563.708		1337.04		1141.92		948.748
	2724.01		3887.45		2492.98		5171.14		3879.02		2320.44		5671.93		1165.86			998.511		1903.04		1711.54		1300.94		940.901		6325.08		2819.76		1310.01		1008.14		753.691			1534.91		1260.6		527.847		1260.29		1029.7		917.151
	2941.65		3969.93		2874.77		5018.72		3493.73		2362.6		5689.5		1025.54			1078.44		1882.48		1552.87		1296.76		1012.96		6889.51		2184.09		1320.11		1067.65		560.283			1582.58		1237.66		546.525		1287.27		1001.08		954.055
	2768.55		3810.02		3731.88		4703.4		3596.67		2358.52		5925.03		1118.83			1057.36		1835.32		1702.48		1241.43		990.444		6570.92		2365.37		1376.09		1037.54		866.033			1548.02		1241.2		528.998		1363.95		1064.44		921.581
	2883.88		3597.87		3195.62		4553.48		3974.91		2284.95		5611.2		920.744			1084.52		1869.06		1810.66		1608.18		1074.6		1973.31		2190.53		1309.48		1053.65		811.67			1470.24		1354.79		550.21		1256.51		1068.86		918.204
	2865.71		3273.06		3678.27		4869.52		4075.92		2222.36		5405.37		1051.28			965.897		1770.43		1804.23		1708.81		1046.86		2029.55		2258.51		1185.74		995.594		1004.72			1391.05		1421.47		556.274		1109.37		1017.25		931.778
	2429.09		3608.21		3259.81		5102.68		4367.76		2050.08		5414.87		925.757			1087.66		1894.15		1766.5		2100.17		922.311		2043.96		2344.43		1169.53		1327.01		1062.83			1578.2		1463.7		528.444		1142.01		1100.07		885.199
	2356.3		3154.54		3551.92		4437.29		4246.18		1962.67		5323.9		1272.73			1103.28		2027.91		1716.63		2149.2		1001.62		2149.72		2355.3		1262.73		1147.66		1266.04			1503.95		1436.52		569.974		1010.02		1103.31		925.564
	1589.59		2874.98		3271.07		4903.45		4128.25		1978.55		5641.53		1252.92			1145.94		1939.33		1547.59		2338.88		952.977		2231.46		2201.78		1243.84		971.223		1069.21			1403.7		1405.24		560.521		806.552		1097.92		888.154
	1830.88		2964.81		2447.49		5056.47		4176.46		2061.73		5638.03		1170.87			1037.91		2159.68		1667.4		2371.27		912.717		5180.51		2244.93		1299.07		1128.11		1088.6							558.55				1190.5		946.655
	1504.72		3102.9		2898.97		4560.55		4112.72		1958.62		5160.87		982.775			1051.15		2256.69		1714.44		2044.57		1054.74		1888.24		2500.04		1215.89		1227.08		927.678
	952.271		3201.64		2441.38		5587.22		3903.49		1947.16		5706.13		1145.54			1099.91		2366.1		1652.09		1959.57		942.695		2237.89		2423.27		1437.27		1144.11		907.03
	776.106		3197.76		2456.66		5071.28		4568.96		1922.25		5761.07		1069.91			1079.33		2506.58		1592.38		1925.15		912.594		2137.53		2648.26		1266.3		1171.23		997.239
	717.547		3047.78		2340.37		5096.91		4400.19		2011.17		5644.8		1056.32			926.536		2449.48		1755.89		1801.35		913.169		2035.63		2780.28		1293.86		1071.21		970.901
	651.979		2805.32		2489.09		5058.88		4271.88		2249.25		5315.93		1061.89			851.967		2457.3		1816.23		1559.61		1006.42		1983.79		2731.09		1133.08		1229.55		1073.18
	1028.44		2991.75		2129.01		4129.45		4606.92		2393.91		5455.2		878.817			865.248		2499.54		1849.76		1394.69		901.565		2458.12		2660.57		1326.06		1408.66		1017.94
	1454.29		2884.99		1674		5172.09		4385.54		2140.4		5362.6		913.349			928.109		2537.91		1768.96		1313.92		887.325		2284.65		2602.83		1105.9		1632.8		1023.52
	979.814		3197.78		2323.88		5024.53		4127.62		2342.74		5557.2		1062.96			815.286		2406.53		1721.79		1166.39		894.542		2239.91		2451.89		1296.49		1496.31		937.385
	625.696		3187.72		2273.76		5109.03		4918.12		2448.69		5382.3		899.336			869.519		2146.22		1728.85		1220.79		936.614		2491.76		2167.37		1328.4		1372.94		994.633
	581.364		3163.15		2436.52		4891.94		4722.25		2537.31		5401.97		1079.64			734.293		2258.95		1868.14		1354.87		989.029		2401.72		2317.57		1181.4		1283.35		1015.48
	819.653		2936.22		2191.49		3865.2		4565.66		2544.18		5454.9		1054.46			785.711		2304.31		1745.46		1559.51		885.872		2350.33		2348.23		1368.02		1254.5		1127.24
	717.154		3083.31		2844.96		4245.12		4543.03		2577.66		6079.97		1114.02			736.139		2197.95		1738.2		1371.73		1045		2325.52		2486.99		1381.17		1354.41		873.824
	1047.7		3243.41		2480.94		4850.74		4486.02		2746.57		5591.9		869.144			798.819		2391.86		1778.99		1417.5		979.641		2604.17		2609.55		1352.34		1394.15		919.345
	1640.67		3019.57		2809.47		4951.56		4222.15		2476.68		5438.8		872.188			944.884		2207.81		1807.43		1336.23		943.52		2291.03		2697.53		1252.81		1415.8		982.931
	1619.2		2932.74		2531.09		4963.91		4373		3004.15		5601.8		1249.24			690.519		2286.04		1814.9		1335.51		922.18		2413.63		2683.7		1347.84		1335.05		894.16
	1247.14		2891.99		2949.11		5510.37		4374.81		2742.32		5628.9		1006.43			799.956		2402.79		891.611		1436.67		880.974		2322.17		2953.56		1320.17		1408.55		1052.37
	712.947		3012.26		2836.18		5253.67		4660.59		3325.38		5575.7		1226.53			920.998		2435.43		1333.06		1374.75		1024.18		2278.19		2996.27		1346.69		1417.22		1098.36
	610.992		2731.71		2785.6		5432.8		4795.73		4577.9		6374.63		1354.59			925.332		2416.48		1460.31		1307.86		1000.31		2295.43		2919.72		1291.63		1680.22		981.886
	2005.76		3227.08		1912.95		4392.32		3174.11		2857.16		7055.57		1802.16			774.783		2482.61		1503.09		1354.16		979.633		2332.42		3144.44		1285.29		1449.13		1058.94
	2302.35		4592.43		3098.26		4022.7		4431.59		3203.62		7489.03		2266.9			386.114		1133.93		1488.02		709.156		732.631		2377.06		3078.07		711.84		764.065		589.588
	2619.87		4116.09		3395.02		4570.76		4199.77		3045.44		7513.83		2400.61			727.911		1948.51		1597.7		1255.08		1203.43		2148.23		2941.97		1315.81		1345.43		890.244
	2618.07		4196.46		3039.9		4882.8		3217.58		3014.26		6969.27		2208.01			597.641		1916.16		1578.46		1324.18		1122.75		2070.84		2896.11		1368.83		1172.06		1048.27
	2580.39		4398.67		3321.02		4688.96		3452.79		2556.32		6947.13		2346.82			712.452		1734.16		1401		1095.28		956.857		2026.92		2860.37		1575.63		1109.71		917.728
	2382.45		4551.42		3612.71		5240.55		4081.5		2841.14		7593.73		1520.89			635.137		1906.56		1314.01		1195.94		999.973		2597.15		2928.13		1235.69		1372.69		953.232
	2562.33		4511.35		2827.92		4916.84		4340.33		3382.79		7234.47		1338.84			685.155		1835.91		1525.77		1141.58		1051.27		3926.33		2915.72		1270.39		1341.39		1160.14
	2744.91		4888.22		2118.31		4608.52		4049.55		3218.67		6768.03		1951.66			646.825		1815.49		1564.12		1194.38		1113.32		2279.41		2848.05		1218.03		1378.29		794.291
	2388.96		4755.95		2445.78		4895.89		3932.53		3104.43		7601.57		1924.53			643.788		1482.78		1545.33		1086.89		1029.67		2115.1		3092.1		1362.83		1266.82		1100.42
	2620.2		4762.24		2631.45		5007.69		4050.46		2954.53		7013.4		1763.42			560.38		1708.67		1396.58		997.396		1119.54		2220.4		3123.32		1494.87		1525.38		1261.46
	2769.05		4811.18		2623.81		4967.45		3558.86		2998.48		7182.07		1443.26			700.203		1927.6		1613.05		1203.4		1131.67		2145.66		1393.02		1356.5		1366.55		867.239
	2762.12		4855.56		2816.32		4744.25		3307.12		3129.52		6782.57		1494.07			618.966		1829.23		1523.06		1101.38		1258.29		2189.26		2014.58		1563.18		1506.26		1002.69
	2956		4797.61		2643.84		4355.44		3622.79		2949.05		6915.67		1382.88			790.09		1947.02		1816.39		1174.1		1152.6		2001.02		1840.55		1443.76		1366.73		1046.23
	3129.4		5167.32		2260.85		4312.36		3124.45		2790.74		7199.33		1401.79			858.677		1886.69		1889.86		1096.84		1055.41		2156.73		2035.31		1449.18		1298.14		1173.01
	2811.65		3757.94		2307.87		4334.71		3378.43		3159.96		6775.5		1874.65			912.459		1955.76		1884.05		1092.53		1096.27		2066.25		1735.97		1717.58		1472.47		897.216
	2431.28		3920.49		2388.63		4994.05		3227.29		3165.24		7163.77		1953.63			706.409		1946.94		2067.03		1125.76		1086.66		2377.84		2369.44		1545.34		1287.22		1013
	2804.87		4388.91		3196.91		4771.05		3113.04		3001.59		7448.87		1751.88			855.957		1872.27		1750.37		1237.99		1044.86		2139.22		2330.15		1478.98		1361.11		891.906
	2534.77		4131.46		2402.9		4690.46		3974.53		3007.84		7253.77		1639.38			683.022		1677.51		1628.36		1137		1014.63		2200.53		2003.65		1394.99		1331.32		1000.6
	2713.88		4424.6		2299.54		4396.75		3532.35		3098.23		7342.4		1688.31			747.077		1894.58		1608.62		980.785		1067.69		2631.94		2015.85		1270.03		1312.74		874.546
	2358.44		4614.06		2692.53		4187.03		3665.02		3015.41		7593.23		1302.21			673.507		1753.24		1620.7		1065.1		1091.67		2641.23		1923.5		1254.02		1085.52		835.058
	2847.19		4640.95		3116.26		3983.53		3697.33		3016.81		7584.27		1541.46			584.586		1930.14		1631.16		1130.99		1129.9		2488.32		2197.77		1163.55		1208.32		894.705
	2710.43		4926.7		2789.84		3980.94		3580		2641.64		7630.83		1612.53			668.147		1925.27		1756.19		1052.54		1135.51		2338.58		2191.15		1247.07		1154.28		914.886
	2672.87		4665.77		2915.11		4741.72		3327.31		2716.24		7976.57		1332.81			617.405		1812.73		1802.86		958.352		1114.44		3246.12		2066.85		1252.45		1095.49		975.836
	2473.82		3842.41		2334.29		4122.75		3703.96		2855.01		7928.97		1079.06			680.136		1866.52		1761.34		1117.12		1113.65		3247.62		2151.31		1436.58		1176.07		968.807
	2790.16		3689.7		2306.76		4309.7		3820.21		2743.74		8347.37		1149.23			641.776		1871.58		1832.07		1147.38		939.645		3127.26		2023.13		1394.88		1281.4		827.902
	2603.75		3588.09		2472.66		3958.15		3943.14		2734.37		8491.3		1200.98			658.212		1842.05		1801.43		1164.83		1074.07		3032.59		1957.88		1461.11		1244.93		1114.23
	2657.97		3870.41		2443.85		4088.35		3601.59		2471.4		8373.87		1176.55			714.452		1789.78		1878.7		1240.09		981.215		2498.63		1859.64		1410.69		1240.15		1044.8
	2707.57		4003.04		2376.92		3810.09		2986.23		2460.2		7799.67		1277.8			635.067		1758.92		1851.44		1165.09		1020.76		2637.45		2461.03		1330.42		1189.94		921.508
	2474.76		3896.96		2345		4114.34		3157.51		2394.25		7872.27		1167.78			626.906		1707.51		1830.14		1151.1		1033.45		2627.41		2136.47		1144.67		1123.36		847.655
	2465.87		4145.5		2351.33		3993.29		3025.53		2312.03		7454.5		1098.36			754.264		1879.52		1791.32		1274.04		1071.12		2736.44		2422.44		1184.49		1300.63		989.95
	2913.97		4383.89		2489.92		3886.67		3174.01		2245.29		7143.97		1198.75			834.263		1707.25		1562.04		1341.28		1131.73		2837.92		2448.31		1324.86		1329.15		1144.69
	2735.63		4287.72		2608.36		3179.14		3559.87		2495.82		7504.33		1174.28			755.921		1446.02		1811.03		1143.21		961.366		2440.78		2607.16		1333.16		1320.8		915.352
	2390.27		3811.56		2719.61		3514.82		3448.39		2339.07		7132.93		1193.65			789.877		1646.25		1967.65		1320.25		1038.26		2523.79		1962.09		1497.84		1309.28		954.731
	2678.42		3888.36		2533.1		3635.71		3343.66		2103.52		7032.67		1174.07			726.387		1541.38		1601.95		1469.93		968.727		2735.06		2364.03		1559.61		1259.26		869.726
	2620.91		3698.76		2022.01		3440.4		3351.27		2267.3		7527.93		1059.61			732.148		1589.87		1716.94		1494.9		961.483		2774.08		2397.85		1336.07		1265.28		1406.99
	2289.89		3866.49		2276.66		3148.01		3331.65		2274.37		8019		1106.22			735.71		1732.59		1758.4		1692.01		1043.4		2441.24		2312.29		941.288		1157.07		943.01
	2397.26		3724.07		2430.56		3481.85		3557.97		2108.57		7845.8		1015.54			845.159		1724.52		1774.64		1768.63		1152.26		2649.25		2575.37		1378.71		1211.04		1111.34
	2598.92		3823.32		1974.02		3314.56		3358.5		2373.58		8369.63		956.642			962.237		1720.74		1803.12		1753.71		1109.08		2559.56		2441.17		1234.94		1092.14		1086.31
	2436.16		4015.77		1942.5		3587.26		3542.88		2267.41		8411.3		944.711			750.137		1695.16		1735.22		1528.56		1165.32		2484.4		2224.6		1138.84		1198.96		953.97
	2473.34		3959.7		2319.42		3135.97		3388.13		2265.03		8081.97		1644.08			959.781		1898.91		1610.39		1512.95		1127.05		2500.42		2255.97		1159.53		1279.91		862.508
	2625.5		2771.97		2349.03		3173.17		3344.89		2157		7780.2		1183.96			1101.24		1730.63		1653.04		1581.06		1149.74		2679.29		1990.63		1150.68		1313		998.567
	2489.71		3517.36		2374.2		3197.85		3064.44		2232.78		8228.5		1491.7			926.09		1798.88		1748.77		1418.3		1182.59		2693.35		2042.73		1120.95		1441.04		1020.73
	2303.75		3659.36		2167.56		2931.85		3147.14		2192.25		9212.2		1747.35			748.078		1939.57		1710.97		1338.02		1048.25		2702.09		2054.05		1190.25		1450.32		1110.71
	2557.32		3013.31		2063.26		3396.59		3220.23		2281.65		8865.13		1521.7			708.4		2067.51		1984.74		1525.11		1183.9		2648.79		2315.57		1232.19		1364.15		1010.54
	2403.52		3756.54		1920.27		3590.91		3410.14		2288.93		8712.23		1470.09			758.12		1877.14		1891.55		1202.56		1097.83		2676.73		2504.57		1180.65		1284.36		1017.05
	2529.06		3972.19		2320.05		3478.87		2880.81		2085.84		9046.47		1406.3			1054.6		1871.35		1795.13		1299.2		1169.32		2434.19		2814.92		1218.78		1285.38		857.886
	2607.98		3521.22		2432.79		3485.69		3157.83		2324.7		8891.3		1499.8			1106.81		1884.77		1787.91		1232.61		1183.75		2889.89		3416.51		1364.2		1385.03		883.614
	2765.31		3297.16		2379.73		3940.97		3002.25		2179.15		8945.43		1660.52			1200.33		1866.75		1707.79		1069.13		1275.03		2370.23		3208.24		1422.87		1489.88		957.197
	2414.79		3565.58		2734.82		4027.27		3442.03		2110.01		9644.4		1779.01			1336.89		1824.71		1868.92		1144.66		1263.25		3270.52		2705.81		1356.4		1293.35		967.515
	2727.14		3607.36		2229.32		4078.48		3358.49		2069.57		9044.17		1774.64			1143.35		1902.91		1799.1		1111.59		1319		4809.69		2778.09		1518.58		1326.98		806.071
	2595.31		3674.84		2471.14		4280.6		3507.3		2438.27		8322.37		1327.83			1069.01		1848.05		1751.85		1124.15		1304.26		3323.7		2900.85		1253.7		1442.33		884.286
	2982.74		3502.37		2838.2		3919.39		3061.1		2297.69		7672.63		1565.26			1159.04		1837.85		1798.06		1129.86		1232.73		3059.59		2744.74		1663.56		1428.46		749.396
	2687.12		3318.07		2836.3		3750.65		3047.24		2530.71		7461.53		1341.13			1071.26		1713.94		1700.28		1190.84		1408.82		2564.15		2176.12		1596.61		1472.46		875.678
	2683.88		3247.86		2409.55		3096.2		2980.11		2513.69		7262		1347.5			1154.73		1849.69		1762.17		1087.47		1272.59		2787.54		2365.77		1491.04		1410.77		966.509
	2570.67		3465.22		2430.55		4071.2		3210.84		2534.48		6876.77		1409.5			1026.63		1676.91		1563.46		1212.43		1389.41		2635.81		2784.55		1353.67		1400.16		762.415
	2809.57		3472.77		2011.12		4188.04		3203.34		2680.52		7121.5		1501.81			1030.36		1754.78		1642.16		1138.33		1210.68		2213.82		2629.78		1373.52		1284.37		998.002
	2675.63		3595.57		2111.07		4042.62		3336.82		2613.94		6800.73		1361.1			1216.6		1639.8		1601.31		1213.41		1334.68		2338.41		2485.89		1517.67		1164.22		701.502
	2680.66		3446.94		2120.9		4205.28		2888.71		2662.12		6740.23		1473.34			1200.4		2008.61		1015.34		1194.46		1347.07		2151.98		2444.77		1508.41		1238.31		1070.39
	2538.42		3433.39		2086.62		4271.74		2922.1		2451.92		6930.5		1642.72			1203.33		2451.45		1515.21		1279.59		1420.29		2126.65		2612.42		1621.32		1418.96		945.16
	2973.6		3546.88		2149.68		4696.72		2810.36		2510.76		6279.73		1778.57			1175.3		2112.46		1431.73		1051.39		1570.47		2000.8		2552.66		1525.66		1340.2		801.639
	1720.6		2104.21		1002.55		5047.41		3053.65		1795.74		6462.83		831.582			1275.36		2017.59		1565.91		1253.44		1549.21		1908.46		2746.78		1598.7		1445.63		788.191
	2704.56		2945.01		1592.18		3455.77		3006.66		2085.75		7858.9		1088.32			523.679		1205.5		1467.45		816.855		795.579		2426.38		2736.17		964.402		647.316		771.918
	2392.48		2878.43		1746.12		4234.08		3275.61		2250.99		8306.87		1178.35			823.049		2030.06		1408.22		1438.3		1175.25		2315.64		2587.53		1846.21		1366.82		1401.53
	2043.6		2744.77		1234.7		4612.95		3126.04		2175.47		7758.23		1610.01			836.377		2125		1586.38		1570.03		1181.76		2429.42		2513.04		1883.48		1352.22		1356.07
	2613.51		2771.47		1232.65		3695.99		3211.57		2388.32		7926.33		1275.22			819.361		2082.86		1463.38		1461.53		1208.06		2426.78		2290.88		1774.68		1722.12		1203.71
	2672.16		2717.69		1565.63		3312.91		3245.98		2503.57		7968.37		1648.21			816.8		2043.18		1619.53		1454.32		1146.11		2398.61		2577.83		1556.75		1383.18		1168.62
	2180.24		2816.78		1589.29		3635.15		3041.99		2428.75		7823.27		1580.62			778.672		2455.57		1493.76		1658.04		1267.82		2512.1		2509.28		1570		1090.9		985.141
	2637.25		2832.97		1843.99		3424.99		3151.93		2700.76		7780.5		1295.75			777.306		2551.12		1463.08		1510.69		1272.77		2565.3		1919.63		1685.4		1583.82		1187.01
	2238.08		3106.24		1384.34		3820.15		2913.38		2383.98		7961.87		1128.38			961.059		2350.2		1468.24		1525.43		1316.46		2551.45		2372.6		1641.28		1557.72		1089.46
	2364.08		3189.68		1241.49		4125.79		3011.49		2142.88		8698.27		1322.73			777.414		2258.69		1660.86		1432.49		1112.56		2639.47		2518.85		1712.28		1679.87		972.002
	2520.68		2862.19		947.489		4033.58		3121.16		2343.77		8912.37		1272.21			927.257		2381.42		1417.86		1509		1213.15		2549.9		1360.55		1535.97		1561.85		1189.27
	2828.99		2830.26		1262.24		4041.85		3155.5		2244.21		8825.87		1552.27			736.32		2407.38		1496.81		1571.29		1147.82		2769.97		2131.18		1452.44		1611.72		1263.26
	2400.18		2878.85		1221.04		3662.63		2993.28		2310.97		9306.47		1299.4			740.467		2384.92		1605.28		1537.75		1119.85		2658.45		2099.35		1530.13		1712.45		1085.12
	1943.68		3180.96		1010.55		3344.55		3337.16		2379.5		9506.43		1324.85			777.697		2653.43		1445.98		2097.47		1089.66		2705.64		2321.7		1410.61		1372.14		999.346
	2054.6		2980.27		1145.25		3422.07		3355.33		2164.41		9736.63		985.045			911.883		2639.82		1440.58		1556.26		1188.32		2663.49		2525.9		1527.3		1307.4		1062.55
	2857.81		3127.96		1166.13		3035.9		3141.26		2251.91		10449.9		1137.3			804.406		2700.71		1522.27		1423.7		1318.87		2747.03		2325.56		1377.34		1278.54		1025.84
	2864.31		3005.2		948.017		3321.91		3578.89		2252.93		10154		1338.13			737.121		2652.77		1428.94		1513.26		1085.63		2845.43		2407.47		1448.73		1286.42		1139.69
	3029.98		3187.67		1382.53		3133.84		3621.3		2286.53		10623.7		1044.59			790.861		2646.95		1572.14		1374.54		1051.97		2940.4		2412.37		1370.99		1410.53		801.627
	3108.79		2936.86		1513.8		3030.82		3242.83		2306.48		11506.6		1429.19			733.367		2643.32		1550.72		1422.53		1147.21		2983.68		2222.5		1445.26		1144.89		891.373
	3232.79		2893.99		1671.98		2722.57		2954.15		2143.17		10533.3		1306.07			790.145		2571.6		1822.18		1483.72		1067.22		3065.29		2337.42		1547.61		1502.95		976.669
	3050.15		2966.1		997.901		2783.19		2770.26		2184.26		10326.9		1287.76			809.285		2812.63		1637.86		1650.78		1198.62		3094.43		2488.83		1447.18		1357.97		1099.27
	2414.81		2961.95		1637.33		2790.08		2839.81		2184.37		10797.2		1319.62			753.35		2763.29		1390.51		1573.94		1212.09		1525.71		2377.75		1350.84		1239.45		1164.88
	2755.04		2885.24		1539.39		2507.97		3221.93		2276.72		11500.5		1661.97			781.114		2867.81		1700.04		1640.87		1183.08		2462.13		2468.19		1346.78		1371.48		1035.23
	2806.13		2899.54		1445.43		2586.62		3029.57		2228.69		10955.9		1559.82			739.146		2868.37		2081.91		1709.43		1118.43		2444.62		2125.62		1475.8		1448.56		1156
	3074.69		2865.47		1560		2378.64		2907.77		2166.46		10119.4		1327.87			807.65		2682.61		1880.41		1750.78		1125.3		2513.76		2309.95		1440.81		1373.33		1018.18
	2713.56		2789.17		1134.31		2306.13		3259.47		2113.68		9517.1		1331.39			672.841		2833.06		1962.45		1771.69		1144		2553.91		2463.99		1535.02		1769.83		1112.44
	2889.01		2801.09		1579.96		2031.5		3174.67		2002.16		9065.73		1379.82			1023.54		2568.31		2010.86		1872.72		938.247		2917.46		2303.84		1453.22		1919.02		1313.35
	2821.81		2890.42		1354.37		2454.59		3138.45		2016.85		8496.3		1573.57			1115.27		2465.83		1962.94		1892.81		800.489		2903.03		2229.77		1440.73		1635.62		1220.17
	2939.47		3011.17		1554.12		2655.81		3043.37		2051.4		8207.8		1385.81			988.604		2648.46		1817.55		1776.75		851.174		2958.48		2263.95		1454.36		1700.82		1332.16
	2783.62		2827.1		1683.88		2690.51		3067.19		2159.16		8448.27		1403.55			1000.54		2290.63		2022.85		1666.89		879.703		2748.08		2206.98		1309.27		1604.06		1462.77
	2924.87		2900.52		1422.54		2544.31		3469.02		2050.47		8859.63		1701.94			893.564		2325.32		2230.4		1527.17		927.303		2871.73		2189.69		1301.83		1977.62		1226.98
	2986.66		2844.89		1088.25		2739.83		2814.77		1896.1		9079.13		1681.67			964.026		2301		1662.6		1680.56		937.87		2908.11		2022.52		1331.53		2493.46		1373.45
	2976.02		3079.15		1574.53		3092.28		2976.08		1866.51		8658.17		1571.34			1083.91		2437.79		1675.55		1753.39		1016.16		2768.32		2290.27		1441.72		2254.66		1092.77
	2980.17		2895.75		1608.42		2927.25		2956.75		1961.71		8888.57		1407.64			1096.06		2654.99		1641.31		1880.08		978.598		2574.57		2120.56		1430.91		2166.32		1551.61
	2701.88		2963.95		1603.34		3077.96		2768.72		1693.74		7932.2		1251.92			1088.25		2642.62		1428.35		1797.26		1085		2485.93		2078.78		1481.57		1939.34		1595.35
	2818.94		3045.18		1761.25		2725.18		2966.62		1958.53		7832.5		1399.27			1051.07		2953.55		1572.36		1826.79		1093.75		2523.25		2070.3		1203		1432.64		1379.22
	2683.46		3105.59		1560.13		2650.88		3378.89		2104.65		7721.47		1628.67			1067.9		2682.73		1441.85		1690.06		1036.58		2622.84		2038.06		1381.9		1519.87		1307.04
	2848.65		3208.47		1168.42		2880.45		3177.76		2046.98		7349.5		1755.04			1006.48		2951.28		1549.98		1653.69		1079.29		2505.02		1931.73		1285.61		1517.62		1566.9
	3164.98		3149.69		1161.34		3122.44		3020.77		2164.75		7535.47		1799.44			1063.71		3247.81		1513.56		1382.75		1150.13		2697.64		1986.06		1312.35		1384.82		1495.26
	3187.84		3127.22		1385.72		2814.62		3252.56		2153.68		7627.13		1734.38			1083.6		3348.82		1532.67		1352.32		1108.87		2737.24		2125.23		1295.59		1669.23		1322.8
	3053.97		2901.96		1735.87		2902.92		3300.41		2251.43		7388.63		1836.62			1098.4		3434.18		1567.2		1507.44		1080.46		2787.4		2107.01		1308.04		1420.41		1484.57
	2834.59		3418.48		2621.1		3010.01		3218.81		2452.62		7984.77		1500.95			1135.46		2933.86		1603.15		1527.91		984.073		2730.87		2022.17		1150.1		1198.89		1111.95
	2980.29		3102.11		2698.72		2850.49		3147.87		2344.75		7294.2		1809.84			1103.62		3089.74		1371.58		1401.06		1190.26		2701.7		2068.39		1261.85		1519.38		1242.47
	2848.18		3274.76		2368.2		2926.57		3343.59		2249.03		7237.83		1574.75			1128.66		3258.73		1297.64		1549.69		1148.52		2808.41		2008.97		1225.03		1404.78		1373
	2698.94		3071.3		2038.54		3187.31		3050.17		2238.48		6784.73		1775.11			1228.42		3280.08		1692.58		1627.48		1000.41		2454.51		2017.45		1203.73		1083.27		1304.57
	2764.34		3461.43		1903.36		2988.79		3190.05		2328.18		6383.2		1834.4			1156.59		3398.66		1642.26		1653.08		949.594		2245.17		2017.6		1212.29		1123.64		1210.7
	2840.05		3210.36		2287.75		2756.73		3235.93		2496.72		6385.03		1517.3			1226.65		3290.93		1582.87		1730.22		922.333		2103.51		1843.71		1156.46		1114.75		1209.79
	2743.36		3281.45		2231.32		2932.73		3552.89		2456.53		6167.9		1310.44			1210.3		3157.02		1473.13		1665.88		1000.2		2142.24		2059.66		1355.5		1037.47		1279.14
	2537.67		3401.59		2296.33		2640.9		3362.92		3305.74		5983.93		1306.55			1071.55		3110.62		1629.03		1689.18		1030.43		2150.53		1918.66		1320.2		930.075		1264.58
	2835.71		3383.36		1942.72		2702.46		3628.62		4040.68		5738.27		1465.74			1073.81		2924.16		1437.02		1600.39		1035.33		2221.34		2201.83		1309.77		881.551		1226.57
	3015.89		3284.93		2314.62		2751.23		3184.07		2655.1		6153.2		1251.59			962.064		2847.08		1463.07		1529.95		988.968		2496.63		2228.69		1301.82		1101.58		1398.57
	2870.62		3213.14		2573.32		2808.11		3458.54		2842.12		5654.17		1270.9			945.006		2747.94		1770.34		1572.06		1134.01		2389.85		2216.62		1473.27		1116.86		1537.66
	2833.58		3254.55		2477.08		2888.45		3465.08		2726.53		5550.43		1289.82			981.408		2744.5		1870.64		1588.38		936.899		2560.44		2211.03		1410.78		1208.92		2028.35
	2828.87		3468.03		2787.83		3020.09		3225.17		2744.69		5911.87		1547.73			1055.78		2803.38		1641.09		1562.4		937.747		2600.98		1908.86		1438.84		1533.13		2088.27
	2955.43		3431.11		2302.56		3291.99		3673.56		2759.42		6446.03		1071.7			1131.14		2962.48		1578.87		1558.08		903.081		2563.05		1979.95		1479.16		1413.02		1834.82
	2787.25		3539.15		2147.16		3101.94		3308.89		2732.43		6197.53		1462.96			1083.31		2691.51		1279.56		1501.96		1022.32		2349.59		2116.67		1539.77		1370.82		1659.84
	2920.46		3504.36		1979.94		2731.36		3094.18		2723.93		6329.8		1321.65			938.96		2804.18		1636.15		1591.49		956.036		2293.85		2105.27		1436.49		1033.54		1723.33
	2707.82		3753.38		1897.24		2888.43		3295.24		2519.75		6003.37		1337.17			1062.27		2767.62		889.59		1505.17		1056.97		2414.73		1988.94		1473.34		877.858		1437.62
	3050.99		3551.5		2731.25		3068.86		3814.42		2794.84		5934.2		1342.86			1094.72		2682.36		1768.45		1391.08		1113.03		2284.67		1907.31		1463.47		1196.59		1373.21
	3067.85		3681.45		2247.8		2685.65		3707.15		2942.93		6459.33		1476.48			1094.52		2658.79		1834.31		1371.74		1265.38		2349.97		2143.22		1509.14		1396.38		1810.64
	1271.1		3017.75		1723.51		2578.55		4065.25		3842.27		9175.63		1302.31			1184.22		2462.95		1919.51		1362.16		1196.62		2261.23		1898.61		1396.03		1262.09		1599.35
	2018.37		4012.53		2707.19		2015.85		4435.74		4272.99		11196.3		1438.87			738.767		1350.72		1621.5		973.595		653.156		2202.48		2099.1		625.599		916.656		695.694
	2125.43		4250.94		2566.01		2463.41		4763.43		4528.98		11362.1		1786.47			1250.27		2164.16		1470.88		1621.17		1049.97		2156.61		1971.25		994.032		1636.59		1126.56
	2395.98		4123.27		2321.24		2341.78		4487.39		4271.45		11215		1692.33			1261.39		2253.47		1650.98		1722.16		1156.21		2091		2147.6		1016.87		1831.65		1053.92
	2423.72		4257.17		1198.05		2318.45		4814.29		4123.26		11177.1		1656.41			1408.02		2366.04		1672.22		1833.04		1016.5		2142.34		2127.63		1056.46		1915.39		1001.95
	2310.44		4433.51		1656.09		2415.79		4688.89		3884.09		11488.9		1639.36			1557.28		2517.49		1885.65		1818.91		1012.89		2103.05		2207.82		1056.03		1995.15		964.435
	2316.65		4333.3		1809.63		1639.26		4841.77		4311.21		11696.7		1803.33			1510.77		2456.19		1888.45		1780.53		1021.01		1988.41		2318.19		1030.68		1992.68		939.476
	2185.39		4319.47		1879.76		2040.27		5040.94		4217.89		11676.4		1849.45			1694.84		2459.96		1962.56		1552.94		944.485		1862.99		2128.64		1196.95		1726.97		809.682
	2130.07		4722.35		2336.7		2306.56		5056.98		4372.15		10882.9		1342.21			1653.65		2252.57		2084.78		1768.52		1089.72		1870.91		2334.31		1062.98		1932.54		863.27
	2240.77		4666.77		2145.14		2397.96		4633.69		4422.91		10706.7		1891.13			1688.9		2107.05		2303.25		1612.07		1070		1885.2		2222.99		1226.34		1558.34		936.466
	2661.58		4660.08		2165.57		2221.83		4802.9		4891.04		10730		1847.7			1561.56		1942.35		2385.44		1678.66		1072.45		1896.52		1725.69		1065.43		1488.64		861.825
	2533.86		4776.34		2001.39		2208.78		5078.56		4292.46		10494.8		1915.8			1279.6		1899.37		2291.22		1624.65		1081.97		1926.83		2874.25		1256.35		1548.2		827.292
	2194.9		4891.48		1976.25		2617.89		4545.01		4441.37		10441.2		1972.71			1413.55		1918.19		2276.47		1535.51		1071.18		1945.75		2804.72		945.295		1585.38		808.388
	1998.53		4561.82		2098.79		2517.22		4509.9		4392.66		11187.8		1840.24			1336.44		1800.14		2029.07		1471.94		937.326		2041.98		2742.89		990.018		1702.96		946.386
	1893.29		4630.58		2102.4		2702.78		4666.98		4155.47		10958.4		2020.98			1146.13		1798.02		2209.93		1372.6		1021.25		2121.52		2478.21		1132.18		1681.62		776.714
	1664.38		4535.76		1804.95		2697.89		4918.77		4184.76		10350.7		2316.42			1169.19		1850.83		1959.01		1391.51		954.804		2120.82		2731.41		1109.75		1605.62		960.995
	2403.48		4371.5		2149.57		2864.9		4471.94		3618.77		9739.83		2135.53			1308.32		1749.62		2182.12		1560.64		1041.51		2135.78		3710.59		1152.07		1591.02		829.597
	2787.4		4677.7		1479.53		3194.22		4635.61		3795.1		10196.1		2601.62			1131.01		1796.92		2042.78		1550.51		975.323		1382.56		3119		1278.88		1356.28		954.535
	2544.16		4623.04		1561.07		3045.1		5254.43		3641.77		10308.1		1903.44			1164.66		1785.55		2041.66		1523.31		1078.33		2411.1		3439.16		1395.16		1313.74		1031.35
	2250.17		4748.1		1921.33		3094.72		5140.5		3655.39		10170.7		1340.69			1107.36		1715.55		2349.15		1538.45		1085.28		2492.51		3122.52		1258.29		1317.7		890.007
	2234.6		4690.77		1785.73		2988.39		4946.74		3639.94		9940.03		1412.54			1005.5		1842.78		2401.59		1619.61		1119.02		2497.89		3086.54		1415.4		1416.61		916.925
	2199.6		4691.94		1981.79		2907.17		5029.2		4073.99		10383		1291.88			1054.27		1840.56		2045.59		1552.24		1164.17		2554.35		3318.71		1298.74		1462.07		935.122
	2313.86		4581.87		1518.28		2671.88		4825.16		3796.6		12026.7		1744.33			1037.68		1841.85		2016.54		1680.09		1180.58		2432.57		3150.49		1410.59		1551.67		1127.39
	2328.66		4769.81		2066.01		2237.78		4157.36		3780.49		12294.1		2107.57			1049.27		1633.85		2249.77		1590.17		1194.6		2353.15		2898.19		1488.92		1547.37		1018.3
	2102.21		4789.81		1999.05		2221.8		4375.2		3587.29		11917.5		1691.87			1118.93		1699.47		2231.22		1485.73		1100.33		2289.28		3791.05		1322.42		1524.55		937.908
	1855.28		4515.55		2294.3		2168.01		4092.86		3817.01		11268		1899.83			1111.17		1654.46		2292.42		1605.19		1141.97		2203.17		3740.6		1504.18		1516.57		992.465
	1669.59		4397.84		2266.08		2385.33		3778.55		3389.52		10498.7		1285.78			1060.65		1838.4		2010.7		1512.09		1114.36		2111.01		4466.15		1535.28		1633.09		1184.46
	1637.21		4069.45		1892.42		2280.59		3981.21		3876.52		10308.2		1598.06			930.462		1696.3		1936.39		1381.43		1112.65		2353.47		3917.57		1473.09		1509		950.266
	1425.04		3812.84		1775.82		2147.95		4520.03		3789.98		9223.8		1658.55			930.676		1644.39		1867.18		1239.19		1119.19		2320.02		3078.88		1495.74		1228.32		1023.46
	1463.81		3830.79		1504.4		1955.28		4253.79		4129.91		8882.4		1837.67			989.324		1852.54		1972.93		1180.29		1034.78		2354.27		3302.85		1515.54		1498.14		1355.84
	1397.96		3859.92		1121.19		2631.89		3926.21		3562.49		9473.17		1453.13			1056.26		1626.15		1855.83		1227.03		1147.34		2416.16		3218.3		1597.24		1169.88		900.309
	1363.88		3262.38		1766.77		2059.46		3848.82		3398.5		8994.4		1511.93			1167.21		1603		2213.58		1367.46		1125.66		2419.55		3057.82		1607.55		953.815		963.362
	1240.81		3330.05		1386.48		2157.52		4096.9		2864.11		9443.53		1611.87			985.583		1679.71		2132.02		1356.29		1179.84		2342.11		2336.45		1530.38		1135.41		1056.34
	1313.72		3444.41		1448.3		2520.58		3825.52		3385.8		9920.8		1093.15			1032.61		1647.41		1705.11		1337.09		1171.33		2296.02		2325.43		1249.01		1044.67		899.337
	1429.15		3289.85		1322.49		2737.99		3679.07		3437.62		8703.13		736.155			1051.58		1852.97		1828.28		1383.64		1215.18		2409.19		2157.46		1221.66		969.065		995.715
	1978.71		3171.4		1457.45		2449.62		3677.31		3016.2		8394.13		968.287			1123.37		1927.94		1789.66		1546.95		1312.24		2331.98		2098.16		1181.64		1177.04		1369.83
	2445.49		3178.12		1845.84		2561.05		3734.88		2872.71		8691.77		1240.47			1109.95		1916.8		1590.84		1581.53		1202.19		2216.63		1819.69		1223.78		1109.78		1109.89
	2262.57		3142.54		1553.82		2563.33		3777.71		3050.05		8450.67		1435.81			1121.35		1733.74		1679.35		1726.15		1318.31		2258.21		2356.64		1302.06		1311.35		1160.59
	2092.16		2776.51		1353.08		2464.84		4424.99		2944.71		8292.6		1117.45			1207.6		1759.25		1522.18		1611.69		1299.09		2303.92		2939.32		1270.7		1168.95		1025.54
	2170.91		3127.49		1321.58		2854.07		4034.99		3166.61		7997.47		1282.16			981.142		1695.88		1226.36		1552.01		1422.09		2301.63		2540.79		1309.48		987.885		1345.59
	2046.14		3219.21		1596.61		2570.88		4850.93		2987.66		7971.63		1209.02			1160.75		1731.43		1426.46		1398.02		1143.75		2316.53		2719.75		1431.45		1066.02		1049.51
	2066.67		2895.04		1516.03		2983.14		4749.19		3316.3		7818.8		1748.78			1005.34		1809.74		1762.64		1512.07		1231.12		2331.26		2300.78		1306.74		916.355		1003.89
	2503.88		3184.24		1089.73		2952.72		4281.71		3421.5		7892.8		2462.27			1180.35		1705.79		1580.04		1486.58		1181.97		2384.27		2386.65		1343.07		1348.42		1023.53
	2627.8		3006.36		1727.64		3078.96		4440.68		3745.23		8057.43		2222.06			1133.12		1811.82		1744.66		1552.63		1195.98		2487.76		3151.04		1272.4		1366.09		1082.66
	2415.45		3339.26		873.954		2935.65		4193.61		3420.03		7298.17		1622.29			1254.56		1710.52		1665.36		1578.09		1240.92		2551.57		2208.47		991.209		1459.61		992.988
	2513.77		3308.73		1167.51		3066.36		4001.94		3452.36		6934.17		1580.6			1264.83		1794.48		1477.8		1719.69		1300.59		2709.33		2528.87		1055.47		1548.89		1106.67
	2363.85		3159.62		1334.02		2602.16		3960.22		3461.96		6847.83		1290.98			1247.15		1752.98		1747.52		1557.89		1264.94		2473.1		2233.43		1070.4		1969.65		1157.52
	2036.92		3172.79		1433.02		3046.14		3601.21		3409.05		6340.27		1127.76			1204.28		1801.13		1377.45		1482.02		1322.21		2770.29		2400.27		1102.26		1857.8		1332.34
	2050.23		3356.02		1411.7		2983.36		3550.47		3572.78		5926		1169.66			1245.9		1836.21		1519.57		1314.65		1372.41		2702.45		2794.66		1014.55		1676.49		1365.54
	1799.58		3177.96		1690.18		2618.03		3613.26		3291.06		6266.73		1595.82			1204.38		1841.92		1479.11		1219.44		1357.27		2643.4		2799.22		873.826		1715.3		1488.56
	1968.63		2925.31		1501.4		2881.47		3696.16		3634.01		6737.13		1175.22			1274.34		1863.88		1433.16		1236.92		1211.34		2351.29		3097.77		961.298		1608.64		1346.81
	1775.48		2929.25		1774.83		3109.53		3720.82		3048.36		7219.77		1376.6			1302.06		1849.78		1346.43		1269.79		1208.05		2404.79		2979.76		960.133		1505.33		1547.39
	2079.62		3316.94		1443.64		3130.5		3830.18		3764.46		7007.87		1489.61			1150.44		1859.94		1427.52		1241.67		1322.8		2406.32		3378.63		1007.86		1701.83		1488.51
	1912.3		3103.37		1661.5		2920.96		3603.88		3713.19		6268.3		1450.48			1120.7		1830.5		1416.73		1137.41		1309.39		2355.78		3023.95		1019.69		1939.65		1416.76
	1996.68		3129.14		1671.73		3307.1		3415.97		3942.37		5839.7		1379.41			1081.52		1917.47		1270.17		1141.71		1323.2		2423.25		3360.74		970.043		1651.48		1488.19
	2038.57		3115.34		1539.58		2948.72		3707.53		3866.16		6368.77		1395.23			1126.08		1992.49		1179.53		1279.63		1241.8		2358.92		3141.43		993.037		1632.16		1574.38
	2108.1		3230.51		1456.09		3096.32		3398.22		4178.83		6319.23		1323.68			1188.04		2029.52		1300.48		1236.54		1221.82		2624.14		3284.7		871.147		1537.37		1466.49
	1967.47		3288.06		1442.17		3147.29		3397.96		3642.19		6439.37		1369.68			1133.03		1925.55		979.131		1255.78		1410.46		2548.92		3387.5		910.657		1356.6		1564.68
	1861.81		3279.54		1882.07		3123.64		3603.32		3402.68		6723.07		1089.98			1188.79		1938.33		1889.49		1052.5		1269.12		2230.91		3338.84		891.958		1442.67		1634.44
	1908.38		3219.14		1465.32		3388.19		3715.93		4199.03		6586.2		1240.44			1221.42		2045.55		1805.24		1092.86		1324.14		2301.5		3686.81		1030.72		1379.04		1525.11
	1021.55		1737.35		904.187		3160.9		6579.06		4301.24		5584.1		1515.25			1261.07		2086.98		1669.16		1048.04		1304.7		2220.16		3869.2		883.618		1482.74		1342.34
	995.941		2428.46		1186.05		3300.97		8391.89		5012.15		6525.4		1713.61			710.963		1102.39		1616.67		618.809		553.918		2250.06		3038.94		721.19		1285.05		533.957
	1214.21		2463.14		1104.8		3587.39		8554.26		4617.69		6546.37		1530.39			1376.26		1650.7		1629.76		978.127		1070.54		2106.37		3392.64		1202.7		1809.64		979.129
	1497.69		2326.47		1319.66		3968.43		8397.64		4785.54		6668.9		1418.65			1429.84		1916.21		1599.14		1044.16		1215.33		2230.26		2860.09		1254.51		1569.07		884.661
	1318.89		2514.2		1274.7		3586.97		8429.57		4450.23		6685.6		1645.47			1404.89		1902.14		1706.84		1088.92		1118.22		2297.81		3443.21		1342.4		1431.64		922.981
	1067.09		2668.82		1278.46		3845		7248.57		5098.72		6545.83		1499.44			1444.74		2290.91		1901.37		995.683		1066.4		2411.44		3614.97		1286.75		1528.04		991.056
	941.456		2518.96		1502.27		3497.84		7928.32		5162.23		7057.07		2187.59			1484.32		2148.25		1950.35		927.362		1266.41		2241.44		3147.91		1144.98		1488.74		990.143
	1089.97		2506.17		1500.24		3841.8		5637.68		5340.83		7389.2		1485.63			1415.32		2128.46		1662.73		953.857		1295.58		2401.17		3388.32		1182.99		1871.03		968.646
	895.958		2396.77		1647.03		4027.11		5750.56		4859.73		7358.27		2545.19			1280.83		1882.55		1887.53		956.141		1296.74		2405.81		4123.97		1083.17		1444		1011.52
	608.238		2715.06		1416.34		4210.24		5617.42		5625.26		7023.43		2788.67			1504.48		2104.57		2000.5		1029.45		1236.15		2275.68		1313.56		1205.03		1611.81		990.768
	529.145		2700.69		1398.77		4622.83		5370.87		5006.35		6661.83		2813.14			1301.79		2287.38		1895.69		1105.33		1184.59		2223.76		2179.83		1224.36		1763.91		981.135
	353.798		2466.44		1340.54		4182.99		5613.23		5090.85		7490.93		2898.65			1312.98		2242.47		1995.16		1164.32		1073.97		2256.39		2521.99		1256.26		1809.87		850.813
	597.728		2792.16		1598.5		4179.16		4957.57		5152.74		7966.27		2702.62			1227.12		2297.92		1870.38		1249.9		776.692		2279.71		2357.84		1295.51		1700.2		867.625
	746.047		2583.57		1900.91		4141.73		5602.38		4973.75		7316.8		2544.09			1222.38		2461.3		1695.47		1344.21		861.752		2276.38		2606.14		1319.34		1706.75		857.769
	1016.47		2784.64		1997		4482.19		5368.74		4907.1		6712.03		2505.85			1341.56		2215.56		1851.4		1329.92		912.486		2134.65		2808.79		1295.81		1645.51		1063.91
	1435.34		2671.73		2036.75		4011.49		5279.37		4781.05		7178.1		2579.54			1318.47		2372.87		1792.7		1168.43		822.209		2315.41		2554.49		1295.59		1581.21		1149.13
	1786.36		2613.82		1749.69		4307.51		5406.97		5617.85		7289.97		2381.61			1357.15		2461.33		1882.26		1061.45		730.312		2281.37		2556.06		1234.2		1619.91		1015.84
	1910.48		2691.94		2053.34		3868.75		5540.37		5616.87		7588.2		2224.17			1282.18		2503.31		1881.9		1519.81		807.065		1371.78		2329.57		1085.72		1681.68		1004.42
	2048.11		2608.25		1936.18		4912.1		5335.73		4723.96		7331.67		2052.35			1165.36		2534.89		1837.05		1664.88		781.38		2203.29		2141.81		1102.94		1746.31		951.754
	1845.71		2802.15		1936.85		4339.38		5259.85		5086.54		8457.13		2333.52			1084.99		2585.86		1864.89		1793.93		721.486		2313.8		2102.89		1162.29		1723.71		939.901
	1794.06		2893.38		1993.12		4195.8		5337.17		5034.06		8430.2		2356.29			1015.5		2734.16		1730.23		1783.43		832.05		2432.33		2086.2		970.38		1809.68		947.183
	1378.52		2470.29		1972.43		4222.5		5259.88		4835.13		7972.03		2300.63			1023.6		2624.94		1661.19		1813.07		762.833		2287.69		2561.02		1084.6		1681.95		934.186
	1130.92		2540.51		1883.88		4284.56		4832.84		5044.97		7452.23		2338.69			864.674		2562.16		1403.07		1678.14		789.274		3473.66		2258.27		1130.17		1559.62		1017.51
	977.139		2626.5		1463.29		4473.03		4479.82		5041.4		8235.83		2168.17			1085.97		2466.72		1695.9		1737.95		807.69		3857.68		2541.62		1185.09		1522.83		1060.57
	1912.5		2505.98		1421.74		4487.36		4438.66		4840.84		8605.33		2312.72			1057.43		2476.81		1767.95		1631.64		741.193		4318.92		2511.05		1232.95		1517.24		1074.54
	2294.84		2463.82		1747.9		4479.91		4322.02		4827.8		8731.97		2300.11			851.46		2540.88		1889.11		1593.57		929.614		4377.72		2321.99		1325.19		1679.31		1012.91
	2017.02		2342.49		1748.67		3733.06		3978.34		4651.18		8859.4		2085.1			871.019		2395.63		1469.85		1611.43		907.292		3837.21		2424.45		1311.38		1575.18		976.658
	1731.28		2442.94		1790.57		3371.01		4346.44		4440.59		8001.97		2289.03			1046.68		2389.83		1574.58		1458.16		736.724		3421.38		2379.05		1216.31		1391.13		816.375
	1104.42		2165.06		1636.04		3524.53		4375.72		3076.81		8545.77		2122.82			946.712		2262.19		1848.12		1448.82		910.553		4735.52		2282.8		1206.29		1354.45		857.682
	907.149		2312.12		1514.3		4048.94		4163.63		4732.08		9068.2		2266.83			1074.45		2333.42		1764.6		1457.77		702.252		3872.46		2393.05		1190.98		1232.14		953.323
	827.072		2356.04		1710.86		3747.23		4112.2		4504.4		9537.2		2258.69			1209.44		2241.25		1791.12		1558.62		849.405		3106.03		2285.59		1193.99		1719.33		976.127
	813.723		2252.47		1814.11		3706.86		3398.93		4373.82		9036.2		2347.45			1426.07		2189.67		1529.42		1432.43		896.178		3224.58		2358.63		1219.24		1657.61		977.98
	916.014		2201.37		1366.56		4064.98		3700.26		5019.56		9310.83		1861.99			1483.16		2220.58		1656.27		1525.41		797.415		4340.88		2365.36		1221.12		1178.31		1232.8
	850.868		2253.63		1697.92		4218.33		3277.2		4887.28		10074.1		1077.03			1420.08		2225.55		1494.08		1422.52		741.115		4539.24		2205.82		1282.97		1319.31		978.821
	1149.58		2218.65		1917.73		3789.55		3905.8		4711.29		10399		898.637			1541.96		2248.04		1695.76		1563.02		841.706		3450.98		2210.59		1327.45		1138.43		1082.91
	1985.97		2357.26		1547.78		3238.71		3622.84		5133.23		10196.8		1700.96			1527.25		2221.38		1508.13		1596.36		765.512		3931.9		2146.8		1293.2		1054.92		995.763
	1805.91		2533.29		1631.01		3237.37		3648.81		5141.88		9468.13		1653.42			1348.12		2097.97		1639.94		1467.16		828.403		3567.94		2356.23		1184.57		1148.26		1034.88
	1437.01		2427.59		1054.42		3139.02		3988.56		5136.47		9625.4		1788.77			1280.37		2078.74		1609.03		1429.64		863.505		3650.33		2284.26		1217.16		1059.72		993.776
	1142.46		2348.08		2323.32		3234.91		3448.65		5212.92		10025.8		1806.48			1123.07		2099.72		1588.79		1405.83		717.042		3537.54		2334.98		1194.9		1094.1		1126.52
	1050.51		2272.14		1650.59		3352.67		3887.8		4181.81		9651		1484.66			1355.69		1914.67		1602.88		1435.38		941.469		3380.92		2147.12		1384.02		1180.96		1062.86
	1257.58		2444.53		1147.37		3196.06		3245.1		5381.37		8870.1		1088.4			1240.66		1839.87		1710.41		1502.96		670.098		3163.08		2299.12		1173.56		1251.4		1130.48
	1857.51		2159.13		1064.2		2937.43		3202.26		5079.35		8954.13		1903.16			1196.22		1936.98		1698.12		1443.56		726.919		4116.01		2350.58		1161.41		1261.78		1119.45
	1806.92		1881.46		1005.32		3040.02		3104.24		5085.74		10179.1		1905.14			1317.14		1662.11		1328.6		1354.37		685.966		3914.52		2402.86		1254.12		1434.29		1232.81
	1323.28		1748.39		1044.13		3157.93		3104.12		5001.49		9507.83		1727.03			1255.87		2306.33		1591.71		1423.58		997.22		3751.6		2348.56		1087.07		1398.17		1357.24
	845.729		2188.14		1197.98		3209.48		3100.55		5092.29		9870.43		1723.38			1166.98		2338.37		1742.57		1429.94		1113.71		3714.2		2227.6		1157.42		1604.34		1308.21
	708.153		1956.26		1214.75		3535.37		2500.59		5105.06		10182.6		1651.35			1083.82		2132.31		1450.58		1645.36		935.466		3004.08		2106.2		1038.28		1461.2		1502.17
	885.121		1883.7		1113.01		3228.04		3192.19		5118.51		10150		1243.33			1127.35		1938.05		1398.83		1602.21		980.398		3183.03		2226.4		1193.62		1777.49		1533.39
	1238.43		2196.19		1118.32		2980.61		2934.46		5296.07		9882.07		1632.16			1054.6		1982.12		1454.11		1930.02		845.362		3191.4		2430.36		1221.97		1376.3		1742.93
	1314.12		1610.1		1278.47		2669.94		3030.33		5292.12		9215.9		1674.05			1104.33		1856.52		1425.64		1618.53		735.547		2614.4		2490.42		1316.08		1549.81		1509.59
	1373.56		2112.61		956.544		2448.11		3216.96		4828.15		8731.13		1228.44			1117.8		1893.77		1429.55		1685.16		896.515		2251.8		2621.51		1290.17		1545.15		1481.96
	1575.39		1904.95		1083.21		2300.54		2778.11		4756.67		8450.67		873.151			1137.62		1899.96		1425.28		1678.1		861.389		2251.12		2574.14		1311.36		1489.42		1443
	1562.09		2007.77		1243.73		2249.77		3185.11		4919.12		9204.93		926.993			1043.45		1820.02		1514.14		1824.92		774.217		2477.54		2418.12		1220.46		1429.3		1383.34
	1716.25		1988.64		1156.38		2360.29		3436.92		4508.83		9128.23		1293.12			1201.11		1847.25		1441.18		1765.52		739.287		2709.41		2348.67		1197.22		1415.15		1307.23
	1915.51		2519.47		1139.63		2621.86		3125.52		2761.86		9241.43		1516.88			1158.13		1722.67		1560.07		1857.27		633.493		2860.94		2274.84		1077.05		1230.89		1287.61
	2281.48		2114.89		1237.14		3010.69		3110.81		5019.64		8776.57		1612			1132.65		1672.48		1496.03		1725.51		754.643		2548.27		2407.13		998.159		1330.99		1282.72
	2214.34		1761.56		1307.9		2779.62		2898.59		5182.33		8202.07		1696.79			1193.41		1859.62		1543.6		1694.23		921.856		2938.32		2377.28		1066.33		1368.38		1335.65
	2195.33		1903.69		1309.52		2939.8		2975		4920.03		8242.97		1852.3			1145.88		1923.59		1433.25		1929.04		551.033		2963.74		2337.3		1106.28		1252.5		1223.1
	2460.3		2168.78		1075.74		2838.03		3230.1		4510.1		7841.03		2025.08			1094.71		1885.69		1548.97		1901.8		850.768		2394.61		2392.68		1181.99		1026.61		1284.43
	2178.52		1896.09		1343.56		2944.05		2842.57		3494.26		8160.33		2093.23			1230.35		2013.96		2361.87		1826.99		886.488		2885.3		2569.72		1141.32		1179.89		1169.02
	2143.67		2001.8		1012.61		2715		3028.08		4123.31		8250.5		1810.23			1167.74		2050.61		2492.96		1746.24		856.356		2541.49		2288.46		1161.16		1083.2		1216.36
	2192.61		2573.92		816.133		2642.14		5191.03		4863.11		5692.33		2183.75			1224.63		2171.64		2575.77		1571.44		789.835		2247.23		2451.1		1150.67		1244.53		1147.01
	3831.52		3873.3		1173.74		1994.25		6161.56		5738.4		6738.7		2460.02			398.142		1196.33		2567.99		1317.21		573.057		1862.27		2420.68		607.288		587.16		663.668
	3569.43		4097.64		1394.72		2837.12		6780.33		5534.73		6936.73		2246.85			591.068		2103.97		2284.12		2266.28		1133.6		1824.89		2332.64		1206.46		1129.94		1042.71
	3116.2		3707.87		1918.61		3020.83		6979.51		5653.84		7038.63		2225.31			755.126		1971.84		2051.13		2449.83		893.23		1904.32		2386.32		1183.53		1102.21		994.708
	2993.97		3661.73		1834.5		3047.98		7297.44		5158.92		7358.4		2211.35			759.706		1799.86		2130.96		2413.07		1055.82		1844.67		2490.6		1238.71		927.882		942.866
	2649.48		3475.17		1170.18		3154.11		6887.92		5187.16		7231.37		2472.21			847.659		1757.05		2238.27		2283.94		1140.9		1894.77		2094.19		1098.11		970.57		1102.02
	2617.63		3328.39		1448.74		3155.23		6952.86		5207.49		7468.77		2251.51			848.014		1712.99		2198.26		2154.3		1083.78		1911.09		2258.4		995.827		986.688		1087.26
	2697.03		3378.45		1486.75		3513.34		6575.03		5211.19		7355.4		1711.35			815.978		1726.72		1999.45		2289.42		1046.31		1878.23		2280.55		879.83		1235.63		1019.32
	2805.2		3376.07		1222.76		3551.7		6862.42		4644.37		7276.77		2359.37			931.089		1677.97		1933.02		1755.08		1092.44		1894.01		2390.81		1211.9		972.805		1095.99
	3458.16		3324.38		1260.01		3101.61		6600.7		5286.12		7033.43		2328.06			962.572		1638.32		2062.79		1605.93		1259.92		2067.98		1236.82		1183.86		1054.26		972.29
	3225.87		3144.64		1400.39		3222		6837.02		5109.15		7718.8		2591.9			967.853		1752.94		1905.29		1513.86		1246.04		2166.7		2041.46		1117.15		972.517		1120.15
	2930.7		3061.68		1576.19		3108.98		7177.44		4531.97		7188.97		2743.98			1027.07		1717.16		1962.84		1796.43		1226.83		2527.54		2074.08		1116.02		1084.45		1145.68
	3176.6		2882.48		1825.73		3178.11		6822.4		4968.33		7865.7		2565.37			1135.74		1741.01		2024.63		1977.94		1274.07		2086.4		2211.38		1104.23		1065.32		1113.8
	3380.42		2469.33		1588.51		3169.97		6669.32		4966.41		7711.8		3118.26			1171.9		1741.66		2076.44		1605.04		1369.88		1987.69		2231.24		1230.54		1106.73		1169.76
	3522.5		2416.64		1432.68		3390.62		7083.75		4986.67		7689.8		2864.66			929.148		1751.47		1927.49		1660.86		1274.3		1715.66		2130.47		1073.85		1059.95		1381.71
	3168.1		2164.19		1353.56		3315.49		7096.18		5143.47		7533.63		2917.03			941.496		1763.94		1755.54		2012.98		1317.63		2715.77		2404.62		1118.13		1099.66		1298.85
	2777.97		2497.39		1350.49		3825.39		7053.96		4711.45		7497.93		2833.41			998.345		1808.68		1990.64		2196.77		1216.76		2743.62		2135.95		995.465		1291.47		1291.2
	2805.15		2668.91		1289.36		3307.26		7756.08		4683.41		7706.07		2974.87			1007.8		1823.42		1860.89		2231.47		1382.51		2803.52		2112.48		1132.15		1128.74		1220.84
	3177.58		2731.91		1131.05		3345.32		7300.55		5303.84		7929.13		2816.82			1123.77		1755.55		1601.42		1856.84		1218.22		2795.03		2174.05		1366.19		1287.65		1051.49
	2667.47		2584.99		1119.76		3374.31		6811.75		5066.79		8175.63		2606.86			971.89		1443.89		1716.39		2295.67		1052.42		2545.73		2113.91		1353.27		1130.46		996.705
	2788.81		2564.05		1089.15		2812.81		6623.67		5233.19		8185.67		2934.45			1150.59		1652.79		1642.73		1889.67		1187.12		2452.93		2405.45		1402.46		1375.39		990.193
	2670.44		2769.79		814.347		3168.18		6146.78		4462.89		8227.07		3200.49			1186.96		1666.28		1841.52		1816.52		1175.5		2367.07		2322.75		1446.14		1105.98		1188.83
	2397.04		3165.25		1132.93		3323.61		5953.7		4881.07		9088.87		2820.8			1156.76		1705.58		1747.17		1521.43		1189.72		2406.68		2366.05		1344.42		1442.87		1059.09
	2208.93		2898.88		1285.3		3529.17		5860.31		5125.79		8027.4		3080.82			1074.79		1565.46		1614.32		1391.98		1325.73		2518.9		2250.86		1354.51		1423.49		1121.54
	2118.82		2945.62		1331.88		3415.21		5672.38		4200.07		7969.17		3118.96			1039.38		1505.64		1844.48		1510.33		1152.07		2448.97		2345.28		1211.39		1412.13		1056.92
	2534.25		3190.34		1304.32		3743.8		6604.79		5041.38		7921.6		2258.77			1019.01		2190.96		1702.45		2151.49		1049.52		2405.21		2350.27		1144.85		1410.85		1070.64
	2620.42		2784.13		1414.54		3132.72		5965.2		4579.96		8127.37		1631.08			925.64		2247.17		1588.49		1767.76		1125.04		3770.16		2290.1		1025.55		1402.16		1220.25
	2965.24		2792.04		1231.62		3459.54		5612		4134.84		8513.57		1631.97			873.033		2892.12		1719.77		1499.44		1028.81		2748.91		2292.31		1214.52		1613.87		969.254
	2813.3		2995.85		1172.52		3670.33		5935.7		4297.57		7746.3		2203.5			815.937		2140.66		1669.23		1518.46		1060.29		2500.36		2196.5		1096.52		1445.39		940.036
	2702.15		2705.4		1124.82		2957.72		5623.42		4110.71		7346.07		2582.71			799.484		1897.39		1642.26		1359.54		1234.4		2460.39		2319.74		1044.41		1234.23		1115.49
	2185.74		2772.81		1223.05		3396.15		6220.38		4348.32		6783.13		2449.68			932.26		1855.92		1866.3		1272.23		1133.94		2408.08		2201.87		1153.86		1367.79		825.599
	2316.07		2250.73		1317.55		3275.19		6203.58		4606.77		6643.23		3137.85			773.677		1676.71		1889.3		1246.69		1217.51		2547.76		2089.51		1015.36		1641.51		803.318
	1955.72		2282.81		1393.58		2952.84		5878.37		4675.92		6841.87		3083.38			810.006		1648.54		1860.56		1203.78		1361.02		2404.45		2183.45		1114.02		1227.85		1044.6
	1748.55		2094.24		1283.53		2918.39		6219.54		4464.56		7084.53		2746.47			801.967		1589.02		1976.42		1400.21		1200.19		2360.64		2244.73		1177.67		1188.58		1162.77
	1917.1		2143.91		1376.2		2969.76		5695.36		4454.99		7194.3		2374.78			764.578		1521.25		2059.71		1363.32		1433.67		2398.03		1956.57		1177.77		1355.48		962.804
	1836.49		2198.13		1271.89		2899.99		5519.61		4565.7		7452.67		1968.95			746.039		1567.23		2045.75		1315.36		1527.47		2632.89		2045.07		1159.09		1478.32		1040.95
	2422.98		2190.69		1610.1		3075.45		6118.34		3843.62		7377.6		2546.34			631.542		1728.79		2082.53		1230.57		1457.74		2466.74		1988.1		1164.31		1480.66		911.296
	2910.87		2362.59		1374.21		3083.97		6346.07		3933.96		7137.57		1696.41			783.412		1653.63		2111.53		1135.79		1156.08		2508.58		1865.68		1192.44		1363.17		1076.06
	2378.58		2457.99		1667.33		3335.06		6039.5		4285.87		7067.87		2204.56			762.3		1694.89		1938.21		1325.46		1179.29		2302.89		1968.78		1173.49		1448.54		851.253
	2432.06		2713.48		1775.68		3554.93		5251.09		4235.81		6902.13		2627.35			565.051		1701.05		1978.22		1205.04		1205.99		2124.73		2040.49		1150.62		1523.6		837.708
	3279.29		2475.44		1736.66		3492.13		4880.38		4006		6789.17		2849.01			639.413		1684.48		1956.24		1163.03		1302.71		2099.61		2086.1		1160.41		1190.97		883.83
	3377.32		2482.06		1267.97		3528.25		5110.02		4260.91		6873.37		1994.37			707.124		1678.38		1716.56		1390.78		1000.97		2112.73		2092.96		1044.19		1446.13		882.636
	3025.14		2729.2		1173.06		3587.36		5495.89		3699.89		7230.73		2012.94			679.531		1716.01		1772.56		1247.56		811.158		1959.74		1960.59		1157.04		1298.74		994.505
	2976.85		2690.62		1368.73		3525.01		5619.59		4194.19		6917.47		2233.68			708.165		1656.71		1861.05		1297.1		1102.82		1858.56		2132.18		1117.99		1312.91		974.3
	2155.77		2876.42		1323.04		3656.07		5413.7		3778.15		6896.53		2361.01			721.25		1586.53		2108.8		1440.16		1215.19		1879.62		2123.13		1478.4		1443.88		1018.81
	2919.51		2942.52		1388.65		3920.44		5276.77		4124.31		6613.23		2551.29			679.45		1670.14		1972.48		1323.19		1268.53		1978.33		2222.56		1376.58		1674.27		1007.19
	3094.45		2794.02		1589.81		3869.86		5207.97		4086.56		7429.07		2918.56			611.095		1666.66		1944.86		1522.21		1246.01		2118.44		2355.8		1198.18		1658.84		950.2
	2636.49		2728.79		1176.14		4026.26		5418.66		4111.5		6785.9		2409.5			585.948		1650.97		2210.42		1533.69		1245.07		2061.21		2249.33		1286.95		1528.64		835.056
	2641.92		2368.11		1261.35		3914.86		5843.84		4058.43		6561.93		2642.83			622.84		1678.28		2215.31		1393.43		1263.36		2190.38		2308.81		1389.71		1674.66		940.525
	2361.85		2806.56		1326.96		3995		5810.08		4308.93		6617.5		1925.13			596.901		1581.9		2180.45		1583.16		1174.47		2122.92		2558.71		1349.95		1690.63		901.641
	2202.87		2952.97		1905.91		4429.58		5643.65		4408.25		6487.1		2628.84			594.18		1680.39		2214.98		1552.03		805.83		2654.31		2559.16		1244.54		1480.1		1008.92
	2290.3		2760.25		1574.68		4503.68		5326.89		4504.23		6091.07		3226.15			548.314		1789.88		2281.05		1518.34		1207.28		2058.68		2975.06		1389.4		1547.1		1106.02
	2194.55		2728.51		1273.12		4758.9		5527.18		4709.19		6006.03		3611.7			517.709		1699.76		2386.25		1720.64		1230.1		3276.54		3168.61		1172.54		1549.15		1214
	1999.74		2745.09		1248		4675.85		5733.67		4611.17		6006.8		3040.12			661.651		1687.38		2410.73		1465.92		1342.22		3339.77		2568.78		1344.19		1419.69		1209.77
	1753.84		2661.19		1197.45		4732.46		6270.62		4842.94		6109.87		3155.6			694.122		1646.23		2234.9		1414.2		1315.06		3084.85		2669.07		1266.11		1636.19		1166.03
	1697.18		2412.37		1219.1		4608.11		6265.98		4856.78		5999.23		3075.07			793.201		1512.83		2212.08		1460.28		1342.99		2009.49		2618.74		1646.23		1601.62		1174.16
	1872.99		2380.57		1204.13		4584.27		6357.71		4892.58		5570.9		3345.86			868.282		1580.09		2113.66		1566.34		1231.32		2159.59		2602.99		1486.22		1306.19		1149.23
	2145.87		2447.4		1313.23		4573.34		6862		5159.27		5691.8		3425.51			768.495		1525.4		1087.2		1401.8		1212.13		2217.47		2487.73		1587.86		1178.24		1131.01
	2265.3		2419.48		1240.47		4740.98		6641.23		5148.14		6382.03		3484.2			844.636		1630.38		2128.5		1309.94		1251.45		2276.67		2270.61		1460.18		1237.85		1121.28
	2134.53		2093.37		1294.06		4393.93		6266.36		5111.23		6332.8		3544.5			888.886		1518.73		2182.45		1363.65		1330.07		2283.21		2533.23		1501.06		1284.48		1199.24
	2412.06		3630.06		2767.33		4235.76		3428.32		2781.58		6405.03		1678.69			964.546		1678.94		2557.11		1277.49		1125.56		2423.19		2381.12		1538.29		1529.21		1057.65
	4298.94		4957.91		3630.9		2874.51		4252.81		4205.35		7426.2		2013.43			1108.06		1708.24		2581.85		926.444		689.039		2406.76		2377.59		793.535		913.618		1011.4
	3680.57		4932.27		3549.54		3572.03		4570.08		5768.05		7453.23		1772.55			2095.37		3281.23		2485.84		1318.5		986.489		2455.6		2236.21		1245.27		1394.29		1712.74
	3632.55		5061.64		3771.56		3549.35		4651.95		5895.37		7146.67		1983.95			2416.18		2734.21		2197.08		1519.88		964.907		2449.28		2508.44		1365.34		1341.05		1711.2
	4333.43		5073.11		3906.97		3574.12		4159.16		4204.79		7346.87		1957.87			2401.08		3148.38		1866.07		1619.88		1018.57		2489.75		2822.53		1255.87		1380.24		1795.84
	4422.22		4924.71		4214.19		3706.28		3928.37		3911.23		7278.03		2215.05			2733.49		2914.64		1645.05		1678.64		1105.08		2521.01		2751.58		1231.6		1373.64		1936.21
	4557.19		5098.59		3831.43		3556.88		4871.32		3331.01		6714.27		2311.17			2714.15		2014.44		1574.58		1660.45		1097.99		2415.08		2392.27		1148.67		1403.8		1685.29
	4838		5171.26		3610.99		3780.53		4923.25		3198.27		6872.9		2277.66			2314.96		1882.4		1417		1697.19		1082.35		2036.77		2401.09		1203.41		1461.99		1904.73
	5017.6		4974.12		4208.5		3630.31		5517.54		2930.01		7242.33		2306.73			2028.89		1667.86		1518.86		1736.8		947.002		2184.02		2598.44		1225.88		1463.18		1864.68
	5176.13		4684.38		4257.81		3715.79		5009.3		2879.93		6813.6		2236.22			1921.44		1747.34		1692.77		1532.27		1069.69		2055.39		1546.46		1106.33		1513.21		2221.56
	5118.41		4274.11		4086.63		3683.4		5321.64		2811.49		6486.03		2343.15			1707.28		1747.64		1703.02		1647.05		1157.06		2114.94		2840.12		1155.73		1143.82		2243.03
	4862.39		4346.82		3773.57		3570.43		5143.72		2828.53		6298.87		2245.57			1464.09		1785.93		1864.19		1628.49		1146.48		2227.84		2665.25		1137.5		1346.87		1964.54
	5122.73		4340.14		3562.29		3165.34		4827.03		2593.98		6616.63		2206.13			1431.35		1811.66		1750.93		1615.01		908.994		2083.81		2459.68		972.543		1301.49		1902.39
	5085.02		4021.49		3348.88		3272.04		4924.1		2592.52		6181.2		2318.93			1251.1		2069.17		2066.37		1661.34		896.113		2189.96		2581.68		1055.28		1556.88		1879.12
	5032.26		4007.92		3386.15		3578.94		6094.9		2651.38		6095.33		2007.39			1499.41		2128.09		1497.88		1508.92		811.602		1446.71		2958.25		1096.55		2166.61		1914.81
	4991.93		4130.6		3334.33		3701.19		5560.18		2624.02		6327.6		2528.05			1484.46		1988.03		1572.14		1491.2		729.733		2323.78		3033.6		954.767		1493.5		1945.11
	5044.71		4078.49		3483.12		3546.28		5738.49		2587.45		6657.43		2303.11			1507.35		1940.99		1377.9		1559.43		787.5		2244.33		3089.39		730.3		1718.88		2059.86
	5270.25		4099.75		3090.53		3586.31		5411.16		2565.27		6573.83		2098.47			1284.84		1989.58		1471.52		1537.38		835.461		2170.15		2833		1050.71		1434.77		1996.67
	4832.76		4284.69		3353.75		3539.7		5071.71		2637.74		6782.03		2657.68			1409.68		2237.14		1610.63		1491.36		902.501		2477.36		3175.17		892.272		1467.46		1962.5
	4700.6		4030.69		3052.79		3713.41		4195.75		2807.06		6788.97		2612.61			1763.43		1800.53		1182.75		1446.78		976.331		2182.61		3171.36		1061.88		1457.92		1865.64
	4665.71		4215.19		3045.87		3585.6		4295.08		2723.78		6793.4		2401.46			1759.64		2071.34		1503.89		1578.71		982.424		2187.19		3055.68		1193.55		1607.31		2056.29
	4025.07		3855.71		3113.33		3518.97		5255.91		2739.57		8863.83		2216.93			1814.81		2092.4		1638.95		1607.7		957.619		2228.66		2509.4		1146.14		1533.59		1970.32
	4725.6		3753.35		3153.9		3312.57		5632.43		2022.65		6443.77		2502.32			1677.58		2126.05		1424.99		1556.36		914.113		2369.35		2360.69		872.946		1559.23		1823.1
	3672.19		3814.61		3192.38		3372.9		4969.56		2668.56		5689.47		2489.77			1810.41		1744.2		1737.37		1670.85		1455.76		5034.66		2600.27		1142.45		1496.82		1317.53
	3075.59		3641.74		2774.78		3445.83		5310.81		2596.84		8630.33		2552.28			1955.67		1902.72		1738.17		1554.9		1279.5		4278.19		3074.6		932.883		1247.01		1521.71
	2764.61		3427.24		2766.19		3440.45		4660.35		2714.27		7849.47		2513.83			2009.38		2088.64		1628.03		1549.96		1461.28		3303.03		2904.49		976.276		1530.03		1512.48
	2851.38		3350.48		3237.14		3312.5		5117.6		2551.76		7460.37		1977.47			1926.94		1976.98		1596.23		1286.48		1283.5		2922.78		2708.35		961.874		1448.15		1514.43
	3112.5		3457.46		2710.98		3134.73		5283.36		2186.97		7198.07		1637.87			1746.14		2042.34		1370.05		1283.16		1115.78		3113.46		2876.21		1177.18		1332.28		1473.6
	2992.85		3169.43		2661.56		3090.85		5063.74		2738.69		5444.1		1824.09			1545.24		1656.69		1295.6		1529.35		899.096		3429.69		3072.29		961.284		1657.16		1557.08
	2925.24		3242.86		2504.23		3350.74		5337.38		2566.06		6791.6		1610.93			1389.32		2063.33		1675.12		1392.31		1018.09		3353.14		3050.66		913.139		1354.11		1475.57
	2900.29		3263.16		2403.03		3539.49		5127.08		2638.58		5764.73		1493.12			1405.82		1818.39		1599.48		1350.63		869.05		3200.48		3058.57		828.058		1225.23		1483.61
	2687.18		3113.74		2691.45		3526.92		4470.06		2842.3		5908.1		1628.32			1364.53		1633.76		1639.55		1370.85		996.641		3116.95		3261.78		932.833		1227.37		1788.89
	2675.06		3350.17		2683.16		3338.79		5317.55		2798.31		5570.73		1157.54			1276.68		1871.21		1539.44		1302.5		1098.62		3469.24		3359.86		847.705		1311.42		1657.08
	2517.39		3281.36		2930.62		3773.83		5853.29		2885.33		6413.43		1499.29			1387.13		1642.84		1773.96		1268.65		1259.83		3193.89		2990.16		1025.95		1487.5		1856.52
	2377.12		3027.61		2751.22		3603.31		5784.88		3022.07		5100.1		1607.25			1438.19		1952.85		1595.37		1300.4		1422.42		3082.8		3063.94		1081.22		1367.86		1857.98
	2880.15		3110.17		2931.21		3698.68		5465.46		3015.42		5964.93		1591.69			1411.22		2137.11		1389.53		1245.2		1288.42		3270.41		2786.97		748.758		1432.29		1890.27
	2901.07		3084.42		2589.55		3438.48		5815.55		3198.5		5943.87		1695.46			1409.86		2256.77		1388.23		1156.07		1272.18		3177.03		2996.25		908.148		1220.2		1591.87
	2808.15		2889.14		2473.33		3240.65		5533.52		3202.85		5854.8		1680.1			1468.81		2263.24		1491.1		1306.54		1443.34		2892.78		2976.73		1171.16		1739.13		1931.98
	2649.08		3028.38		2228.47		3457.38		5416.18		3200.84		5843.33		1859.51			1540.32		1715.91		1595.87		1364.49		1377.32		2759.48		3261.31		1070.27		1399.87		1850.28
	2396.36		2975.01		2410.4		3421.93		6260.52		3283.94		5769.3		1626			1638.43		1608.89		1569.95		1307.38		1316.88		2558.83		3095.85		1142.71		1441.3		1801.69
	2333.44		3048.55		2414.05		3243.79		6535.67		3269.01		5868.97		1731.61			1495.27		1995.53		1444.57		1221.32		1250.1		2578.91		3186.83		1034.38		1547.32		1828.94
	1869.97		3353.7		2661.05		3189.48		6714.68		3366.46		6229.73		1795.9			1487.87		2204.91		1549.23		1174.69		1053.98		2452.18		3245.5		1179.4		1263.45		1689.17
	2563.4		2475.58		2736.09		3178.6		6150.18		3172.9		6030.07		1786.21			1728.58		1782.74		1583.19		1345.06		897.278		2485.85		3292.04		903.532		1577.03		1701.69
	2672.98		3369.88		2550.04		3195.32		6307.14		3085.55		6192.03		1645.72			1711.48		1945.77		1386.85		1319.07		937.582		2517.29		3361.08		1017.65		1546.35		1608.56
	2510.86		3409.62		2241.43		3487.44		5737.98		3244.92		5862.67		1585.51			1896.03		2456.05		1522.55		1225.51		997.269		2821.8		3184.96		1009.29		1647.66		1436.03
	2778.18		3533.17		2670.98		3452.83		5673.88		3330.91		5638.37		1686.52			1791.21		2187.98		1650.69		1161.07		1136.49		3038.58		3143.16		1168.18		1276.11		1175.4
	2490.04		3343.95		2457.62		3614.87		5903.28		3368.85		5960.23		1429.73			1893.99		2184		1557.59		1246.66		1165.25		3267.61		2898.37		1313.64		1485.64		1309.69
	2358.62		3543.89		2463.02		3407.55		5679.87		3486.7		6049.4		1732.6			1963.82		2214.68		1453.31		1202.14		1159.45		2946.59		2761.85		1046.19		1441.84		1220.3
	2300.38		3389.1		2912.59		3193.43		6362.4		3192.36		6160.53		1927.93			2086.35		1767.36		1745.4		1283.18		1226.31		3505.14		2795.88		1166.32		1413.33		1071.39
	2583.56		3493.14		2545.52		3398.96		7179.78		2919.86		5835.43		2062.92			1835.06		1732.94		1502.03		1351.08		1102.28		3971.93		2875.83		1011.33		1272.09		1117.2
	2722.6		3539.18		1915.06		3550.09		7103.51		3169.7		5486.97		2254.48			2075.22		1677.68		1161.77		1254.1		1148.36		4082.14		2624.02		993.824		1355.65		1203.56
	2704.91		3523.71		2142.46		3110.75		7197.98		3211.42		5943.77		2163.47			1961.01		1620.59		1519.58		1251.78		1301.97		3733.7		2654.41		1101.66		1254.8		1034.96
	2838.39		3765.42		2545.09		3191.8		6421.23		3171.24		5858.6		1329.23			1923.29		1853.38		1366.45		1355.51		1150.99		2853.01		3272.95		1024.18		1314.59		1213.38
	2917.15		3763.22		2604.13		3268.44		6241.05		3263.82		6728.67		1593.68			2003.81		1909.96		1313.98		1246.88		894.266		2675.98		2740.39		1195.42		1456.07		1445.38
	2813.6		3890.01		2635.85		2851.16		7230.06		3112.05		5164.3		1966.4			1839.85		1675.34		1345.68		1249.94		877.119		2501.66		2715.38		1139.89		1551.42		1360.94
	3007.9		3821.09		2606.97		3173.27		7308.33		3283.98		5386		1940			1739.4		1746.74		1415.53		1169.92		911.475		2223.18		2821.77		1187.79		1683.04		1250.2
	3057.86		3889.03		2279.65		3265.77		8034.48		3294		5849.17		1900.87			1369.58		1743.59		1360.09		1249.83		984.663		4232.59		3011.42		902.103		1381.36		1188.95
	3216.81		4210.29		2526.1		3312.11		8851.37		3534.95		5769.3		2119.3			1258.55		1758.65		1611.86		1244.85		1061.6		4297.45		3050.6		929.319		1573.48		1122.73
	3118.72		4438.29		2268		3267.15		9157.31		3379.43		5660.53		1999.82			1405.1		1877.3		2555.51		1241.73		1103.8		3732.27		3093.76		1156.95		1624.2		1407.15
	3173.29		4549.27		2107.72		3328.06		8702.95		3546.78		5725.73		2109.93			1298.11		1795.58		2855.95		1235.22		1319.72		2138.9		2961.78		973.075		1613.56		1160.84
	2106.12		2053.76		1157.45		3063.44		4052.42		3792.95		11986		1563.28			1122.52		2102.36		3011.65		1151.14		1090.98		2068.05		2969.09		987.82		1734.1		1242.53
	3266.17		2848.31		2124.48		6465.89		4673.29		4355.05		14652.3		1618.86			640.638		1209.08		3044.06		758.057		654.67		2016.22		3289.26		619.679		687.975		654.334
	3635.17		2519.4		1909.04		4820.72		4802.16		4312.14		14541.5		1618.68			1202.26		1990.16		2969.99		1098.07		1136.86		2090.12		3398.24		1051.37		1433.28		1131.37
	3689.9		3100.46		1861.7		7567.77		4568.64		4264.92		13766		1650.69			1246.72		1976.07		2820.17		1274.65		1272.16		2348.6		3309.44		1056.2		1295.34		1042.84
	3837.78		2431.01		1764.99		6920.92		4487.15		3839.45		12904.1		1766.1			1281.36		1953.93		2729.8		1245.05		1208.95		2425.3		3347.45		1099.02		1406.95		923.498
	3722.85		2484.35		1829.14		8110.04		4313.66		4122.17		12557.5		1786.23			1341.96		1898.01		2686.7		1434.83		1209.35		2452.66		3234.62		877.152		1333.02		1059.66
	4295		2423.85		1794.27		7083.81		4745.9		4004.48		12779.7		1844.41			1409.6		1909.15		2613.61		1243.6		1115.55		2491.57		2686.25		932.061		1316.75		983.35
	3917.94		2503.51		1705.93		7021.03		4129.14		3896.99		12421.7		1865.39			1427.17		1891.42		2416.61		1242.16		1387.81		2398.08		2778.53		979.229		1303.09		907.513
	4175.65		2514.68		1623.06		7059.13		4176.5		3675.96		11485.6		1823.58			1326.27		1844.68		2338.59		1226.74		1232.35		2511.02		2441.11		1116.11		1425.95		1025.83
	3939.61		2867.54		2402.29		7457.7		4414.49		3975.52		11824.6		1865.16			1382.47		1863.73		2380.33		1197.61		1380.84		2142.68		1322.11		1129.46		1191.52		953.63
	4128.1		3018.44		1983.12		7751.85		4419.47		3997.21		12396.2		1803.5			1393.43		1760.36		2479.98		1275.31		1239.91		3885.92		2968.38		1102.06		1420.6		1102.89
	4067.01		2828.27		2424.98		7816.6		4504.98		4074.34		11874.1		1830.99			1454.2		1819.01		2300.93		1458.4		1321.81		2080.44		2358.06		942.395		1350.43		1189.36
	4158.9		2663.24		2074.71		8123.23		4368.67		4158.17		11908.2		1951.15			1332.23		1697.05		2117.9		1425.98		1318.24		2191.75		2968.95		1039.6		1251.48		1120.91
	4190		2701.08		2191.83		7652.26		4319.5		4025.61		11866.9		1984.84			1347.89		1806.93		2333.11		1263.01		1229.54		2515.2		2042.63		924.592		1385.75		1305.49
	4232.6		2999.18		2669.33		7133.57		3989.6		4048.65		11876.6		1857.85			1492.91		1814.67		2249.71		1258.22		1214.45		1303.99		1979.97		988.623		1358.99		1279.04
	4276.51		3100.31		3014.43		7129.65		4055.61		4143.93		11852.7		2054.21			1499.24		1694.58		2271.62		1414.09		1047.99		1753.36		2039.78		1092.23		1322.75		1298.57
	4318.07		2936.61		2831.84		6041.76		4461.28		3817.92		11317.7		2037.46			1494.18		1387.52		2219.83		1245.56		1080.39		1879.4		2370.01		1069.12		1374.88		1219.74
	4185.32		3045.01		2097.32		7866.68		4423.02		4015.53		10728.8		2045.62			1611.45		1369.59		2371.72		1202.21		1161.09		2129.36		2156.08		1039.06		1276.79		1313.93
	4037.01		3006.47		1377.51		7771.97		4136.04		3694.82		10348.9		2108.99			1823.17		1538.78		2257.46		1257.78		1138.22		1942.15		2676.53		1127		1377.89		1345.17
	3483.74		3162.9		1700.89		6874.76		3491.46		3580.74		10743.7		2171.3			1799.39		1388.58		2250.22		1218.55		991.002		2051.39		2625.1		1148.81		1146.56		1561.79
	4102.47		3105.08		1510.22		6317.2		3867.53		3677.31		10923.1		2221.14			1817.82		1455.65		2415.18		1190.95		989.01		2288.89		3029.61		1245.36		1246.19		1488.39
	3936.33		2928.72		1593.19		6248.86		3800.77		3539.43		10444.5		2267.09			1747.82		1484.33		2453.35		1148.38		998.406		2228.87		2673.04		1248.07		1179.96		1554.37
	3199.17		2730.31		1524.34		6266.33		3643.9		3750.36		10470.5		2282.51			1698.82		1772.41		2385.24		1338.41		1235.55		2213.47		2381.89		943.027		1410.12		1453.77
	4216.66		2816.97		1525.99		6569.87		4018.35		3848.72		9831.1		2327.72			1773.27		1876.83		2384.04		1305.86		1132.54		2360.72		2352.75		1059.67		1251.26		1452.33
	3548.9		2963.11		1593.56		6796.41		3791.55		3913.31		9764.93		2089.97			1880.36		1886.39		2485.01		1334.57		1088.74		2419.4		2191.63		979.75		1255.59		1478.97
	3467.97		2763.03		1302.19		6920.48		3909.16		3942.42		9352.1		2012.42			1827.06		1800.31		2652.97		1277.65		1154.44		2379.6		2475.62		995.868		1482.7		1454.29
	3574.27		3002.45		1215.29		6574.06		3747.12		4022.32		9101.6		1927.89			1948.73		1568.41		2618.29		1280.35		1167.88		2137.46		2622.23		1085.81		1251.36		1244.6
	3513.69		2828.64		1336.16		6695.8		3629.63		3948.47		9234.33		1817.39			1713.76		1857.1		2741.97		1418.89		928.699		2303.45		2622.99		960.408		1300.53		1422.05
	3617.76		2615.73		1393.57		7572.52		3938.36		3768.51		9174.37		1709.27			1591.62		1939.4		2325.24		1405.28		981.002		2226.16		2855.01		1013.19		1332.51		1520.04
	3426.17		2560.53		1836.77		7707.42		3957.48		4138.83		9108.37		1589.46			1723.97		1929.25		2375.64		1308.8		993.254		2143.13		2823.41		1037.81		1468.3		1519.69
	3531.96		2480.3		2074.45		7980.54		3826.93		4520.25		8663.9		1564.26			1663.63		1498.69		2525.86		1396.48		1002.28		2327.44		2960.21		853.946		1456.37		1518.89
	3390.06		2607.26		1687.66		8221.05		3920.53		4827.9		9579.5		1601.25			1666.92		1488.67		2438.91		1377.05		1029.92		2282.68		3172.63		955.096		1363.81		1522.69
	3321.98		2421.06		1808.84		7033.95		4009.21		4285.21		9059.33		1649.86			1679.67		1411.99		2093.8		1396.93		1051.97		2290.67		3182.05		1089.95		1455.18		1492.03
	4047.09		2264.09		1940.98		7105.13		3860.57		4791.44		8898.4		1664.86			1655.61		1492.79		2142.37		1223.49		1036.26		2313.23		3561.27		855.828		1610.24		1582.16
	2914.11		2373.58		1974.83		7205.87		3888.54		4581.92		8488.9		1632.52			1544.82		1455.03		2066.28		1212.17		1060.18		2307.67		2638.6		854.012		1305.09		1486.28
	3024		2171.01		1986.9		7292.92		3741.21		3886.48		8778.6		1647.09			1406.76		1511.23		2183.23		1488.65		960.893		2326.8		2543.62		829.933		1496.62		1496.67
	3291.31		2453.28		1995.17		7535.04		3494.44		3593.19		8622.4		1680.3			1333.71		1664.75		1942.18		1332.68		1030.86		2428.72		2626.62		1148.06		1284.37		1667.18
	3229.6		2622.87		2108.92		7207.77		3537.6		3648.7		8420.7		1688.73			1325.5		1679.54		2075.46		1040.46		1023.63		2439.4		2709.23		889.767		1322.46		1580.48
	3129.6		2495.41		2236.47		7173.78		3602.8		4274.29		7756.97		1611.4			1227.7		1763.5		2110.48		1202.59		994.926		2348.55		2578.26		1003.79		1453.34		1537.02
	2911.9		2497.56		2175.48		7258.73		3554.49		3948.13		7435.63		1685.62			1083.52		1507.21		2309.99		1138.98		1135.54		2391.5		2783.26		1098.9		1521.11		1488
	2979.22		2674.98		2047		7653.8		3092.81		4334.8		6921.27		1194.16			1019.81		1517.32		2267.46		1271.02		1296.74		2365.85		2758.72		1239.48		1608.08		1622.29
	2401.85		2659.68		2414.21		7458.85		3637.37		3636.06		7441.83		1453.49			1108.76		1360.13		2133.05		1244.24		1282.8		2369.38		3074.13		1253.07		1504.15		1455.11
	3064.99		2718.28		2303.12		7785.05		3309.98		4845.81		7191.8		1031.74			1094.39		1372.8		1974.39		1536.86		1450.55		2268.95		3273.8		1265.48		1325.75		1500.24
	3380.45		2593.57		2603.63		6579.85		3402		4708.92		7118.53		1299.56			1000.19		1440.25		1911.77		1248.73		1455.16		2274.22		3532.76		1201.09		1425.98		1528.75
	3431.85		2651.87		2352.47		6155.22		3277.78		4079.94		7629.4		1321.53			1062.02		1640.09		2017.96		1211.09		1251.58		2417.67		3562.94		1114.92		1363.16		1370.36
	3399.3		2710.23		2133.05		5927.73		3192.87		4182.12		7641.2		1291.18			1139.39		1482.62		1634.34		1115.95		1327.28		2302.29		3698.54		1192.09		1291.56		1310.88
	3221.25		2868.26		2726.85		5890.23		3577.76		3833.8		7944.87		1163.75			1185.76		1515.27		1953.05		1147.81		1410.26		1760.11		3689.96		1006.33		1460.45		1492.4
	3216.54		2891.57		2251.54		5790.32		3535.74		3737.12		7755		1341.11			1185.07		1613.23		1738.2		1169.07		1459.86		2167.09		3558.14		1056.35		1539.63		1345.8
	3307.13		2992.09		2546.82		5058.13		3435.61		3966.51		8317.47		1627.19			1315.52		1669.09		2052.04		1142.97		1394.85		2166.96		3387.71		1058.29		1526.84		1191.64
	3254.78		2831.52		2366.75		6097.15		3319.6		3939.74		8181.9		1504.51			1322.69		1840.1		1934.96		1090.49		1424.05		2094.42		3427.99		1044.85		1318.94		1200.75
	3260.76		3189.07		2418.66		6158.28		3403.04		3559.4		8241.63		1523.84			1318.43		1801.78		1896.73		1131.33		1561.11		2000.44		3358.44		1082.11		1448.49		1193.37
	2734.44		3254.65		2526.25		5861.11		3033		3945.66		8371.87		1419.73			1301.46		1890.41		1615.18		1130.49		1563.4		2102.85		3236.76		1078.59		1546.91		1096.49
	3461.38		3221.28		2200.38		5459.26		2989.93		4275.94		8300.7		1691.91			1325.71		1947.26		1633.08		1175.84		1477.09		2027.76		3188.01		999.416		1190.59		1035.1
	3279.9		3338.1		1769.63		5082.24		3186.84		4197.74		8960.97		1740.11			1348.48		1981.85		1657.95		1266.04		1471.21		1923.51		2995.77		1143.51		1296.13		1029.76
	3434.68		3585.8		1609.15		4338.83		3152.89		3781.98		8859.2		1521.5			1409.24		2028.09		1770.47		1368.54		1671.02		1946.24		3058.02		900.585		1323.53		911.365
	2805.1		3572.41		1721.26		4482.56		3392.52		3728.63		9002.07		1829.32			1455.75		2118.27		1703.18		1182.26		1866.76		1831.29		2964.49		984.83		1800.54		941.472
	2697.28		3348.26		1853.51		4318.56		3069.15		4216.65		9073.1		1584.34			1545.44		2066.69		1783.02		1182.1		1782.7		1790.19		2982.31		850.969		1208.01		1114.79
	2761.83		3060.27		1454.98		4872.1		3389.16		4174.8		8875.5		1887.07			1504.05		1983.8		1058.65		1258.68		1864.28		1761.92		2691.29		812.107		1344.19		1045.64
	2721.96		3148.51		1718.43		4840.24		3279.65		4068.72		9087.97		1905.84			1646.88		2096.99		1840.89		1217.13		1990.19		1626.84		2688.41		960.015		1310.06		1042.33
	2762.9		3116.69		1530.69		4488.97		3204.6		4111.16		9517.23		1726.95			1634.57		1798.18		1811.49		1288.18		1702.74		1707.9		2492.74		955.098		1402.32		1065.81
	3280.17		2147.51		1429.43		4358.73		5971.46		3232.77		6882.07		1278.52			1477.86		1926.83		1743.05		1278.19		1588.02		1720.82		2577.93		831.704		1011.3		948.963
	4719.71		3374.56		1947.13		2537.72		7259.86		3905.46		8080.7		1298.7			1161.09		930.834		1861.82		945.923		594.816		1133.47		2303.8		1071.87		822.734		551.604
	4008.22		3438.75		2258.93		3282.15		6987.26		3970.32		7907.67		1303.73			2010.85		1649.36		1651.67		1325.24		1161.29		1761.05		2367.63		1705.84		1156.6		1009.82
	3799.51		3361.31		1948.29		2962.35		7202.28		3931.32		7519.7		1737.09			2193.38		1653.71		1685.24		1525.06		1156.64		1746.14		2480.82		2024.3		1197.08		1192.17
	3629.79		3493.19		1979.05		3423.31		7246.59		4020.96		7780.4		1647.16			2327		1605.87		1789.31		1536.49		1114.58		1750.08		2652.99		2181.68		1308.61		1083.01
	3655.36		3211.58		1755.98		3546.69		7288.64		4080.4		7696.37		1547.08			2152.81		1643.28		1773.51		1448.14		1218.57		1719.81		2363.31		1858.91		1374.1		1035.08
	3932.84		3177.87		1670.74		3707.74		7534.5		4145.43		7652.3		1235.23			2152.98		1582.06		2019.8		1661.27		1179.98		2091.9		2468.16		1788.35		1283.99		1113.01
	4197.76		3444.21		1735.26		3773.72		7433.73		4283.89		7684.77		1329.04			2055.09		1806.64		1753.23		1434.85		1272.74		1825.8		2528.48		1536.23		1227.75		1011.26
	4435.27		3502.74		2332.84		3842.09		7072.37		4281.95		7810.37		1235.19			2102.31		1966.77		1683.69		1474.87		1283.58		1903.68		2700.74		1407.53		1270.91		1007.33
	4672.88		3275.07		1576.34		3849.45		6974.21		4366.79		7993.03		1227.91			2084.09		1655.16		1678.91		1310.71		1288.87		1995.85		1253.4		1437.35		1211.5		1083
	4609.78		3296.43		1637.46		3997.52		7148.32		4308.06		7868.13		1298.19			1949.64		1949.42		1623.97		1164.42		1323.92		1722.53		2270.64		1432		1293.83		951.736
	4722.52		3110.8		1602.24		4094.47		6301.98		4398.52		7444.33		1342.26			1940.04		1930.05		1547.67		966.768		1367.31		1654.76		2358.19		1182.11		1169.49		994.301
	3856.45		3198.46		2047.58		4013.76		6156.54		4527.55		7445.43		1299.35			1878.24		1913.92		1607.49		1111.22		1538.28		1716.26		2429.78		999.849		1277.93		853.549
	4063.73		2730.35		1874.93		4230.04		5993.02		4580.62		7255.87		1350.52			2027.53		1698.55		1477.08		1248.8		1536.15		1759.15		2426.27		954.522		1160.32		880.434
	4082.77		3085.24		2487.4		4254.15		6130		4531.46		7179.53		1383.69			1875.4		1609.94		1752.37		1049.4		1611.56		1629.08		2177.15		1123.68		1016.58		889.169
	4107.57		2753.34		2121.55		4492.67		5699.58		4611.19		7175.07		1375.9			1815.46		1579.35		1572.91		1031.75		1713.04		1689.44		1873.33		897.85		1214.38		932.2
	4000.89		2793.12		2062.43		4523.04		5171.79		4904.93		6839.3		1402.98			1804.89		1597.61		1555.3		1190.86		1800.26		1714.73		2148.02		1025.48		1037.98		803.977
	4410.16		3090.03		1451.26		4583.56		5181.71		4862.03		6594.97		1386.14			1733.1		1525.9		1672.4		1089.75		1823.03		1753.51		2072.7		1046.98		1084.24		870.703
	4595.9		3294.05		1420		4709.81		4580.61		4651.23		6322.1		1420.1			1901.1		1585.88		1582.13		1127.12		1457.71		1755.44		2289.22		1008.19		1153.15		850.81
	4640.01		3242.77		1635.87		4569.37		4973.82		4740.44		6481.73		1407.69			1908.33		1540.36		1549.46		1139.38		1593.31		1731.57		2192.78		1121.09		919.21		971.837
	4684.81		3193.83		1568.11		4665.53		4990.29		4763.34		6437.8		1457.27			1973.53		1643.9		1550.2		1266.25		1667.77		1817.72		2270.26		1050.79		1060.85		1021.11
	4406.32		3140.24		1949.5		4652.25		4992.51		4596.97		7180.13		1453.78			1934.6		1605.7		1543.52		1206.96		1632.71		1768.71		2288.4		1107.01		1039.44		1034.16
	4276.44		3053.63		1852.14		5311.45		5319.35		4663.23		6840.4		1505.22			1947.71		1630.25		1561.28		968.815		1678.64		2025.8		2304.69		1111.12		1037.71		1076.01
	3029.18		2962.93		2180.04		5480.42		5421.79		4417.58		7315.83		1414.7			1861.12		1581.26		1492.24		1027.64		1427.4		2017.82		2251.34		1026.32		1094.98		1009.15
	3280.22		2999.3		2164.1		5339.56		5667.46		4518.92		7063.2		1484.67			1806.14		1580.09		1606.9		1582.54		1426.7		2208.52		2217.09		1129		1077.12		994.225
	4322.34		2956.36		2351.31		5513.57		5944.68		4161.89		7503.17		1402.17			1679.65		1622.46		1653.49		1503.38		1338.15		1762.12		2296.76		1023.72		1095.3		962.928
	2765.3		2984.56		2044.48		5780.85		5776.82		4254.76		7487.27		1481.19			1634.76		1582.32		1631.34		1457.21		1397.63		1677.91		2207.69		919.604		1060.91		966.638
	2904.15		3109.39		1830.87		5966.49		6054.61		4182.64		8097.13		1504.25			1608.26		1559.83		1658.98		1407.27		1293.29		1609.63		2281.11		991.267		1087.95		1017.96
	3148.69		3104.14		2157.21		6121.44		6141.09		3935.33		8169.6		1509.36			1602.1		1701.67		1653.21		1591.6		1451.87		1681.6		2433.74		1204.02		1220.39		1089.29
	3041.07		3522.22		2211.5		6311.65		6144.22		3936.63		8168.63		1570.01			1575.77		1616.29		1697.88		1355.92		1320.31		1612.52		2455.71		1216.85		1093.39		1029.02
	3045.34		3371.36		1921.53		6440.13		6077.26		3886.23		8165.37		1576.33			1549.44		1628.71		1711.25		1492.18		1238.48		1623.48		2347.72		1076.03		1130.58		1027.72
	3141.11		3495.47		1744.82		6431.17		6000.51		3761.7		7460.13		1533.1			1588.43		1555.72		1724.71		1335.57		1212.08		1625.53		2312.16		1083.21		1295.56		1034.06
	2943.24		3546.6		2347.62		6062.92		6261.96		3933.19		7413.8		1401.73			1573.34		1730.43		2005.69		1237.65		1188.27		1666.09		2334.34		950.359		1124.31		1124.45
	3099.5		3569.36		2007.69		6559.97		6218.2		4028.32		7464.83		1287.84			1590.59		1602.51		1821.41		1207.5		1269.84		1671.67		2378.53		1192.08		1129.45		1092.8
	3217.35		3487.54		2328.72		6508.96		6456.49		3903.8		7527.37		1345.17			1382.96		1632.57		1611.81		1265.46		1102.05		1673.69		2334.41		848.625		1129.72		939.879
	3051.48		3475.4		2263.26		6770.09		6706.62		3901.75		7306.9		1187.78			1551.61		1548.46		1529.98		1236.72		1144.12		1672.58		2453.44		1006.16		1306.95		1035.03
	2956.81		3355.29		2194.51		7335.49		6856.82		3900.99		7377.73		1319.83			1438.63		1586.7		1589.21		1241.27		1184.72		1861.52		2424.37		1049.84		1345.8		1039.31
	2984.21		2834.54		2318.94		7565.66		6805.67		4067.31		6824.4		1435.12			1433.84		1522.67		1548.07		1276.73		1159.12		1623.74		2601.47		1062.9		1502.6		1047.12
	3130.65		2796.23		2356.59		7354.57		6736.06		4041.86		6619.53		1455.15			1396.56		1562.6		1347.21		1476.3		1162.16		1726.45		2911.66		972.166		1517.74		1137.29
	3020.67		3021.67		2381.21		7429.23		6851.11		4841.74		6975.73		1404.63			1443.9		1564.58		1386.81		1340.58		1204.56		1910.08		2983.62		1138.85		1332.75		1164.48
	2592.6		2961.49		2463.97		7811.42		7151.78		4761.04		7077.2		1380.42			1452.08		1615.03		1615.42		1388.86		1445.38		2638.44		2694.46		1245.87		1306.82		1006.02
	2984.05		3075.42		4376.36		7571.43		7140.94		4812.05		7220.97		1307.34			1472.16		1596.52		1648.27		1329.41		1301.91		2203.09		2404.08		1163.92		1322.93		877.931
	2854.95		3093.18		3898.99		7247.06		7030.55		4846.08		7164.13		1200.36			1394.18		1709.71		1390.52		1409.94		1399.04		2020.89		2355.18		1099.53		1270.06		1136.86
	2614.36		3445.14		3830.71		6823.37		7070.71		4920.8		7520.17		1360.8			1398.37		1768.05		1648.68		1303.93		1375.14		2277.75		2384.52		987.337		1423.65		1124.33
	2203.58		3197.69		4794.09		6938.71		7169.23		4912.13		7407.7		1451.01			1491.35		1759.53		1468.67		1338.36		1570.26		2040.35		2195.95		1006.05		1238.27		1227.65
	2122.95		3527.6		4374.14		7145.74		6853.23		5045.88		8091		1500.43			1515.17		1675.88		1564.86		1312.86		1476.04		1829.03		2337.8		749.574		1310.9		1318.66
	1825.7		3337.18		3526.44		7079.05		7866.79		4954.5		8057.9		1471.29			1490.9		1671.58		1518.64		1395.31		1312.67		1848.68		2328.25		806.641		1328.56		1475.52
	1555.58		3338.25		4290.59		7405.66		7828.94		4819.71		8149.43		1365.78			1565.58		1835.28		1403.96		1329.91		1365.73		1778.37		2214.7		963.417		1176.78		1533.89
	1688.47		3394.93		4440.37		7329.8		7603.19		4835.31		8378.07		1556.48			1579.62		1745.33		1472.75		1364.3		1428.66		1839.3		2461.65		879.357		1299.26		1772.44
	1812.81		3410.04		4024.87		7385.87		7647.78		4896.19		8794.43		1433.86			1573.7		1855.36		1580.22		1372.05		1435.83		1781.23		2560.88		993.173		1310.9		1777.86
	1800.27		3352.61		3983.14		7571.11		7131.31		4852.56		8855.93		1431.42			1589.52		1808.08		1622.12		1356.16		1515.29		1824.22		2376.89		965.866		1372.82		1855.86
	2341.16		3607.16		4695.33		7589.28		6933.28		4483.01		9254		1324.01			1621.94		1801.99		1779.16		1617.27		1556.22		1755.85		2318.49		930.893		1144.37		1607.64
	2203.08		3530.23		4546.43		7628.8		7368.2		4182.1		9557.7		1367.43			1575.8		1920.91		1848.32		1547.55		1495.35		1833.49		2519.02		941.545		1390.47		1807.09
	2334.72		3610.87		4711.17		6989.33		7451.72		3957.22		9374		1288.61			1621.89		1771.52		1767.03		1351.2		1579.2		1737.7		2256.11		855.673		1316.95		1860.72
	2549.01		3661.12		3927.67		7165.06		7028.18		4107.77		9577.8		1354.22			1733.91		1870.43		1956.38		1523.22		1607.08		1731.46		2183.16		1002.22		1301.14		1609.99
	2460.54		3918.26		3907.45		7049.99		7238.31		4202.48		9658.73		1358.78			1767.32		1778.18		1975.6		1353.55		1715.96		1812.85		2207.23		1064.05		1460.64		1674.57
	2438.37		3842.69		3740.74		7317.42		7146.34		3966.28		9800.57		1396.58			1758.41		1736.04		2030.78		1250.34		1685.68		1933.59		2148.17		1046.02		1478.14		1473.36
	2516.69		3930.32		4045.9		7407.32		7067.16		3739.09		10010.8		1273.15			1665.11		1916.05		1301.55		1487.86		1394.53		1962.85		2200.38		1173.69		1626.4		1242.48
	2544.87		3848.43		4431.35		7234.1		7162.36		3652.26		10034.6		1187.15			1849.26		1860.78		2295.01		1480.45		1494.35		1889.28		2337.43		1153.23		1794.27		1442.33
	2648.91		3805.4		4583.21		7151.93		7032.8		3384.57		10302.2		1344.05			1925.74		1826.03		2359.03		1572.6		1468		1910.18		2218.52		952.865		1755.66		1451.03
	1538.16		3324.75		1278.9		7361.89		6420.01		3224		6302.53		1263.38			1697.51		1856.05		2331.23		1670.53		1260.27		2010.79		2441.92		1007.72		1537.48		1339.39
	2825.54		4678.46		1582.01		3787.39		7910.65		3407.32		7622.2		1454.85			692.802		953.361		2314.41		965.925		729.73		1104.99		2384.21		927.171		905.402		792.435
	2656.06		4804.07		1711.76		4013.06		7722.22		2944.99		8016.07		1498.69			1285.72		1642.13		2285.7		1727.18		1310.4		1934.49		2395.34		1419.78		1345.24		1233.44
	2561.79		4610.99		1421.81		4319.21		6961.71		3221.32		7753.9		1432.36			1332.58		1783.56		2295.08		1706.55		1306.63		1959.35		2301.62		1312.64		1367.91		1302.64
	2529.31		4572.28		1634.56		4271.43		6648.35		3148.63		8417.83		1433.14			1392.45		1775.03		2506.22		1723.11		1367.84		1971.89		2120.26		1270.65		1292.74		1316.02
	2566.01		4629.24		1697.68		4606.57		6849.18		2930.92		8352.8		1487.84			1415.94		1707.89		2150.99		1456.08		1475.97		2036.2		2129.26		1362.59		1245.68		1397.94
	2667.78		4338.13		1782.66		4551.18		6511.46		2981.97		8764.83		1400.96			1441.7		1792.41		2012.93		1765.72		1390.55		2166.62		2146.46		1286.7		1294.86		1271.78
	2662.53		4330.13		1752.68		3270.17		6610.48		2969.98		8897.67		1469.79			1409.6		1767.18		1963.73		1638.96		1314.5		1924.74		2407.81		1380.06		1274.03		1197.81
	2679.45		4467.52		1700.14		4665.24		7007.5		3085.36		9309.8		1448.47			1554.25		1710.28		1983.95		1718.56		1325.49		2560.24		2783.29		1507.95		1360.3		1134.45
	2678.23		4411.99		1648.66		4581.46		7330.75		3148.4		9267.8		1477.37			1578.72		1733.31		1997.62		2135.75		1316.45		3036.72		1543.75		1422.5		1493.06		1052.86
	2674.37		4487.08		1648.24		4432.41		7322.34		3075.2		9433.07		1509.26			1639.8		1841.77		1992.68		2343.04		1245.55		2255.19		2665.3		1402.41		1393.83		969.547
	2611.96		4526.28		1781.96		4228.77		7112.02		3231.92		9755.2		1402.45			1542.15		1735		1947.89		2322.34		1256.51		2124.31		2742.3		1466.14		1468.95		1127.3
	2712.5		4616.13		2020.46		3472.71		7171.01		2913.34		9699.43		1464.18			1622.64		1735.43		1948.02		2379.21		1313.94		2594.33		2704.36		1488.93		1580.29		1126.44
	2631.86		4442.37		2002.3		4725.46		6945.45		2598.84		9824.37		1483.9			1573.95		1808.3		2056.45		2459.63		1343.79		2353.8		2819.89		1476.74		1466.99		1097.49
	2643.65		4515.92		1295.18		5051.12		7224.5		2717.09		9430		1444.73			1550.89		1789.51		1830.8		2220.64		1459.84		2111.46		2855.34		1710.06		1409.06		1190.98
	2726.15		4402.25		2029.61		4953.77		7248.44		2833.85		9949.93		1352.98			1590.51		1702.21		2094.95		2251.79		1314.41		2182.82		2899.92		1682.66		1535.6		1202.33
	2655.27		4358.68		2194.02		5200.93		7160.17		2646.21		10028.8		1404.78			1582.05		1762.56		1777.67		2381.41		1328.76		2108.75		3010.24		1666.25		1520.45		1172.64
	2652.37		4195.95		2011.08		5273.65		7105.47		2615.69		9757.3		1316			1512.88		1772.19		1786.63		1917.12		1307.86		2005.8		3025.06		1548.11		1561.34		1153.77
	2571.42		4295.51		2535.04		5543.91		6249.56		2448.47		9987		1330.83			1491.42		1903.32		1756.56		1887.4		1307.47		2054.95		3300.49		1651.36		1657.44		1171.43
	2630.33		4192.24		1703.09		5588.38		6283.53		2491.69		10162.2		1316.09			1651.69		1703.6		1789.03		1871.22		1219.73		2413.57		3297.22		1779.26		1707.77		1126.39
	2612.07		4187.09		1861.47		5894.31		5838.8		2465.07		9873.67		1394.17			1599.15		2005.77		1593.43		1828.22		1152.96		2793.53		3379.51		1652.77		1612.82		1102.38
	2610.36		3979		1591.48		5839.98		5518		2507.77		10156.6		1279.16			1596.95		2006.33		1683.08		1880.1		1216.66		2680.36		3481.62		1755.12		1620.09		1200.44
	2565.84		4167.14		1396.43		5899.48		5122.07		2462.62		10749.1		1327.82			1528.06		2102.99		1716.26		1968.9		1219.09		1895.41		3105.17		1666.54		1593.84		1132.92
	2604.96		3838.7		1501.96		6161.49		4868.57		2258.97		10992.9		1295.14			1435.92		2207.8		1710.48		982.883		1260.89		1984.47		3200.79		1919.95		1635.54		1182.18
	2507.29		3785.74		2033.62		5951.75		4743.05		2352.68		10775.1		1325.75			1452.14		2194.24		1672.01		1018.54		1157.98		2263.72		3138.45		1938.88		1697.7		1152.38
	2483.2		3607.8		1983.31		5986.66		4540.92		2385.3		11211.7		1271.9			1305.11		2338.74		1560.24		1073.27		1148.57		2233.16		3172.74		1876.95		1615.17		1130.72
	2253.11		3620.7		1903.57		6210.69		3826.41		2734.55		11478.5		1323.54			1347.82		2313.5		1506.45		1209.21		1157.35		1955.35		2949.96		2023.62		1718.46		1100.24
	2377.47		3493.53		1949.74		6292.79		4003.03		2712.61		11768.4		1278.74			1285.28		2193.21		1805.06		1571.12		1129.56		1810.67		2911.37		2139.67		1567.97		1044.92
	2288.07		3362.77		1909.36		6361.87		3746.7		2657.57		11780.4		1284.98			1245.99		2142.55		1650.7		1002.81		1139.61		1807.98		2835.29		2228.68		1530.62		1020.34
	2226.85		3389.31		1853.09		6654.66		3450.53		2732.14		11000.8		1281.19			1247.19		2103.97		1610.24		939.98		1099.15		1782.13		2858.5		2503.95		1505.52		1031.28
	2177.92		3379.87		1996.29		6985.98		3340.46		2481.08		10547.9		1227.55			1155.46		2068.74		1450.31		877.953		985.26		1907.44		2869.65		2341.02		1277.41		1000.17
	2139.45		3332.73		1863.25		7218.37		3579.53		2386.76		11007.3		1160.12			1305		2065.04		1465.05		960.863		1139.99		1852.87		2916.87		2373.15		1376.23		1064.79
	1841.92		3095.96		2062.74		6951.49		3708.17		2169.59		10408.9		1276.63			1224.06		2059.62		1518.5		1119.17		1089.58		1792.17		3008.62		1969.49		1494.47		1193.44
	1723.33		2987.96		2018.55		6726.97		3414.85		2340.75		10621.7		1346.23			1245.55		2034.03		1611.15		1219.52		1069.63		1934.28		2897.95		2144.19		1556.5		1009.96
	1746.62		3107.41		1916.38		6842.76		3471.47		2172.79		10749.4		1269.44			1282.17		2057.32		1607.91		1103.32		1126.17		1949.54		3012.8		1997.94		1691.57		1077.61
	1856.96		2988.61		1827.49		6824.33		3725.77		2206.75		10849.6		1457.13			1296.37		2058.91		1581.23		1179.5		1121.25		2099.47		3092.9		1831.6		1758.04		908.56
	2134.38		2529.67		2028.92		6878.19		3409.93		2351.64		10382		1303.09			1365.75		2106.39		1777.96		1181.16		1113.18		1996.17		3214.58		2062.1		1886.41		832.905
	1901.87		2489.56		1983.59		7273.27		3431.94		2419.42		10743.8		1360.19			1262.76		1951.3		1700.74		1009.94		1081.56		2129.36		2997.03		1834.07		2027.85		1016.78
	2043.01		2594.46		1364.77		7431.5		3605.89		2273.78		10870.9		1330.97			1212.45		1627.77		1842.63		1097.63		1140.85		2677.41		3055.24		1787.03		2239.59		899.528
	2008.86		2765.41		2204.66		7359.88		3794.87		2217.45		10876.2		1383.06			1298.32		1643.61		1879.82		1047.2		1134.46		2668.45		2829.45		1669.62		2059.47		868.659
	2035.58		2734.16		2252.12		7537.9		3763.16		2073.89		10897.4		1261.36			1180.54		1606.71		1847.54		1094.68		1157.08		2399.3		2948.17		1675.72		1989.45		991.301
	1950.22		3057.73		2337.2		7824.9		4118.64		2160.57		10840.8		1268.36			1191.18		1731.04		1866.06		1275.76		1091.47		2418.92		2842.55		1719.29		1921.32		1082.75
	1912.4		2860.97		2481.43		7297.15		3809.79		2182.74		10858.3		1265.34			1174.19		1723.27		2008.12		1219.4		1115.12		2080		2922.72		1708.54		1900.69		1087.54
	1903.05		2906.11		2501.34		7380.33		3842.55		2299.03		11205.2		1324.26			1233.49		1787.58		2114.05		1306.79		1186.15		1942.19		2913.01		1950.52		1973.26		1155.35
	1798.38		3032.43		1814.52		7429.81		3749.52		2372.35		10912.4		1296.4			1258.67		1897.22		1867.42		1162.5		1115.25		2012.82		2916.68		1995.76		1888.77		1183.01
	1845.15		3077.92		2313.73		7503.44		3857.93		2320.8		10994.5		1289.19			1262.41		1782.12		1898.76		1001.54		1135.45		1866.31		2859.66		1606.71		1848.23		1146.13
	1843.87		3347.68		2033.52		7372.71		4022.3		2338.42		11331		1301.32			1175.97		1744.1		1821.76		992.133		1086.7		1909.3		2822.61		1630		1902.85		1361.81
	1979.61		3512.61		1506.69		7431.75		4253.63		2366.38		11097.7		1303.24			1370.64		1875.11		1779.95		942.834		992.371		1846.23		2581.74		1586.14		1198.92		1416.16
	2200.01		3718.4		1794.53		7376.57		4325.56		2452.87		10849.7		1107.55			1199.39		1946.27		1703.68		758.532		957.959		1824.97		2993.78		1553.94		1261.53		1252.2
	2242.7		4005.16		2411.99		7592.32		4127.54		2490.88		10885.9		1172.83			1186.19		1847.13		1674.8		888.983		1117.83		1901.73		3076.39		1500.08		1191.47		1453.49
	2213.36		4027.87		1805.79		7635.16		4524.43		2532.81		10392.1		1185.55			1246.14		1862.63		1683.59		780.139		980.946		1892.3		2980.68		1402.12		1292.6		1543.72
	2004.27		4218.1		1920.13		7346.14		4941.51		2576.65		9992.77		1181.53			1236.73		1801.08		1770.62		903.986		1009.08		1911.28		2808.55		1216.58		1272.44		1487.64
	2033.07		4297.73		2138.73		7590.72		4887.42		2490.38		9613.77		1162.82			1167.25		1563.45		1814.86		834.22		1034.48		1863.3		2983.78		1250.46		1376.86		1574.03
	2121.54		4389.2		1505.16		7627.9		5364.99		2497.77		9609.23		1369.04			1218.93		1652.45		1776.19		891.548		955.656		1943.07		2933.32		1189.89		1215.49		1701.9
	2000.4		4416.89		1472.81		7741.67		5552.28		2653.3		9510.17		1233.4			1132.6		1630.15		1775.06		734.404		1189.25		1971.18		2984.98		1173.12		1180.08		1673.31
	2034.03		4680.34		1816.81		7773.71		5750.29		2620.29		9137.13		1227.16			1174.68		1569.69		1761.61		688.24		993.428		3042.69		2999.81		1183.32		1153.33		1596.58
	1906.52		4729.08		1718.46		7413.71		6086.44		2595.32		8669.6		1195.4			1197.46		1637.57		2067.38		701.268		1226.14		3288.38		2842.3		1084.26		1102.9		1346.61
	1911.44		4645		1708.98		7721.98		6373.45		2704.09		8418.17		1309			1165.08		1683.32		772.486		784.802		1142.78		3430.71		3055.78		1077.96		1026.52		1519.29
	1748.63		4774.35		1670.1		7624.92		6129.38		2507.61		7972.47		1311.41			1198.95		1673.85		1682.96		953.333		1206.76		3459.26		2810.44		1069.29		1230.47		1565.38
	1934.19		5014.56		1636.02		7084.06		6506.6		2678.67		8276.3		1281.84			1255.17		1666.41		1810.14		666.492		1158.74		3369.6		2852.33		1058.75		1147.73		1528.61
	2354.74		2271.76		1265.02		7343.04		5660.41		3799.63		7520.3		826.429			1169.63		1639.19		1853.12		792.219		1205.77		2054.7		2775.16		1108.73		1015.14		1432.81
	3677.91		3178.76		1698.98		271.378		7416.6		4771.86		8825.3		1044.93			852.161		1018.88		1905.42		457.702		562.048		1626.16		2689.82		973.834		648.292		642.732
	3932.21		3468.88		1806.83		328.987		8077.58		4548.42		9226.83		1002.22			1382.23		1852		1737.38		734.753		1044.71		2874.4		2435.98		1781.82		1280.16		1070.74
	3848.12		3482.18		1670.55		269.128		9218.92		4809		8737.77		1029.53			1498.4		1893.38		1815.07		778.772		990.404		2779.18		2493.68		1853.43		1174.86		1123.71
	3697.15		3505.41		1927.71		289.414		10023.3		4848.8		8381.07		1094.72			1492.23		1685.09		1872.81		874.042		1018.75		2831.79		2409.83		1735.95		1078.78		1156.88
	3606.61		3139.71		1950.36		296.284		10553		4912.17		7770.4		1133.47			1561.33		1603.02		1947.85		895.62		1047.7		2708.22		2588.18		1705.36		1087.92		1207.84
	3565.23		3403.98		1989.65		303.62		10763.5		4935.15		8303.87		1214.76			1473.49		1507.93		1915.41		923.074		1075.75		2228.95		2589.31		1786.22		1168.51		1155.98
	3600.81		3364.66		1934.68		279.791		11393.7		4917.3		8491.93		1174.81			1415.43		1538.65		1951.53		732.134		974.597		2006.26		2686.37		1810.96		1221.34		1136.37
	3581.71		3187.25		2249.83		272.644		11553.2		4707.58		8000.6		1198.43			1397.71		1569.84		1910.08		767.645		962.578		2073.82		2769.1		1691.81		1090.75		1287.05
	3654.84		3139.88		1428.36		282.894		11809.9		4883		8232.53		1171.22			1424.07		1520.49		1829.39		714.535		1120.41		2090.26		1408.64		1840.71		1093.92		1225.79
	3712.39		3053.08		1716.57		268.504		11652.1		4958.98		8452.03		1203.55			1292.69		1554.14		1780.99		766		1078.72		2097.85		2372.01		1781.94		1196.19		1278.14
	3750.83		3264.87		1463.95		432.938		11667.1		5041.32		8144.73		1272.2			1255.17		1529.82		1977.61		848.52		1061.85		2185.7		2546.39		1871.22		1197.34		1150.13
	3820.73		2232.77		1328.57		441.53		11907.7		4873.67		8290.3		1262.77			1229.22		1466.96		1850.74		658.27		1066.66		2063.95		2500.16		1737.18		999.03		1136.86
	3842		3370.71		1362.66		445.7		11731.7		5020.22		8179.53		1301.52			1256.44		1518.84		1844.4		725.892		1038.57		2012.98		2529.76		1409.52		977.881		1153.09
	3718.84		3501.28		1292.75		419.373		11617.5		5075.74		7491.23		1266.74			1245.86		1557.11		1854.05		720.69		985.663		1969.38		2719.08		1559.47		1083.06		1030.43
	3578.32		3446.76		1400.59		432.865		11086.9		5316.36		7240.1		1288.15			1317.05		1550.29		1735.53		762.676		1142.87		2007.11		2790.97		1454.23		1143.87		1043.6
	4012.93		2965.74		1425.25		417.454		11071.6		5174.61		7559.03		1301.51			1276.56		1446.68		1738.16		794.203		1123.94		2137.17		2810.22		1427.71		1268.35		1024.98
	3952.27		3364.92		1211.24		432.022		11045.5		5066.71		7041.7		1271.03			1245.22		1422.13		1704.79		822.333		1197.24		2108.64		2764.76		1337.51		1382.9		1073.54
	3837.94		3083.33		1589.32		418.684		10686		5122.23		6936.53		1281.38			1255.52		1560.87		1694.66		902.957		1233.13		2112.03		2893.06		1489.61		1266.5		1116.78
	3881.48		3042.71		1262.5		437.954		10395.5		4940.11		6990.87		1282.37			1106.64		1579		1703.65		868.206		1271.27		2140.37		2806.9		1473.76		1392.73		1255.57
	3647.81		3036.23		1417.56		400.892		10228.5		5004.54		7303.33		1285.22			1199.32		1583.91		1597.4		828.743		1179.81		2003.5		2762.97		1292.88		1474.34		1187.57
	3501.36		3071.13		1891.05		416.922		10306.1		4933.49		6712.77		1290.1			1198.6		1584.11		1582.7		772.914		1217.32		2108.87		2767.96		1257.05		1442.04		1156.5
	3379.47		2783.35		1714.37		457.285		10043.1		4867.39		6935.43		1349.17			1143.64		1579.24		1563.62		770.797		1019.23		2008.5		2538.98		1308.66		1399.83		998.268
	3238.97		2953.32		1684.24		396.434		10127		4862.53		6925.33		1298.91			1155.27		1523.58		1534.3		877.935		1419.59		2012.71		2732.29		1158.74		1614.44		1128.23
	3094.42		2875.83		1558.07		430.605		9692.69		4966.52		6786.07		1335.48			1182.03		1464		1441.57		853.091		1308.45		2175.44		2795.94		1229.3		1452.55		1262.1
	2772.16		2928.57		1671.06		410.876		9348.68		4977.42		6742.33		1233.05			1171.66		1619.18		1418.27		782.774		1405.39		1915.28		2720.91		1166.39		1434.11		1123.42
	2816.71		2882		1703.34		486.037		9420.14		5012.17		6800.8		1250.53			1077.99		1426.35		1584.95		739.763		1339.3		1960.05		2703.28		1271.45		1359.09		1198.49
	2949.5		2748.1		1198.49		431.381		9139.03		4948.06		6448.77		1311.16			1114.3		1366.76		1559.68		805.147		1363.89		2028.15		2532.1		1215.93		1358.79		1285.81
	2530.24		2767.97		1835.85		393.293		8457.27		4921.95		6423.87		853.255			1125.19		1354.95		1436.34		853.183		1131.9		2069.69		2667.02		1000.98		1212.62		1124.23
	2692.53		2670.26		1280.51		431.007		7751.16		4935.59		6373.93		872.004			1105.67		1359.52		1428.8		754.134		1316.98		2121.62		2682.99		1005.67		1204.67		1196.06
	2126.08		2640.83		1408.61		414.575		6904.82		4907.82		6382.07		811.485			1153.73		1461.33		1594.39		695.905		1348.82		2111.54		2420.89		1171.83		1165.92		1090.02
	2418.03		2526.25		1512.84		458.394		6639.82		4766.93		6390.83		914.623			1082.85		1447.2		1595.77		767.875		1317.47		2178.18		2372.42		1071.77		1089.74		1134.52
	2571.76		2838.88		1620.54		403.604		5989.21		4812.89		6268.1		838.45			1069.61		1500.42		1634.85		688.878		1384.72		2053.14		2495.77		1158.82		1175.83		1146.92
	2950.72		2516.38		1713.23		372.729		6062.86		4767.88		6518.73		949.117			1087.46		1506.99		1748.25		896.108		1263.09		2186.24		2419.26		1155.39		1358.31		1167.25
	2901.62		2443.75		1511.42		456.49		6404.09		4828.23		6394.03		992.755			1000.72		1501.05		1718.26		836.308		1343.85		2190.42		2400.83		1361.79		1180.6		1177.32
	2917.84		2276.45		1569.39		451.263		6785.77		4793.75		6426.87		1014.23			1026.69		1402.11		1832.52		831.334		1194.8		2135.64		2234.14		1348.81		1270.15		1158.49
	2681.7		2506.46		1099.73		424.634		6685.17		4686.18		6604.1		1105.51			1054.42		1633.23		1689.35		805.138		1063.52		2206.28		2596.23		1335.56		1392.79		1135.21
	2564.7		2305.99		1307.91		395.8		6513.27		4511.72		6509.87		999.932			1061.59		1648.43		1702.72		796.403		1223.46		2277.89		2679.78		1159.5		1424.49		1105.92
	2784.72		2717.52		1252.01		500.913		6201.3		4562.46		6522.83		1087.84			1038.82		1639.18		1639.98		856.011		1274.02		2006.11		2523.52		994.814		1489.15		1152.97
	2950.98		2791.01		1380.56		472.865		6093.83		4425.6		6516.87		1141.35			1066		1426.42		1612.14		952.76		1246.68		1896.69		2118.36		972.483		1489.5		1157.77
	3059.11		2688.49		1209.18		450.847		6272.75		4173.69		7066.7		1111.55			1078.92		1434.48		1607.8		847.348		1368.31		1769.8		2354.16		1054.13		1575.85		1058.89
	2937.92		2528.29		1205.35		475.942		6150.76		3912.87		6974.1		1143.17			1083.5		1502.91		1367.67		734.622		1331.66		1847.74		3053.49		955.877		1525.07		1125.89
	2627.03		2691.44		1242.9		451.462		5496.98		3860.45		7084.13		1214.49			1169.37		1442.45		1486.03		723.035		1272.39		1692.96		3014.49		1008.46		1551.36		1138.04
	2804.23		2680.73		1186.64		433.552		5614.34		3833.96		6873.1		1216.68			1049.95		1489.79		1547.26		791.538		1386.94		1874.92		2881.29		976.146		1703.9		1142.02
	2968.69		2698.52		1299.44		409.03		5614.73		3735.38		7034.37		774.328			1158.66		1438.39		1545.18		821.083		1399.2		1868.66		2439.29		1033.42		1774.13		1139.06
	2848.39		2651.09		1241.32		429.609		5249.97		3642.27		7254.77		1002.87			1093.3		1548.17		1404.85		792.638		1410.78		1748.96		2803.26		1089.62		1714.15		1149.23
	2837.95		2670.93		1452.52		428.78		5495.43		3543.38		7412.33		965.034			1151.9		1523.35		1476.75		797.837		1366.52		1853.54		2499.46		1015.86		1558.59		1055.47
	3054.58		2829.4		1243.06		437.784		5810.28		3804.12		7360.47		960.207			1118.37		1478.8		1432.94		822.545		1479.75		1855.03		2151.27		1007.58		1386.39		922.069
	3174.93		2814.17		1487.28		438.16		5877.28		3743.2		7520.67		973.905			1087.77		1533.9		1484.61		850.396		1478.26		1781.74		2231.4		939.281		1485.64		985.097
	3163.25		2944.43		1631.41		440.046		5793.11		3893.98		7836.6		945.606			1119.79		1468.64		1214.31		799.343		1564.16		1757.46		1981.11		957.615		1563.29		929.59
	3201.47		3083.19		1630.11		461.14		5769.43		3891.29		7552.47		1000.58			1096.21		1524.59		1457.98		770.998		1558.81		1790.39		1925.41		941.244		1419.85		926.839
	3081.84		3076.16		1593.25		463.485		6119.28		3937.52		7796.5		1042.71			1109.97		1531.82		1563.93		862.142		1623.62		1819.11		1897.7		794.509		1431.33		868.268
	2899.93		2965.58		1620.79		435.684		6144.41		3911.39		8069.4		1033.78			1027.92		1749.89		1441.04		839.466		1744.88		2027.96		1918.24		709.004		1450.94		965.716
	2818.98		3175.43		1575.93		467.997		6127.92		3580.1		8110.3		1173.62			1078.01		1763.04		1498.21		847.544		1577.35		2354.79		2138.13		958.333		1295.72		1032.34
	2763.33		3148.06		1480.41		418.988		6046.42		3893.18		8128		1109.73			1059.16		1750.75		1471.66		857.026		1613.77		2185.49		1942.39		1015.81		1393.16		1145.97
	3080.29		3166.01		1413.52		460.906		6289.16		3794.78		8481.63		1010.03			945.368		1749.36		1412.11		683.559		1814.86		2147		1883.36		948.599		1468.1		1000.93
	3185.51		3222.94		1576.11		410.35		6309.94		3540.81		8143.43		1287.9			973.921		1700.56		1368.8		843.707		1899.68		2157.67		1807.64		980.343		1253.9		1056.42
	3166.85		3371.15		1728.56		463.508		6429.11		3769.65		8690.33		1229.45			889.889		1763.12		1420.19		846.015		2006.95		2155.75		1818.57		1036.67		1129.25		1214.43
	3305.3		3454.07		1753.16		445.441		6088.65		3819.22		8637.13		992.014			986.229		1679.04		2012		754.403		1952.64		2223.95		1922.7		1158.66		1180.72		1120.37
	3285.02		3381.13		1578.71		432.954		6240.18		3770.54		8298.6		1051.49			888.511		1700.75		1972.52		759.702		1994.85		2109.95		1847.61		879.477		1068.96		1168.22
	2257.29		2444.3		2391.47		446.464		3607.36		4805.94		7829.53		804.768			921.766		1838.03		2047.06		853.994		2055.9		2191.22		1939.92		999.498		973.367		1246.22
	2839.52		2294.55		3742.45		4554.29		4134.88		5823.72		10021.8		932.515			462.693		975.885		2171.94		727.11		906.065		1199.52		1915.75		588.123		702.929		682.003
	2868.72		3995.43		3959.42		5260.51		4109.86		4787.83		9636.8		1052.14			1080.67		1696.76		2159.93		1132.25		1419.41		2000.88		1986.92		1278.93		1264.09		1126.88
	2841.29		4278.53		3947.96		4703.99		3744.03		5545.85		10634.1		1119.2			1083.01		1805.15		2254.43		965.371		1420.94		2074.37		1988.12		1327.87		1420.32		1109.56
	2785.93		4150.3		4353.63		5779.41		3792.62		5888.78		10676.3		1035.15			1188.2		1643.95		2338.73		1022.99		1285.94		2091.02		1864.18		1325.87		1624.88		1250.94
	3055.19		4164.55		4654.87		5641.96		3776.92		5643.17		10366.7		1021.33			1184.86		1661.81		2121.27		882.056		987.42		2018.29		1885.29		1365.07		1637.13		1164.47
	2847.67		3984.88		4083.11		5544.69		3830.41		5271.08		10712.1		1139.97			1144.7		1623.1		2226.6		919.369		1104.42		1961.42		1838.98		1341.88		1726.2		1150.76
	2675.61		3823.07		4164.42		5562.54		3947.22		5344.87		10967		1046.02			1126.85		1606.96		2149.24		814.143		1322.71		2054.98		1846.93		1189.7		1806.76		1045.15
	2666.72		4324.04		3957.68		5557.16		4034.14		5334.11		11460.7		1110.01			971.288		1573.17		2203.61		937.865		1209.78		2080.64		1894.37		1546.02		1807.94		1093.74
	2555.03		4122.49		3974.18		5655.26		4006.58		5711		11506		1058.12			879.665		1580.96		2145.37		947.328		1320.58		1933.65		1155.4		1597.45		1850.99		1003.24
	2540.43		4466.95		4508.15		5620.9		3970.68		5582.64		11772.3		1050.27			1118.99		1547.59		2078.64		922.526		1313.85		2018.82		1904.79		1689.74		1560.55		1145.43
	2535.18		4471.1		4519.2		5813.11		3352.34		5609.18		12309.2		1124.07			1346.48		1481.81		1855.43		897.072		1295.26		2084.04		1750.62		1520.22		1536.06		1166.25
	2648.8		4318.41		4574.16		5854.19		3754.13		5720.48		11884.6		1094.3			1287.22		1553.88		1991.03		861.903		1419.52		2043.41		1875.08		1550.01		1848.62		1235.18
	2430.22		4448.38		4573.22		6079.16		3675.86		5606.11		11424.6		1100.82			1365.63		1519.16		1937.99		960.244		1497.05		1948.98		2482.68		1425.7		1701.58		1087.08
	3002.55		4421.1		4508.85		5802.73		4173.5		5644.86		11306.7		1046.04			1477.99		1569.27		1618.18		1054.17		1579.47		1868.29		2400.78		1630.66		1798.98		1065.5
	3220.68		4262.09		4871.37		6016.21		3747.4		5704.69		12046.5		1053.89			1593.67		1434.5		1759.11		987.172		1506.97		1761.29		1919.69		1556.37		1718.68		1196.94
	3083.99		3016.85		3978.52		5682.91		4134.48		5620.53		12390.3		1021.38			1504.44		1352.44		1586.12		946.782		1831.3		1702.58		1828.53		1512.27		1841.57		1223.55
	3065.43		3804.44		3512.74		5513.63		4059.75		5979.78		12817.3		1058.49			1061.63		1371.16		1583.1		1050.05		1895.02		1785.27		2060.14		1469.52		1669.46		1079.94
	3077.92		3779.3		3297.04		5168.44		3941.66		5890.1		12364.1		1098.44			1068.77		1558.87		1749.56		1030.5		1799.62		1735.89		1817.9		1288.51		1486.97		1078.23
	3106.5		3784.88		3510.83		4948.57		3848.54		6016.86		12345.1		1093.16			897.115		1432.89		1677.04		1065.47		1945.54		1790.32		1893.5		1348.1		1450.6		1082.73
	2988.09		3939.69		3351.17		4621.45		3766.47		5876.77		12289.4		1024.5			846.699		1427.71		1739.44		988.202		1702.7		1748.16		2237.33		1117.32		1422.58		1113.68
	2864.56		3641.17		3893.91		4572.81		3730.39		6019.95		12103.7		1049.02			890.553		1485.05		1754.79		942.273		1815.71		1780.37		2188.97		1124.97		1470.19		1193.32
	2845.64		3430.76		3397.59		4416.47		3806.11		6163.24		11071.3		1072.76			853.154		1604.75		1766.2		983.669		1891.61		2081.3		2084.32		1394.69		1271.52		1313.72
	2832.94		3383.92		3805.93		4062.8		3900.07		6002.71		10686.3		1065.61			684.003		1701.38		1737.45		938.079		1946.4		2222.77		1953.91		1142.1		1664.08		1216.14
	2825.68		3328.64		3954.84		3835.34		4154.56		5993.41		10401.3		1110.88			749.56		1831.75		1748.35		866.116		1842.37		2150.11		2013.88		1100.68		1602.75		1071.45
	2732.54		3159.07		3676.38		4033.11		3724.1		6171.56		12168.2		1077.7			810.443		1533.84		1784.37		891.298		1653.74		2113.27		1945.82		893.426		1459.9		1250.37
	2834.12		3649.84		3881.09		3662.54		3980.37		6112.66		11501.6		1089.54			949.401		1462.73		1671.06		821.554		1781.76		2026.02		1996.51		1110.31		1498.59		1120.17
	2759.5		3702.65		3448.28		3564.55		4212.06		6325.7		12742.1		1061.9			866.798		1580.82		1600.11		908.442		1819		2102.39		2171.67		1054.69		1518.77		1323.6
	2652.54		3341.69		2723.85		3287.83		3879.26		6250.32		12271.1		1134.79			1006.19		1936.7		1640.78		998.298		1884.99		2496.54		1985.71		995.603		1531.32		1303.96
	2727.72		3264.5		2835.02		3209.38		3913.2		6389.72		11635.2		1140.06			881.649		1406.41		1431.49		916.539		2064.38		2297.07		2009.89		1067.74		1637.62		1148.47
	2455.58		3224.95		3204.7		3174.87		4083.44		6301.96		12325.7		1111.3			885.737		1476.85		1576.56		995.525		2020.92		1950.96		1857.24		1030.81		1507.93		1078.68
	2479.71		3158.08		2882.02		328.209		3946.99		6491.61		12245.6		1025.93			882.782		1587.16		1395.59		899.965		1779.71		2512.19		2257.73		1079.33		1641.39		1026.66
	2487.27		3361.89		3025.08		298.405		4275.48		6353.09		12516.4		1106.29			733.427		1544.09		1259.88		970.547		1810.94		2953.48		1882.24		1057.69		1500.15		1588.9
	2509.53		3446.82		2518.82		294.378		4164.85		6172.84		12452.1		1111.89			980.623		1693.32		1417.96		922.266		1836.78		2377.61		1645.35		922.05		1756.25		1159.44
	2618.26		3017.41		2635.43		300.683		4343.93		6208.04		13149.1		1051.11			800.062		1580.41		1435.56		842.009		1896.95		2698.05		2068.46		877.522		1777.37		1138.48
	2445.04		3307.23		2648.66		312.293		4621.99		6267.55		12769.6		1163.13			963.327		1614.66		1445.87		922.852		1488.74		2290.15		2120.2		986.07		1813.03		1123.79
	2637.46		3307.32		2925.24		341.428		4493.94		6247.31		13312.2		1242.8			916.708		1463.23		1464.66		963.624		1201.36		2331.84		1744.95		902.796		1922.04		1120.66
	2589.94		3509.66		3719.23		308.377		4783.76		5840.29		12643		1364.28			977.213		1528.07		1363.53		927.962		1246.26		2145.29		1773.27		1124.04		2082.29		1241.77
	2797.19		3694.63		4321.7		292.208		4884.28		5601.17		13097.7		1335.49			935.589		1570.46		1377.31		909.47		1123.85		2799.71		1833.15		979.381		2091.21		1322.62
	2808.16		3151.29		3995.41		310.698		5081.49		4694.79		13002.6		1384.95			974.683		1668.69		1315.57		918.742		1356.7		3338.62		1890.77		854.537		2348.5		1233.98
	2746.63		3479.19		3818.29		307.031		5265.11		3484.74		12543.5		1395.16			1016.58		2261.33		1240.64		1029.2		1335.77		2859.68		1840.25		949.28		2657.7		1388.37
	2833.92		3344.25		2574.83		318.852		5354.39		4352.27		12769.6		1359.9			960.577		2046.23		1229.75		858.45		1473.32		2327.92		1846.97		909.178		2754.73		1427.4
	2794.9		3204.51		3061.12		328.092		5416.41		4780.46		12955.7		1386.82			764.31		1795.78		1211.35		760.861		1538.07		1807.29		1972.75		964.676		2745.89		1559.12
	2831.16		3064.35		3352.27		363.277		5345.47		4783.42		12532.9		1381.8			1309.86		1666.28		1206.21		773.327		1539.77		1684.32		1924.24		886.796		2797.5		1576.58
	2742.88		2981.05		3637.07		361.767		5571.41		4553.8		12561.3		1382.16			1238.13		1721.36		1301.15		702.407		1705.54		1652.73		1925.99		1023.28		2821.61		1434.77
	2747.56		3013.66		4276.86		342.038		5843.45		4713.89		13414.4		1384.78			1076.14		1979.93		1336.53		802.394		1590.39		1644.66		1892.38		1141.64		2888.61		1603.58
	2806.4		3073.04		3951.28		336.127		5829.31		4717.65		12740		1434.75			1100.95		2105.12		1436.14		697.275		1667.94		1747.84		1978.42		1164.32		2629.33		1554.96
	2906.2		3062.96		4320		317.272		5723.83		4739.53		13027.1		1332.04			923.248		1891.69		1327.31		649.658		1818.46		1784.36		1995.11		1215		2508.23		1549.47
	2860.44		2883.35		4364.33		285.785		6044.17		5065.08		12734.6		1322.42			940.998		1661.65		1335.39		709.659		1692.26		1685.1		2018.63		1097.06		2510.54		1322.23
	2935.07		2843.58		4191.28		327.061		6079.81		5304.09		12646		1407.27			983.712		1617.73		1812.4		857.704		1491.23		1784.02		2063.66		1362.28		2465.12		1301.6
	2978.98		2802.08		4234.82		301.007		6069.96		5183.78		14264.3		1373.94			982.335		1602.11		1425.51		680.108		1705.82		1978.08		2127.28		1422.08		2238.41		1375.65
	3042.33		2769.94		4097.86		363.111		5740.04		5139.68		13348.7		1283.53			1108.87		1586.98		1525.06		746.791		1670.27		1830.79		1981.82		1459.56		2151.53		1347.09
	2982.63		2584.68		4077.32		374.399		5612.26		5152.28		13279.8		1404.53			1271.57		2063.81		1371.84		709.077		1314.55		1859.87		2021.07		1650.97		1894.59		1369.98
	3089.15		2682.14		4074.97		299.804		6101.52		5150.58		12619		1369.68			1302.1		1389.84		1705.06		774.425		1358.65		1783.31		1928.66		1987.41		1806.17		1397.34
	3053.89		2644.52		4024.95		341.53		5854.25		5154.43		12445.2		1304.22			1256.73		1179.88		1532.76		759.507		1492.32		1739.52		2545.06		1952.06		2242.6		1457.05
	3050.22		2621.74		4364.13		335.729		6103.92		5367.2		12708.8		1370.36			1175.46		1878.5		1776.97		751.667		1508.66		1820.32		1950.95		2058		1764.53		1463.26
	3165.7		2575.76		3679.69		337.64		6417.9		5640.24		12812		1390.92			1107.97		2004.77		1361.21		790.558		1639.06		1841.87		2181.49		2176.37		1743.99		1311.79
	3151.76		3446.98		3925.94		348.674		6400.63		5443.37		12496		1356.83			1025.77		1705.55		708.309		852.312		1708.17		1837.76		1814.39		2097.94		1842.35		1311.68
	3164.62		3239.61		3670.52		350.528		6600.79		5447.23		12353.7		1448.09			958.562		1483.34		1287.33		720.982		1950.84		1918.13		1857.86		2111.43		1645.21		1264.48
	3182.82		3196.46		3638.03		403.542		6645.5		5366.02		11114.7		1256.07			1091.03		1552.68		1252.98		867.445		1962.06		2022.34		1890.26		2047.46		1442.28		1275.46
	1773.35		2608.45		1288.1		4647.87		3997.72		2871.16		5162.9		1761.18			1137.27		1566.03		1368.76		933.6		1856.26		2054.38		1856.4		2015.24		1400.82		1268.9
	3336.9		3830.82		2348.67		5536.34		4973.23		3440.87		6201.5		2836.85			513.967		1237.04		1364.03		746.904		730.563		1421.31		1979.8		705.044		895.018		754.851
	3140.35		3795.78		2207.63		5610.49		4767.42		3566.71		6353.5		2836.37			978.091		2112.02		1460.81		1395.17		894.885		2294.67		1972.02		1188.33		1330.83		1440.52
	2976.65		3730.77		2492.75		5676.39		5203.47		3595		6347.1		2972.11			987.652		2221.47		1408.93		1277.93		1054.37		2276.02		2757.6		1068.74		1529.52		1333.95
	3081.44		3635.4		2522.04		5808.66		4915.48		3634.83		6419.67		2204.5			948.978		2341.71		1568.6		1281.95		996.717		2214.89		2825.67		1177.85		1574.3		1440.07
	3028.28		3615.92		2050.53		5536.47		4772.82		3744.68		6433.77		2302.6			869.147		2653.67		1583.87		1236.22		889.349		2405.9		2841.98		1091.87		1266.33		1558.81
	2977.3		3737.84		2350.46		5329.47		4347.15		3826.52		6754.33		2354.67			1115.48		3025.81		1583.94		1357.45		856.948		2152.61		2817.29		1136.34		1248.69		1471.67
	3050.04		4006.41		2325.15		5126.6		5024.05		3796.28		6870.1		1995.11			1088.38		2614.37		1502.77		1376.13		968.308		2173.62		2844.87		1212.41		1132.75		1325.73
	2729.3		3845.97		2331.07		5114.67		5025.49		3944		6746.47		1938.55			1099.79		2408.48		1401.39		1329.47		983.47		2278.79		2822.75		1261.15		1190.72		1388.07
	2816.51		3736.58		2318.82		5130.4		4527.75		4038.43		6905.47		2100.34			1227.57		2216.8		1581.46		1376.96		899.905		2213.27		1251.76		1355.85		1104.15		1487.77
	3057.31		3751.48		1945.63		5139.06		4490.36		3865.61		6756.07		2171.64			1157.81		2154.15		1561		1420.23		823.868		2146.07		2283.67		1407.95		1112.87		1462.8
	3050.71		3614.6		1945.11		4954.5		4722.64		3832.02		7014.6		2122.23			1047.66		2088.83		1475.12		1410.11		823.929		2169.26		2125.7		1235.7		1133.01		1345.66
	3406.72		3528.42		2088.59		5030.28		4745.99		3619.72		7008.17		2045.24			855.668		1937.06		1416.3		1424.84		912.743		2193.44		2547.46		1396.98		1370.29		1369.12
	3340.57		3824.75		2102.91		4882.55		4684.2		3497		6946.2		2346.34			978.682		1767.9		1431.61		1256.53		944.232		2117.21		2709.49		1494.69		1076.42		1304.25
	3237.13		3619.69		2102.87		5065.41		4529.63		3586.57		6704		2190.03			966.06		1617.08		1552.5		1264.75		955.913		2257.71		2782.82		1500.12		1334.3		1547.11
	3350.03		3607.69		2005.34		5025.12		4491.79		3413.15		5987.57		2548.22			917.414		1761.31		1434.09		1344.96		968.531		2149.3		2190.78		1459.36		1153.79		1327.04
	3225.28		3781.64		2198.06		5047.3		5081.44		3414.86		6804.47		2233.32			942.494		1939.77		1536.47		1283.9		955.892		2187.33		2086.12		1397.99		1212.55		1339.21
	3123.58		3664.17		1977.54		4827.98		4826.68		3279.83		6783		2319.85			928.74		1795.98		1691.84		1312.14		904.281		2218.66		2141.69		1436.76		1446.36		1390.88
	3237.19		3679.16		2093.01		4848.08		4927.52		3084.12		6327.9		2196.1			977.891		1752.52		1601.69		1295.27		898.094		2130.82		2213.28		1474.75		1279.2		1592.91
	3262.32		3689.86		1984.87		4915.46		4727.39		3134.9		6276.67		1998.17			971.094		1851.21		1688.73		1314.1		906.719		2259.47		1963.69		1386.14		1507.99		1560.41
	3203.78		3693.52		2085.16		4841.51		4663.73		3063		6443.13		2040.38			1033.67		1841.21		1551.79		1231.32		1033.06		2291.87		2134.45		1359.88		1200.18		1449.88
	3099		3490.61		1943.63		4764.7		4818.78		3114.77		6270.77		1721.01			1014.29		1775.53		1405.01		1258.73		1022.42		2243.64		2131.46		1391.67		1183.43		1548.61
	3118.69		3359.35		2079.85		4749.77		4609.93		3180.56		6494.6		2533.36			1058.51		2014.41		1489.29		1276.72		954.768		2185.24		2042.9		1358.84		1049.62		1529.68
	2920.51		3330.97		2301.8		4652.99		4474.46		3155.31		6101.9		1565.88			1154.56		1816.42		1567.71		1305.15		850.31		2197.1		1928.46		1301.33		1096.18		1518.09
	2940.64		3334.99		1802.65		4252.4		4661.86		3284.56		6364.93		1341.14			1249.64		2154.68		1669.65		1398.04		936.002		2133.63		1908.02		1295.68		1256.8		1491.14
	2583.24		3495.77		2525.38		4555.69		4586.95		3004.09		6191.7		1454.21			1284.96		1866.74		1410.96		1340.57		1006.97		2050.97		2113.35		1376.48		1142.01		1574.76
	2488.58		3399.42		2066.77		4843.49		4398.71		3056.3		6444.6		1396.99			1136.26		2167.33		1369.39		1481.11		952.468		2083.37		2135.06		1467.55		1059.78		1489.16
	2516.76		3071.51		1990.12		4728.02		4543.57		3056.9		6193.9		1578.88			1261.94		2301.77		1295.65		1271.32		835.439		2233.8		2211.88		1480.05		1242.03		1512.78
	2868.59		3502.02		2295.72		4533.14		4318.05		3175.48		6213		1564.34			1481.82		1737.59		1258.58		1426.61		855.266		2090.71		2132.28		1582.83		1479.43		1528.59
	2588.44		3418.77		2068.85		4339.58		4643.08		3150.25		6287.2		1483.18			1411.35		1652.7		1356.31		1065.11		1101.75		2120.42		2327.19		1490.63		1152.28		1531.16
	2368.99		3212.82		1784.3		4492.88		5013.03		3149.58		6418.43		1528.22			1450.01		1721.6		1443.93		1102.38		1017.07		2055.56		2209.64		1374.61		1228.6		1550.77
	2222.14		3008.97		2387.12		4298.34		4947.11		3108.49		6184.57		1379.93			1620.76		1842		1419.91		964.897		864.701		2099.27		2021.51		1533.93		1285.83		1557.96
	2169.41		2948.68		2402.78		4340.65		4570.35		3311.59		6248.5		1150.58			1569.8		1906.35		1681.82		997.047		1081.77		2118.3		1957.03		1351.99		1429.34		1495.53
	2164.77		2995.53		2424.7		4360.36		4518.67		3180.88		6822.8		1435.12			1603.65		2333.69		1488.67		853.727		1209.2		2105.42		1850.56		1504.3		1303.66		1718.85
	2113.7		2987.67		2471.78		4265.92		4686.33		3311.71		6626.03		1516.45			1696.36		2052.42		1599.62		887.96		1316.27		2144.19		1792.24		1287.47		1381.16		1665.1
	2308.24		2779.01		2565.56		4277.95		4398.9		3257.11		6730.8		1323.94			1714.16		3062.87		1668.21		881.686		1517.12		2094.7		1987.96		1327.85		1327.18		1646.5
	2637.4		3015.41		2538.27		4222.24		4303.46		3436.31		6894.93		1188.56			1761.19		2396.09		1569.75		849.308		1524.35		2121.16		2155.51		1192.3		1424.42		1505.93
	2808.69		2801.44		2158.49		4216.38		4214.74		3399.85		6934.7		1485.51			1595.57		2389.67		1396.45		783.303		1453.05		2183.2		2159.06		1106.25		1349.68		1393.99
	2547.69		2733.36		2240.39		4112.56		4674.3		3531.66		6915.57		1732.03			1453.98		2032.76		1606.61		1010.83		1401		2172.77		2083.11		1134.66		1111.51		1133.58
	3082.05		2944.82		2258.95		4029.64		4175.96		3363.77		7225.07		1440.82			1408.88		1826.4		1456.11		852.111		1318.72		1967.49		2143.82		1057.72		1283.34		1257.41
	2868.81		2906.84		2209.91		4205.36		4186.89		3309.22		7413.93		1781.61			947.693		1948.96		1524.55		866.163		1136.15		2061.06		2150.16		1128.27		993.169		1156.54
	3071.8		2962.68		2260.8		4298.37		4530.79		3300.18		7724.13		1588.36			1030.09		1943.15		1490.92		821.396		1139.89		2110.42		2002.86		1090.01		1367.34		1163.15
	3120.13		2774.27		2388.73		4153.7		4310.24		3262.04		7437.23		1655.87			1213.29		1868.56		1448.81		872.427		1267.87		2268.31		2384.41		1202.47		1126.02		1240.15
	3003.73		2817.95		2237.02		4428.95		3993.31		3298.18		7442.03		1473.4			1350.42		1819.74		1532.61		813.714		1230.9		1946.57		2060.41		1188.04		1140.39		1027.04
	3018.57		2685.44		2329		4227.06		4122.96		3262.14		7772.37		1095.01			1284.05		1799.72		1469.7		808.223		1473.32		1907.32		2197.74		1204.41		1177.42		1101.51
	3039.62		2934.83		2507.26		4143.49		4538.61		3275.28		7549.53		1625.73			1228		1867.69		1731.76		1010.68		1578.42		1828.78		1925.34		1148.05		1142.8		1089.72
	3263.91		2982.48		2877.7		4084.61		4590.02		3322.38		8087.2		1119.94			1191.44		1935.16		1688.69		867.096		1237.18		1840.82		2398.27		1278.02		1113.36		1176.42
	3172.83		2848.94		3084.89		4206.21		4696.94		3183.29		8289.5		847.114			1046.1		1884.4		1399.42		794.795		1259.69		2189.38		2214.27		1214.75		1506.38		1204.33
	3103.74		2939.04		2759.7		4071.1		4798.25		3345.46		7917.47		849.691			1062.61		2038.47		1359.79		808.841		1064.64		2299.48		2189.36		1219.6		1218.3		1314.62
	3219.73		2933.42		3003.11		3961.4		4449.63		3339.3		8170.97		921.922			1082.43		2080.55		1516.84		814.323		1357.52		2676.38		2226.74		1345.46		1115.8		1322.78
	3112.32		3169.37		2416.89		4026.02		4171.22		3294.53		8168.77		898.025			1206.18		2722.14		1637.36		927.397		1659.53		2746.29		2139.17		1245.53		1208.9		1389.88
	3219.18		3138.78		2445.55		4034.34		4377.39		3329.84		8233.53		836.44			997.064		2812.71		1573.96		809.321		1136.66		2390.62		2225.09		1292.46		1314.57		1371.74
	3203.9		3192.37		3112.04		4101.38		4537		3268.48		8313.77		796.828			1167.79		2181.69		1555.96		937.127		1078.97		2218.58		2414.93		1178.73		1374.16		1416.25
	3254.21		3327.24		2680.09		4038.87		4363.04		3316.56		8623.03		824.851			1088.82		2149.34		1666		946.249		1116.71		2064.25		2587.98		1198.74		1381.11		1522.6
	3349.43		3192.67		2450.72		3924.02		4525.31		3125.91		8785.7		768.487			1223.2		2164.36		1742.52		918.386		988.397		2110.95		2416.73		1196.13		1288.49		1302.43
	3332.85		3414.76		2441.03		3800.23		4485.33		3127.89		8863.7		851.055			992.628		2289.27		1658.54		956.643		1035.6		2061.04		2650.66		1087.57		1429.59		1432.61
	3235.52		3373.67		2478.05		3830.63		4479.47		3114.23		8717.37		778.598			1071.35		2561.63		1772.29		974.041		1153.18		2440.31		2048.06		1076.62		1173.07		1506.45
	2968.48		3371.53		2879.39		3857.95		4617.29		3267.97		9299.23		755.666			1096.78		2411.01		1252.15		1006		1315.07		2879.09		2132.7		1193.15		1268.88		1459.41
	3213.93		3541.43		2405.14		3851.12		4553.95		3302.8		9189.5		680.769			1181.77		2109.03		2382.13		1038.88		1222.76		2894.67		2059.09		1136.78		1250.05		1465.74
	3245.65		3563.42		2455.68		4177.58		4753.81		3249.37		9021.4		687.964			1366.06		2193.43		2366.26		921.953		1170.4		3113.08		2231.28		1065.45		1357.31		1477.2
	1328.83		2095.84		1217.81		2676.68		4405.73		3118.48		6421.27		2980.41			1328.09		2129.9		1957.9		1046.21		1217.73		3986.05		2501.38		1079.18		1256.3		1412.22
	2042.01		4032.56		1454.62		3143.41		5138.14		3623.62		7824.67		3706.28							2182.45		789.054						1765.87		795.057		1007.29
	2121.88		3872.36		1547.28		3054.25		5144.15		3709.6		7600		3554.79							2280.62		1308.76						2786.17		1477.68		1818.25
	2092.28		3934.96		1518.71		3149.89		5483.05		3816.77		7887.53		3388.74							1817.35		1091.36						3005.64		1323.42		1618.13
	2088.66		4006.22		1486.63		3135.06		5418.59		3820.47		7926.9		3561.75							1937.94		955.378						3274.5		1358.9		1734.8
	1996.16		3866.23		1332.94		3089.77		5298.54		3771.78		8129.27		3477.22							1913.28		931.687						4192.62		1361.83		1663.89
	2002.16		3234.6		1409.37		3097.26		5493.38		4022.63		7881.1		3713.32							1864.39		998.157						4595.87		1434.33		1814.35
	2091.37		3133.65		1869		3004.57		5439.89		3814.78		7766.27		3911.16							1880.95		1040.07						4427.49		1571.58		2197.27
	1984.98		3226.4		1647.23		3133.94		5527.27		3913.43		7780.67		3559.48							1817.18		1091.31						3415.43		1449.62		2293.7
	1915.33		3214.14		1477.7		3033.4		5359.25		3899.78		7192.37		3737.03							1779.29		1103.66						2873.23		1394.12		2644.61
	2056.86		3221.33		2486.53		3011.07		5361.88		3942.06		7286.9		3434.12							1976.64		922.929						2501.83		1398.63		2736.97
	1966.3		3271.97		2855.43		3061.85		5348.6		3932.4		7346.6		3384							2115.78		1205.47						2608.03		1355.75		3266.6
	1962.95		3139.92		3171.47		3002.58		5285.4		4165.12		6934.53		4055.13							2154.91		1032.58						2361.27		1248.36		3116.66
	2012.32		3300		3177.5		3041.27		5358.63		4073.74		7184.27		3742.08							2124.58		1022.89						2384.51		1451.35		3395.14
	1936.97		3358.24		3238.37		3275.96		5167.69		4031.95		7510.73		3546.77							2770.51		1385.1						2616.07		1451.06		3318.19
	2078.68		3477.04		3179.16		3515.6		5075.1		4117.77		7340		3611							2332.24		1041.99						2514.78		1477.11		3313.59
	1992.1		3182.5		3116.26		3403.95		5071.98		4081.66		6848.63		4156.45							1983.67		907.294						2336.08		1596.23		3408.78
	2051.2		3246.51		3919.66		3355.59		4961.62		4059.23		6837.67		2078.4							2290.67		1126.16						2347.48		1891.61		3378.51
	2134.47		3663.91		3924.61		3712.43		5325.78		4278.54		7195.67		2390.47							2192.77		1034.28						2295.91		1788.91		3570.78
	2082.36		3867.25		3244.62		3347.55		5340.02		4146.93		7161.5		2070							2094.83		1087.48						2390.99		1662.18		3510.54
	2140.74		3771.65		3149.26		3500.83		4700.69		4190.87		7208.67		2111.46							1928.28		1031.81						2258.64		1498.2		3472.82
	2113.57		3577.84		3111.55		3069.34		5256.37		4122.41		7344.3		1905.1							2192.43		1129.28						2258.01		1588.47		3324.31
	2092.31		3685.69		2570.7		2858.94		5252.97		3927.52		7330.5		1862.71							1865.49		1088.61						2373.34		1576.72		3254.25
	1964.55		3090.15		2825.03		3050.57		4766.61		3886.18		7311.93		2562.03							1764.92		1171.89						2290.28		1411.29		3008.5
	1934.23		3628.11		3083.91		2890.03		5359.27		4000.53		7206.3		2502.28							1905.55		1270.14						2327.89		1526.33		2886.48
	1824.39		2916.46		3247.93		2869.21		4910.55		3807.9		7102		2523.12							2155.88		1139.68						2228.79		1433.69		2663.08
	1832.96		2545.7		3247.02		2715.98		5180.01		3769.18		7272.17		2556.95							1774.76		1111.06						2290.84		1419.4		2676.37
	1948.76		2930.3		3177.19		2831.66		4872.98		3994.34		7492.47		2800.74							1747.54		1089.98						2429.74		1404.12		2846.16
	1873.01		2333.36		3313.32		2990.07		4729.58		3929.76		7621.87		2674.1							2098.1		1155.91						2363.29		1393.51		2899.66
	1850.95		2954.77		2481.77		2876.36		5051.96		3899.53		7511.73		2582.51							2023.49		1463.29						2544.79		1544.82		2857.04
	1779.7		2856.34		2865.47		2819.8		4724.31		3877.2		7350.13		2355.99							1969.6		994.433						2411.58		1638.32		2954.73
	1889.36		2995.77		2232.4		2762.65		4781.55		3888.06		7547.33		2698.4							1936.46		994.106						2452.79		1593.79		2776.08
	1862.24		3003.05		2614.84		2810.9		4334.07		3762.55		7612.37		2814.57							1625		1056.83						2485.09		1716.15		3208.32
	1866.65		3390.64		2028.86		2689.5		4676.34		3831.34		7304.77		2776.69							1666.69		1296.81						2542.88		1492.35		2276.94
	1860.56		3032.28		3154.9		3166.46		4558.32		3666.41		8032.27		2966.62							1272.11		1176.75						2590.62		1577.76		2176.66
	1832.49		3187.59		2722.24		2830.88		4555.56		3755.83		7957.6		2881.6							1262.08		1014.36						2685.91		1447.49		2247.08
	1940.29		3340.32		3097.33		2882.47		4746.65		3679.52		7953.6		3005.89							1417.57		1044.45						2447.87		1406.12		2109.61
	1764.43		3141.44		3602.12		2765.73		4323.02		3680.67		8034.37		2829.08							1664.15		1042.7						2666.14		1350.62		1931.61
	1804.95		3298.25		3084.46		2709.74		4449.55		4002.96		7730.2		2771.89							1642.5		1044.63						2187.22		1362.84		2282.73
	1936.31		3387.27		3645.25		2723.29		4105.65		3630.13		7698.5		2612.71							1787.48		1072.57						2248.21		1175.96		2453.35
	2021.98		3128.51		3058.05		2659.91		4498.71		3327.43		7496.8		2121.83							1820.44		1149.61						2421.74		1124.75		2794.87
	1943.87		2879.42		3489.18		2813.07		3939.95		2935.12		7817.4		2478.27							1857.56		942.163						2277.58		1200.54		2336.88
	1988.71		3220.03		3004.08		2875.08		4415.86		3232.87		7533.67		2033							1992.06		936.132						2277.31		1335.27		2444.19
	1824.04		3200.67		2911.48		2857.57		4294.16		3346.9		7741.27		2815.36							2211.55		1084.67						2339.15		1471.25		2117.67
	1853.08		3112.6		2508.73		2838.13		2305.76		3542.36		7887.63		2976.35							1990.72		1046.25						2362.89		1396.06		2195.24
	1892.14		3262.2		2867.77		2782.82		4422.26		3380.67		7891.27		1923.07							1905.26		948.139						2258.33		1494.17		1863.06
	1895.09		3123.85		3002.3		2769.04		4177.11		3375.63		7836.57		2297.82							2196.08		962.894						2315.58		1482.25		1433.44
	1994.5		3137.71		2933.3		2763.01		4277.59		3284.78		7636.67		2170.8							2067.42		898.078						2380.84		1529.29		1502.97
	1906.6		2815.81		2984.84		2859.9		4282.31		3374.97		7646.5		2660.82							2107.76		955.571						2454.87		1459.42		1568.22
	1965.87		3433.73		2883.27		2974.75		4407.55		3288.96		7806.07		2729.72							2140.03		967.084						2271.2		1217.67		1374.41
	1909.74		3394.78		2982.13		2898.07		4264.56		3333.78		7902		2359.55							2294.45		982.196						2199.2		1274.16		1603.35
	1881.92		3331.07		2990.58		2900.8		4475.69		3338.25		7931.7		2145.02							2229.47		961.288						2072.55		1457.08		1749.71
	1952.2		3130.45		2879.97		2762.34		4506.46		3357.28		7875.47		2693.27							2372.57		915.298						2047.42		1247.57		1830.34
	1961.31		3323.89		2453.96		3033.65		4665.19		3294.12		8018.13		2631.76							2119.22		1087.11						2139.16		1354.93		2092.73
	1951.63		3416.06		2451.56		3025.68		4639.32		3328.56		7979.33		2739.99							2029.09		1116.23						1981.08		1270.57		1980.11
	2014		3031.39		2650.43		2727.42		4469.06		3425.06		8062.83		2441.45							2265.73		1011.1						2067.05		1451.58		2186.47
	1998.25		2921.51		2671.79		3061.72		4680.8		3271.09		8369.47		2343.42							2051.65		1099.98						2290.43		1448.99		2227.81
	2126.11		2737.27		2595.09		2873.5		4690.02		3375.21		7942.87		1751.83									1143.5						2466.54		1322.54		2219.99
	1980.97		2900.89		2831.48		2916.06		4709.39		3354.95		8465.2		2470.56									1042						2193.31		1552.06		2162.6
	1959.17		2766.87		2987.54		2912.13		4715.18		3514.74		8420.23		2993.46									1066.21						2180.12		1262.75		1990.15
	466.845		2871.08		2097.23		4808.79		7031.92		3711.7		4934.87		1517.01									1129.36						2170.53		1306.03		2235.36
	694.448		4775.09		2821.22		6082.77		7977.73		4793.11		6844.63		1765.11																			787.749
	737.957		4611.51		2953.26		6178.09		7927.93		4579.22		7074.87		1683.62																			1269.9
	744.368		4367.4		2767.05		6381.64		8533.79		4406.69		6684.53		1742.23																			1655.93
	717.494		4391.75		2462.45		6410.24		9155.96		4439.67		6061.4		1821.37																			1448.82
	754.722		4524.75		2499.35		6497.85		8706.73		4642.51		6932.33		1741.52																			1352.27
	737.408		4517.18		2912.97		6415.1		8118.22		4569.49		7048.87		1813.4																			1390.71
	730.621		4423.08		2991.84		6602.75		7962.58		4590.75		7367.87		1726.32																			1289.98
	726.857		4390.28		3190.88		6843.22		8497.06		4593.8		7383.8		1362.86																			1348.13
	720.227		4394.96		3011.76		6694.81		8431.74		4481.69		7187.67		1304.28																			1528.75
	770.766		4137.28		2824.23		6694.81		8053.93		4494.5		7278.47		1186.68																			1305.34
	765.13		4403.75		2605.83		6641.86		7535.59		4495.89		7297.4		1153.85																			1286.55
	731.417		4123.46		2738.16		6823.58		7085.3		4510.51		7737.27		1089.93																			1234.75
	752.903		4169.1		2658.74		6855.69		8124.13		4525.01		7505.13		1257.79																			1268.28
	737.97		3930.82		2980.89		6781.68		7454.73		4624.95		7919.97		1153.04																			1443.51
	707.798		4083.31		2714.31		6814.44		7416.78		4610.65		8047		1248.61																			1282.55
	738.76		3761.94		3166.06		6862.37		7212.93		4831.67		8130.03		1313.88																			1570.44
	768.645		3977.51		2963.49		6862.1		6921.94		4676.97		8022.23		1501.53																			1397.78
	753.241		3597.76		3053.83		6699.36		6984.19		4793.09		7998.77		1682.29																			1514.37
	748.652		3518.23		3019.31		6747.5		6935.17		6471.55		7820.8		1607.6																			1224.33
	667.665		3652.68		3271		6597.92		6571.06		6685.95		8071.07		1570.89																			1445.45
	697.197		3514.62		2654.19		6607.42		5882.01		6348.86		8094.37		1717.6																			1350.71
	704.214		3595.9		1953.77		6683.63		6259.98		6474.21		7912.6		1650.31																			1249.37
	665.375		3727.03		2614.36		6568.21		6079.29		6627.06		8538.53		1779.4																			1161.72
	736.23		3898.07		2557.32		6709.36		6218.55		6975.76		7535.13		1711.27																			1566.82
	705.299		3617.33		2268.25		6525.95		6104.36		7208.53		7723.97		1842.01																			1163.54
	695.026		3392.86		2023.4		6500.43		5838.77		7121.97		7561.33		1692.3																			1165.69
	710.483		3434.93		3319.62		6552.31		6020.44		7031.18		7410		1814.01																			1320.9
	700.01		3543.32		2936.76		6538.33		5405.45		7184.1		7439.8		1663.48																			1122.87
	758.987		3325.7		3159.64		6421.22		5227.95		7182.36		7761.27		1762																			1139.28
	777.655		3305.12		2804.01		6690.29		5555.74		6859.26		7589.2		1898.81																			1420.27
	789.359		3071.69		2698.86		6407.55		5293.56		6626.92		7499.27		1916.98																			1162.71
	804.885		3285.8		3425.84		6698.03		5382.29		5633.92		7046.5		1821.13																			1254.86
	1023.92		3193.63		2537.98		6547.26		5149.5		5674.48		7087.93		1842.62																			1571.01
	1164.22		3417.39		2857.09		6477.69		5106.91		6836.91		7014.07		1756.22																			1292.52
	1196.31		3097.99		2691.41		6508.27		5725.66		7142.75		7045.4		1810.88																			1459.03
	1150.01		3195.65		2502.19		6549.6		5467.48		6274.62		7252.43		1722.48																			1514.79
	1293		3496.84		2788.5		6469.51		5534.86		6458.11		7224.67		1916.85																			1584.23
	1237.38		3423.7		2917.14		6465.86		5503.86		6346.13		7139.2		1816.29																			1688.96
	1222.45		3514.07		2992.23		6490.49		5486.09		6456.1		7637.1		1821.18																			1608.29
	1360.88		3413.4		3209.92		6340.16		5897.17		5374.08		7568.03		1932.46																			1727.8
	1434.69		3616.85		3026.37		6611.61		5814.83		5272.48		7223.9		1995.6																			1506.65
	1515.07		3665.67		3149.76		6572.09		5673.84		5310.78		7037.53		2024.27																			1500.22
	1490.87		3518.12		3369.5		6644.42		5628.06		5524.51		7296.27		1984.07																			1579.5
	1621.59		3599.48		2987.98		6525.55		6156.9		6378.81		7216.33		2129.78																			1580.27
	1619.99		3568.26		2115.34		6379.6		6216.12		5937.36		7263.37		1918.17																			1381.57
	1429.8		3622.64		2418.54		6453.82		6915.63		4899.42		7418.67		1899.71																			1939.02
	1577.31		3725.87		2845.53		6335.04		6257.52		5348.62		7323.3		2179.53																			1627.18
	1688.77		3767.79		2680.98		6352.71		6342.36		5149.56		7598.6		2011.87																			1618.19
	1699.23		3685.46		2411.03		5961.56		6384.48		5590.47		7910.43		2065.95																			1460.38
	1643.08		3709.73		2433.57		5906.42		6351.18		5353.86		8089		2012.58																			1404.1
	1679.55		3951.63		2740.64		5503.11		6062.32		5473.5		8044.87		2197.07																			1577.08
	1547.38		3785.89		2865.07		5570.42		6093.84		5525.98		8301.7		2043.3																			1604.43
	1494.82		3733.69		2875.07		6262.03		6366.92		5415.32		8097.53		1971.18																			1776.95
	1301.85		3884.9		2755.93		6100.93		6333.18		5297.07		8163.13		2026.71																			1762.32
	1295.94		3998.93		3041.52		5833.26		6487.22		5414.37		8200.13		2022.88																			1588.97
	1299.95		4047.59		2787.62		5753.99		6871.22		5365.24		8383.2		2038.6																			1539.38
	1329.53		4028.19		2867.7		5623.9		6898.82		5705.31		8628.8		1906.43																			1674.65
	1327.13		4062.96		3042.24		5781.43		7079.01		5774.31		8618.3		1954.7																			1598.97
	1408.36		3853.83		3342.28		5583.6		7732.05		5970.17		8525.97		1878.35																			1475.96
	2062.86		2758.27		3146.01		5660						10305.4		2283.45																			1495.88
	3196.46		4054.44		3961.68		6359.23						12206.2		2566.42
	3015.32		3822.29		3472.23		5994.5						12311.2		2513.24
	2546.57		3915.04		3859.02		5654.84						12558.6		2366.41
	2660.1		3941.39		3411.59		6652.85						12245.7		2047.62
	2665.5		4101.62		3802.31		6355.77						12608		1692.88
	2675.7		4095.82		2712.69		6122.64						12013.4		1692.03
	2624.25		4254.96		3460.52		5801.12						12007.5		1820.43
	2812.41		4233.12		3887.77		5127.21						12232.7		1980.59
	2989.51		4343.17		3086.87		5151.48						12103.2		1960.79
	3177.66		4464.09		3861.9		5558.52						11897.9		2125.93
	2445.41		4260.4		4342.65		5565.96						11199.1		2325.42
	2132.5		4007.28		4180.02		5637.16						11228.8		2434.89
	2254.65		4128.12		3723.85		4111.53						11387.1		2334.59
	2518.83		4420.61		4349.78		5314.15						11664.3		2427.96
	2598.89		4315.56		3856.91		5368.75						11454.5		2491.46
	2753.06		4276.94		3723.68		5314.48						10925.8		2565.11
	3028		4152.02		3717.92		5638.71						11143.9		2467.19
	2850.32		4232.08		3388.19		5091.35						11050.1		2409.37
	2610.01		4050.37		4177.06		5418.14						10793		2536.24
	2596.69		4114.63		3929.64		5355.14						10975.3		2537.16
	2567.62		4130.33		3498.45		5643.36						10784.2		2504.23
	2815.6		4065.1		3581.75		5348.08						10413		2513.06
	2787.95		3960.32		4121.52		5243.24						10557.3		2518.9
	2772.86		3727.93		4450.88		4857.8						10424.5		2392.11
	2646.14		4223.93		4140.2		4189.8						10115.8		2133.26
	2602.89		3851.9		4326.06		4267.2						9304.13		2118.48
	2353.26		3988.42		3283.78		4420.64						8905.3		2435.42
	2248.21		3697.61		4359.48		4497.03						8299.1		2492.37
	2208.49		3468.74		4102.19		4603.7						8582.97		2407.81
	2418.96		3796.49		3852.56		4906.58						8616.3		2450.26
	2441.23		3720.02		3770.17		4877.14						8542.97		2448.6
	2330		3593.63		3674.28		5012.49						8294.87		2480.86
	2103.34		3523.13		4158.38		4807.85						8256.03		2646.28
	2332.35		3153.95		4169.73		4876.51						8955.73		2185.73
	2349.94		3350.11		4323.3		4972.35						8300.87		2510.67
	2119.35		3291.43		3844.79		5060.87						8266.43		2791.47
	1887.93		3121.99		4010.38		5025.28						8195.03		2675.89
	1626.45		3068.7		3610.63		5154.55						8376.87		2563.34
	1596.4		2821.95		3765.13		4823.49						8329.27		2788.57
	1504.21		3059.7		3119.86		4979.52						8171		2749.29
	1351.67		2828.57		4588.87		4584.86						8445.67		2437.43
	1304.28		3190.64		4093.77		4283.82						8637.13		2865.4
	1255.02		3009.94		3520.98		4438.64						8443.1		2759.97
	1248		2907.68		3105.75		4561.33						8474.9		2981.05
	1206.79		2710.04		4024.45		5895.05						8595.73		3080.26
	1272.88		3272.71		3394.21		6278.68						8810.07		2928.77
	1255.94		3355.73		3086.78		6074						8674.2		3072.67
	1198.86		3482.86		3962.47		5508.69						8625.13		3084.32
	1307.83		3495.98		3272.6		6178.31						8676.57		3147.8
	1413.37		3360.49		3509.96		5577.38						8626.87		3104.87
	1576.98		3339.84		3435.81		5986.31						8871.17		3080.21
	1452.5		3584.7		3852.58		5661.91						8822.97		3143.9
	1221.65		3810.26		3265.38		5810.03						8790.9		3094.38
	1216.19		3453.12		3258.82		5446.97						9160.03		2857.22
	1426.16		3475.67		3126.21		5306.25						8881.07		2385
	1708.69		3540.39		3507.93		5273.04						9104.7		3367.33
	1544.4		3356.83		3620.12		5068.63						8699.47		3287.06
	1609.76		3588.59		3789.38		5138.81						8512.5		3227.15
	1605.92		3310.26		3683.4		5251.07						8952.8		3153.76
	3301.24		3177.1				6163.7								3291.72
	5274.63		4585.98				8048.51								3848.19
	5514.08		4628.24				7830.17								3723.09
	5098.22		4736.53				8042.84								3624.98
	5498.61		5043.08				8072.72								3528.49
	5232.01		5157.98				7372.88								3210.07
	4876.86		5367.56				7683.06								3274.04
	4047.53		5307.11				6979.44								2915.17
	4541.22		5170.24				5825.35								3168.22
	4926.35		5146.58				6948.2								3329.94
	4994.04		5190.26				7387.03								3263.12
	4791.9		5042.24				6965.15								3370.88
	4671.5		4888.27				6781.07								3588.94
	4403.74		5419.6				5016.25								3976.52
	4447.15		5259.41				6694.53								4486.43
	4573.08		5329.59				6235.22								4309.09
	4556.74		5310.29				5821.02								3817.87
	4666.12		5218.79				6337.19								3438.95
	4761.66		5312.69				6101.11								3665.48
	4726.46		5204.93				5524.23								3643.75
	4626.1		5472.26				5504.76								3386.58
	4662.98		5010.77				5241.76								3187.04
	4664.61		5216.9				4325.42								4351.29
	4476.73		5272.42				5553.33								3948.09
	4646.6		5465.06				5262.32								3395.65
	4262.38		5298.86				4649.57								2921.2
	4081.95		3223.84				5676.32								2959.02
	3985.77		4593.7				5017.76								3459.23
	3865.69		4928.41				4989.08								3535.45
	3861.62		4545.39				5412.52								3698.41
	4506.01		4388.31				5933.69								3546.54
	4151.19		4470.5				5945.79								3680.31
	3653.62		3993.34				5427.07								3797.31
	3738.67		4353.85				5310.74								3499.92
	3103.47		4285.46				4887.28								3526.77
	2987.56		4285.34				4536.02								3507.88
	2798.09		4685.82				4030.36								3760.56
	2763.71		3707.84				4268.11								3720.5
	2996.74		4323.47				4035.73								3555.35
	2574.34		4502.36				4749.04								3526.91
	2701.97		4646.77				4438.5								3825.55
	2743.01		3074.25				4472.95								3665.58
	2984.28		3873.52				4701.38								4141.1
	3073.27		4209.23				4299.03								4446.68
	3212.56		4193.41				4413.33								4660.47
	3124.62		4290.63				4431.19								4563.87
	3201.71		3965.02				5015.8								4924.66
	3141.3		4735.62				5071.14								4840.19
	3124.95		4460.23				4627.44								4895.18
	3175.21		4049.62				4561.83								5219.22
	3303.12		4077.05				4400.13								5379.19
	3190.98		3966.28				3576.73								5535.83
	3234.76		4809.17				4365.9								5132.04
	3381.26		4188.29				4638.12								5632.55
	3309.56		3547.79				4909.28								5658.22
	3335.54		4731.4				5095.08								5639.53
	3417.83		4139.54				4935.71								6037
	3230.25		4405.39				4437.34								6131.11
	3094.53		4700.83				4944.01								6307.14
	2980.71		4964.12				4903.98								6433.91
	2170.81
	3121.81
	3323.84
	3396.57
	3653.12
	3766.62
	3815.46
	3855.04
	3819.66
	3687.72
	3536.31
	3513.59
	3630.55
	3903.23
	3802.85
	3841.22
	3649.25
	3823.9
	4037.75
	3749.04
	3875.18
	3742.67
	3766.73
	3665
	3510.89
	3641.83
	3580.34
	3343.67
	3253.58
	3561.73
	2617.38
	2929.4
	3344.66
	2664.67
	2781.72
	3123.38
	3027.11
	2716.66
	3124.63
	3055.08
	3291.28
	4061.54
	3857.87
	3711.28
	3734.3
	3385.58
	3657.57
	3208.05
	2680.67
	3161.19
	3490.39
	3652.08
	3681.34
	3972.82
	3899.12
	4012.34
	4215.83
	4328.75
	4725
	4463.25
	1197.84
	1981.33
	1987.7
	1759.6
	1917.14
	2033.45
	1967.92
	2073.22
	2224.3
	2082.36
	2224
	2034.5
	2267.79
	1919.82
	1886.08
	1877.38
	2032.26
	2744.64
	2432.68
	2615.15
	2514.83
	2315.12
	2316.63
	1919.51
	1771.88
	1687.4
	1855.81
	1978.78
	1633.58
	2331.88
	2379.46
	2093.3
	2252.88
	1925.28
	1844.82
	1846.05
	1734.79
	1714.79
	1891.7
	2003.34
	2165.01
	2211.11
	2025.08
	2084.44
	1784.54
	1729.41
	1771.07
	1638.03
	1694.45
	2010.52
	1949.42
	2204.84
	1958.9
	1912.36
	1563.46
	1839.06
	1724.62
	2046.1
	2278.56
	2384.38

## Sheet: 2A
simultaneous PVC and RIS GCaMP in lethargus
worm 1		worm2		worm3		worm4		worm5		worm6		worm7
PVC GcaMP	RIS GCaMP	PVC GCaMP	RIS GCaMP	PVC GCaMP	RIS GCaMP	PVC GCaMP	RIS GCaMP	PVC GCaMP	RIS GCaMP	PVC GCaMP	RIS GCaMP	PVC GCaMP	RIS GCaMP
80.0791	86.49	149.669	850.076	125.03	1622.79	57.6544	258.967	40.0333	210.792	276.71	1397.74	383.504	1510.53
80.5514	87.1849	147.726	805.263	114.857	1634.82	55.6315	232.238	43.606	202.874	291.586	1333.65	368.026	1553.12
85.4819	75.5812	150.165	810.603	113.845	1682.43	58.0392	212.804	43.7818	199.088	305.447	1302.67	350.098	1591.37
86.5064	77.432	145.302	916.339	112.144	1644.63	68.2209	287.569	50.6134	212.565	290.621	1298.23	317.718	1579.77
81.8516	75.7944	143.6	896.896	115.952	1652.58	52.1071	236.831	49.0191	205.12	302.728	1276.47	288.458	1625.89
84.9523	78.2006	144.599	905.138	110.72	1630.28	62.6062	279.228	49.6362	228.275	306.971	1274.8	281.221	1620.97
84.0125	73.5527	138.09	867.671	116.449	1659.49	59.4624	288.485	45.6395	212.498	328.578	1233.92	261.416	1599.81
91.6449	71.6235	130.552	869.989	144.023	1709.47	65.1644	288.781	50.2438	219.572	321.689	1187.36	249.674	1569.05
94.0563	72.0366	128.572	829.559	149.431	1705.01	65.511	279.391	48.8555	214.528	331.794	1150.06	231.267	1612.52
88.8681	75.0313	124.292	831.391	107.749	1676.74	64.7555	310.515	48.0418	200.975	344.69	1139.38	196.693	1579.39
86.7514	75.3173	114.552	898.254	115.732	1687.57	65.2316	317.36	49.27	203.761	334.552	1099.07	202.061	1562.79
81.7569	75.98	110.636	893.293	112.813	1600.2	65.8113	295.334	50.3739	207.903	360.998	1081.79	176.234	1614.98
85.3575	72.3783	106.872	876.011	107.036	1549.57	64.4997	240.264	47.6493	219.536	348.856	1054.41	162.804	1624.45
84.2716	70.4946	102.494	871.027	115.184	1649.33	62.5915	305.813	49.0366	213.958	350.176	1015.71	162.667	1500.59
81.5644	69.0744	95.8477	847.328	107.992	1652.06	57.4207	313.953	48.5038	205.944	341.042	982.884	153.675	1552.14
88.6149	79.0483	91.2415	833.441	120.329	1631.93	54.2115	311.322	45.0328	202.808	334.836	1096.85	154.524	1576.64
81.0024	75.9499	93.6996	802.398	100.886	1627.36	54.9307	277.966	45.8425	213.574	321.066	1038.89	141.044	1588.92
88.2151	79.3723	82.3757	772.227	96.7415	1600.11	56.2989	314.576	46.0486	207.618	322.894	1066.92	141.28	1569.21
86.2275	72.5674	74.1157	780.244	102.495	1596.28	58.0147	359.822	43.0994	208.819	303.495	1043.81	136.747	1572.79
92.9477	87.3427	72.2687	765.075	129.072	1571.7	56.9956	334.227	43.3408	203.502	317.138	1029.53	131.759	1544.05
86.238	86.1615	81.5518	742.812	114.551	1618.46	58.4089	312.458	43.6398	211.778	321.888	1036.99	132.328	1597.1
84.9055	89.0862	66.8971	746.933	110.821	1556.13	59.6608	278.239	40.5139	208.156	323.843	1078.22	137.442	1602.74
86.8754	84.1445	71.7524	735.847	97.7413	1511.3	59.9859	291.996	44.3842	221.011	317.39	1070.14	128.791	1593.91
92.7742	88.1079	85.1451	710.484	98.1806	1577.2	57.072	297.637	46.6256	210.248	319.931	1103.81	130.827	1593.17
81.5175	95.1236	88.954	707.103	104.135	1570.45	55.9808	297.075	42.8431	214.733	317.654	1096.26	139.509	1781.78
89.5015	101.358	82.0612	781.215	116.375	1562.28	53.8378	296.247	42.1532	215.869	314.405	1059.52	111.89	1689.24
91.2608	116.137	78.6002	798.128	98.0542	1566.27	60.33	284.138	40.5461	207.738	309.329	1081.23	123.427	1614.29
83.7104	108.264	79.1479	808.361	111.564	1587.47	65.5247	310.068	46.1503	202.905	323.068	1084.88	121.591	1609.98
81.5303	124.883	73.1483	810.269	118.888	1592.24	57.9174	299.69	41.2816	195.973	333.246	1076.05	128.219	1652.25
85.4408	128.311	82.9009	834.294	138.559	1541.46	60.935	302.769	44.6958	215.16	340.056	1104.69	132.216	1660.35
88.2992	131.909	81.9313	892.678	139.526	1534.38	76.9877	278.774	43.6441	212.253	327.561	1139.11	124.776	1679.45
85.3375	136.714	84.5889	947.32	134.579	1520.9	72.3529	308.191	43.205	205.383	342.751	1128.01	126.676	1681.33
83.8618	133.036	82.5497	955.529	119.414	1530.57	65.0014	310.311	46.5831	213.102	344.787	1142.24	111.469	1659.5
86.2293	140.392	79.2305	975.132	106.128	1484.11	59.5428	263.667	44.1518	211.093	339.2	1146.88	121.089	1730.34
79.4119	135.356	85.5978	958.95	123.643	1499.62	62.0164	269.988	44.9956	212.854	357.17	1168.18	127.964	1660.79
83.3174	147.985	81.3735	987.339	117.096	1495.86	60.0507	294.478	48.5528	215.389	346.991	1162.17	119.995	1685.27
74.8556	143.6	76.796	961.613	111.355	1458.43	66.3022	335.249	45.4382	219.548	340.469	1143.83	118.72	1624.52
74.8352	135.011	68.9373	918.907	127.6	1511.04	65.6935	313.287	47.8259	211.927	336.066	1108.96	125.252	1679.98
78.7564	143.649	66.635	882.714	102.521	1482.65	70.5223	308.395	49.7575	213.691	331.475	1144.03	130.106	1719.87
74.043	145.48	68.396	843.216	118.201	1467.16	77.6139	334.385	50.3646	228.882	315.419	1122.48	113.7	1656.63
75.4032	152.069	57.7052	819.686	112.222	1525.67	72.7224	338.148	48.5017	209.869	305.488	1168.18	88.3012	1732.51
74.6857	147.493	59.9396	796.149	119.086	1475.25	79.9201	283.354	46.4382	216.84	292.885	1206.43	109.4	1732.51
74.3743	153.615	57.5926	782.067	110.939	1431	81.6426	318.353	49.8914	215.781	285.249	1218.42	109.909	1714.15
75.4145	157.367	58.7543	755.006	109.354	1432.19	78.4387	322.991	43.7029	218.34	287.118	1230.09	122.917	1655.87
76.6942	150.768	62.5224	736.135	127.453	1424.14	75.5018	308.669	47.4577	221.474	305.04	1305.11	111.143	1656.87
76.8409	155.336	56.1044	725.933	111.793	1462.52	76.0121	387.226	48.9609	220.087	314.308	1307.45	107.674	1706.94
80.6062	151.649	58.5061	699.378	91.3787	1418.19	88.5652	320.825	42.1792	209.412	290.47	1326.66	115.102	1747.39
78.749	150.282	70.1212	683.936	82.4335	1496.29	84.9849	333.002	46.3885	218.617	295.048	1395.04	113.728	1767.82
84.7648	144.288	71.4937	684.564	109.063	1401.04	80.7755	300.411	46.8907	210.009	251.272	1475.74	107.628	1706.6
82.3346	151.798	71.2984	707.172	116.527	1187.54	78.1518	350.915	45.1685	214.093	273.029	1500.46	105.226	1725.93
77.8449	161.938	64.6825	757.106	128.218	1229.5	71.0428	357.475	44.1394	212.337	273.458	1610.61	101.153	1720.97
76.2006	152.785	83.026	753.545	138.545	1383.25	70.3035	344.971	48.6776	210.794	249.357	1695.1	112.927	1721.46
80.7532	154.614	68.5345	808.782	134.971	1427.99	60.5801	330.183	43.7488	199.74	262.006	1775.49	106.396	1746.02
85.5133	145.932	66.3401	826.69	105.425	1460.59	72.5931	319.392	47.153	203.681	277.294	1803.99	95.5991	1724.62
82.574	154.446	66.819	804.551	116.599	1421.15	67.7528	349.251	41.3869	194.381	273.222	1804.45	108.911	1748.51
81.3959	140.964	68.7362	778.013	113.967	1391.21	74.7995	336.258	45.3693	198.869	269.845	1911.24	103.655	1730.6
85.562	143.942	72.4119	790.5	111.117	1352.14	63.608	340.3	43.2101	200.408	263.779	1949.03	107.321	1722.05
88.1568	144.467	67.5515	871.798	128.172	1351.01	88.1443	321.008	45.0268	204.351	258.056	2009.11	106.281	1721.02
80.9175	139.048	63.8889	845.503	139.624	1325.92	85.4812	305.349	43.1138	198.938	252.73	2153.97	99.5209	1711.35
85.8415	130.605	64.6691	894.028	141.023	1334.36	85.2503	289.063	43.6339	198.178	251.719	2129.46	98.8781	1685.15
86.8998	137.204	56.6565	856.796	128.899	1350.83	91.3021	306.917	46.8194	200.72	257.048	2071.61	102.344	1724.7
83.2291	135.965	64.4833	835.168	141.011	1343.04	94.0713	283.166	46.4952	203.971	237.354	2241.55	101.729	1708.27
86.2595	130.242	66.8282	848.208	151.072	1304.19	100.234	290.271	44.5277	185.522	236.935	2235.6	94.4503	1720.65
80.8699	138.299	74.0336	837.03	137.222	1276.82	90.3095	319.388	40.9335	190.995	254.458	2210.48	101.196	1681.45
78.9166	139.2	64.1754	811.09	111.954	1295.35	72.17	379.157	47.8439	194.72	244.304	2303.68	92.9784	1676.74
77.329	137.274	64.5106	796.554	104.57	1310.09	70.0839	364.428	42.0365	191.922	235.177	2157.46	91.3685	1706.67
77.7903	126.89	58.0314	767.802	122.77	1267.65	66.4987	391.214	44.2284	182.915	240.596	1989.82	106.986	1689.85
84.8525	134.391	68.2949	823.033	140.103	1286.97	65.842	370.858	44.291	179.942	242.448	1905.68	92.8843	1754.13
80.3616	135.688	64.3303	792.483	116.035	1258.75	57.6552	373.842	44.8276	178.435	217.809	1787.94	96.419	1953.31
76.8091	126.585	67.1669	792.449	135.185	1204.11	58.1652	321.501	45.8812	180.902	219.967	1745.77	94.3103	1943.34
75.6647	128.092	64.8119	785.922	141.762	1211.1	64.5109	284.857	39.2709	186.473	224.113	1661.26	107.333	1957.95
70.5337	120.745	55.4484	759.958	131.497	1217.88	58.4741	301.149	40.217	172.068	228.577	1584.54	78.6628	1982.47
66.3467	120.128	66.2514	790.503	152.318	1179.32	59.2887	307.722	44.8151	183.88	238.455	1589.16	90.8396	1938.63
67.4485	120.653	56.4475	785.568	136.778	1194.9	84.2136	337.476	50.9898	178.492	236.737	1555.67	97.8587	1942.78
66.3319	125.854	67.1326	813.362	141.382	1234.23	94.0649	267.846	48.5075	179.615	230.78	1484.92	100.144	1943
69.2268	124.566	69.4564	849.911	149.272	1226.01	97.3021	253.582	46.6182	179.801	235.071	1466.69	102.196	1889.46
64.7123	124.991	69.1941	820.17	140.8	1174.06	99.0835	348.262	48.551	181.114	229.929	1464.82	102.561	1804.87
65.5222	133.98	61.8639	816.857	118.422	1170.51	82.5754	336.874	46.6301	178.184	225.467	1391.62	94.1969	1880.33
66.0092	127.282	64.9874	820.453	123.716	1145.7	74.7428	383.846	48.0547	168.096	216.359	1343.08	88.3527	1832.75
66.2388	125.583	64.1659	824.257	121.12	1194.04	67.9056	415.282	45.442	163.299	222.479	1308.26	92.9675	1836.71
66.0304	127.225	56.3488	816.977	121.868	1116.15	67.1658	431.366	38.825	168.704	207.836	1295.74	82.7067	1864.8
67.0862	124.042	61.0006	788.119	112.676	1112.97	82.6	412.36	41.6922	160.806	214.254	1273.74	92.5612	1929.21
69.5723	113.209	69.0063	844.044	120.028	1077.53	77.7223	391.932	40.8367	171.416	201.32	1301.3	94.7202	1910.97
64.0702	115.069	56.3663	825.16	107.882	1114.53	66.9643	380.066	40.3242	165.077	209.82	1235.54	99.0132	1951.37
68.1699	114.997	54.2474	797.766	128.569	1099.6	56.8567	383.284	37.1015	153.633	206.661	1498.71	105.498	1866.46
66.1818	108.033	52.0447	777.58	142.976	1096.16	56.7782	379.786	38.2133	155.477	203.556	1402.17	104.627	1943.67
65.7849	109.123	53.1326	766.39	149.285	1099.29	62.9362	350.639	38.6658	159.932	214.219	1342.95	105.999	1923.1
65.129	105.049	56.5423	770.191	143.587	1076.33	62.2099	414.623	40.244	154.152	181.436	1331.37	97.4101	1979.43
62.7114	104.027	47.2052	724.258	150.072	1094.13	58.4663	485.663	43.321	155.885	186.334	1310.47	101.12	1937.92
58.2038	105.492	51.564	722.748	151.405	1083.57	55.18	426.552	41.5991	158.576	178.044	1260.49	105.075	1895.28
60.3488	106.444	52.5811	704.798	147.985	1015.44	55.0164	443.564	39.0403	148.986	188.378	1259.3	95.5812	1916.96
59.5151	110.437	64.1226	683.237	139.872	1005.62	62.9241	445.468	40.8439	149.461	180.494	1244.69	95.6874	1994.93
57.6743	101.335	64.0145	673.04	133.699	1016.64	70.9935	447.615	39.5581	147.99	185.051	1204.66	94.9651	1844.09
61.2104	108.834	61.7432	668.728	146.061	1001.79	70.4055	337.487	43.0106	159.241	191.88	1214.57	98.4786	1808.55
64.312	104.384	59.7478	740.301	153.658	1022.39	65.9771	386.967	38.3207	143.171	192.852	1200.51	97.9223	1861.66
70.8417	100.576	62.5248	724.941	166.264	1010.05	73.8503	437.227	39.6137	145.516	224.233	1188.54	88.4332	1886.18
64.1506	97.807	69.0911	742.591	149.559	981.248	92.0271	490.663	38.1928	147.415	200.869	1185.47	90.4728	1849.32
73.7303	95.172	60.2312	746.708	126.946	972.777	104.427	343.903	40.5499	147.665	205.036	1168.17	92.5281	1846.64
67.9144	105.893	63.216	763.693	137.755	1004.54	88.1724	326.809	41.7555	141.385	213.763	1134.98	84.6057	1838.74
66.7826	105.089	69.9118	770.226	152.654	973.534	103.371	338.592	41.6463	138.754	218.078	1124.97	86.4453	1803.62
67.2217	104.656	58.496	773.59	152.828	929.899	91.9793	304.796	39.5661	139.984	201.564	1102.89	94.667	1815.28
67.9842	101.084	54.5485	729.483	126.5	962.099	97.9569	395.833	36.7094	139.522	234.646	1118.36	94.1469	1822
70.9848	98.2536	50.8451	725.119	113.304	931.242	85.5859	515.311	38.4435	146.993	226.306	1107.5	96.1426	1830.65
63.6314	106.501	51.3265	730.683	134.928	923.054	100.109	535.735	40.3894	146.02	253.094	1119.25	91.7176	1844.92
60.9534	103.763	51.3706	689.479	139.98	928.583	95.8426	563.111	36.4015	144.583	244.258	1106.09	93.5695	1831.9
66.4901	99.8712	56.0196	666.641	140.489	933.281	96.4905	499.328	39.4231	145.851	234.399	1148.21	89.0852	1779.89
60.6773	107.154	54.88	669.584	149.087	951.572	93.6582	408.525	37.5999	143.102	216.478	1142.71	88.8488	1725.9
61.2266	102.818	55.8106	650.357	154.613	986.37	95.7798	436.752	36.2368	147.035	222.803	1125.79	101.922	1727.28
64.1985	107.142	53.0873	662.009	103.757	959.624	97.5843	399.72	37.2515	152.781	247.19	1146.06	93.0966	1744.98
62.4354	104.303	49.8734	635.589	109.931	970.133	94.9555	537.811	42.0549	136.087	254.277	1247.88	100.397	1675.03
64.2633	117.096	50.1978	614.257	152.141	956.834	86.7293	516.673	39.2611	138.417	254.934	1221.86	83.3685	1679.14
66.6149	110.11	51.9921	596.886	125.706	939.349	83.4372	461.89	38.2093	132.641	238.341	1240.67	93.2899	1728.39
64.4126	129.293	56.3498	606.634	103.523	908.491	81.4002	511.624	35.8954	129.656	245.51	1242.24	96.8352	1682.08
68.5742	118.61	59.772	631.077	139.835	904.557	89.9466	530.787	41.2391	126.989	255.357	1285.66	105.397	1694.33
68.2123	115.05	69.2366	654.601	140.701	938.604	99.093	430.636	38.7615	131.785	235.509	1355.24	99.7884	1672.5
64.792	115.16	67.8843	701.195	120.585	926.065	120.257	380.687	40.1306	129.24	220.586	1335.67	101.15	1694.52
63.6484	110.865	68.6885	692.13	112.585	967.505	90.508	386.883	33.8977	133.917	217.771	1415.14	91.4673	1770.14
64.6456	112.18	66.1312	678.897	107.801	937.314	92.8593	475.71	34.6626	128.648	215.223	1457.11	91.223	1728.87
64.5644	110.697	61.5041	714.473	125.499	930.402	83.1928	462.898	38.3087	136.469	208.016	1433.94	92.7513	1705.83
66.3502	105.598	64.6109	738.826	153.953	924.106	82.4209	496.844	34.9838	139.398	210.436	1518.91	87.0076	1663.68
61.974	115.671	62.7678	742.584	163.742	917.537	95.2642	502.181	39.3614	124.479	197.387	1566.75	96.0528	1674.99
67.9778	124.682	73.8767	808.093	143.491	925.328	99.7907	414.938	35.4448	131.397	197.407	1448.53	94.4927	1652.85
61.9638	115.697	64.2667	772.725	96.9076	893.19	102.423	417.939	36.6604	130.192	200.68	1402.36	96.1269	1674.94
64.7503	115.42	62.7614	792.997	109.483	658.088	103.961	416.243	36.6851	127.727	196.839	1409.49	82.5047	1698.81
70.847	109.381	68.4754	795.435	101.438	907.865	95.5649	384.735	33.4635	125.411	182.278	1426.56	92.5941	1720.3
73.3708	118.784	64.6704	826.946	112.247	924.509	74.7085	427.442	34.7372	123.401	177.746	1362.52	96.0743	1749.99
67.5198	116.404	66.1056	836.266	110.645	943.392	86.501	563.541	36.5978	126.241	184.306	1357.08	90.2512	1780.98
68.2065	115.498	65.5032	823.475	125.485	966.35	85.2974	603.385	35.9755	117.111	173.49	1303.83	90.6641	1792.48
66.437	122.56	59.9549	757.628	114.173	964.046	86.5075	634.033	37.6601	117.89	185.678	1325.28	80.6397	1831.13
65.3577	119.853	64.0025	765.791	122.83	958.12	89.4972	606.438	35.8585	115.299	187.49	1291.34	98.0735	1778.4
68.5701	111.853	65.2064	765.594	135.444	984.488	85.0741	519.886	39.2749	117.442	187.809	1291.56	92.1044	1825.73
60.1268	117.678	66.1187	805.39	126.809	973.705	78.4658	514.985	33.3572	117.216	194.914	1290.68	92.0658	1795.3
59.5198	122.678	65.9484	823.878	107.824	989.132	82.5506	535.075	36.7983	116.504	180.735	1218.79	93.6758	1782.79
60.6052	107.954	66.6852	830.645	135.35	966.085	87.4798	504.242	38.714	124.037	203.332	1202.21	97.3696	1842.29
60.1509	122.221	69.8311	960.322	166.574	979.071	84.8873	499.006	36.7362	112.961	187.803	1153.26	94.8057	1779.94
62.9708	116.132	62.4406	948.837	143.501	954.3	73.2884	529.567	37.089	108.747	188.414	1142.99	93.6913	1698.28
63.2506	111.335	59.6271	972.62	111.805	976.353	62.5317	429.139	33.5924	113.844	182.893	1134.56	75.6406	1721.33
65.8746	109.796	66.5149	948.047	107.429	949.75	59.9622	466.175	35.5004	114.863	181.373	1123.3	90.6464	1681.45
57.2535	121.894	64.0644	960.198	118.064	942.613	64.0522	551.768	35.378	118.953	189.791	1147.33	93.6938	1759.26
58.1988	108.683	63.8422	959.326	142.315	961.948	75.7826	649.715	35.9205	112.888	184.771	1148.16	99.386	1779.23
61.8686	117.289	64.304	924.042	159.019	975.039	82.018	570.979	35.9422	122.866	182.901	1146.45	93.0295	1774.56
60.2098	121.285	64.1009	963.548	129.058	974.87	80.0991	554.734	38.6168	116.265	187.222	1108.66	98.2656	1785.78
60.9983	108.516	62.1619	997.858	98.3059	968.104	82.4158	577.476	37.5113	121.065	190.478	1086.29	104.95	1810.42
65.02	107.499	54.964	986.387	108.882	969.616	90.6249	524.877	34.6769	121.655	178.09	1097.75	96.9197	1735.7
69.7837	115.617	56.8757	974.655	97.9037	946.431	77.4016	534.935	38.444	120.832	172.908	1099.81	99.9958	1800.12
68.7731	116.828	60.4383	1040.97	98.3024	958.677	83.4473	550.005	34.6929	115.773	171.054	1075.67	90.3742	1780.28
61.8205	119.679	61.0762	1033.02	107.216	984.082	101.912	469.048	36.3055	120.013	178.012	1080.27	99.5392	1802.48
63.9122	119.698	58.7187	994.772	139.808	952.433	79.8551	467.898	35.3455	131.072	174.973	1098.47	104.22	1821.93
64.4128	110.93	56.5595	982.531	121.87	928.847	95.2538	558.626	32.323	116.316	172.043	1091.65	95.2755	1829.44
63.7309	111.862	53.865	990.657	116.483	958.879	107.34	493.573	37.4477	120.978	167.592	1087.25	102.221	1873.21
68.5401	117.954	54.4453	1008.21	119.328	944.009	107.189	523.709	33.7379	123.041	163.138	1089.82	95.0319	1826.64
71.7939	120.986	56.5053	1066.93	139.439	943.773	84.6013	528.069	34.1312	114.79	168.947	1096.93	93.2786	1875.57
64.6644	113.265	54.4558	1022.26	148.786	924.815	82.2395	497.616	32.3074	116.78	172.746	1130.29	98.9646	1877.57
68.3695	115.683	53.0207	1042.98	152.938	946.503	91.0357	519.551	36.5519	121.491	164.632	1145.64	96.0226	1854.27
65.8061	108.609	54.0749	1065.81	99.7772	962.1	77.157	468.139	35.2117	110.845	164.008	1191.48	90.0813	1789.15
68.007	117.756	56.5624	1083.01	89.5089	940.664	89.2934	449.004	35.2927	112.694	171.53	1172.05	93.9871	1798.71
66.6056	119.321	54.8616	1065.33	112.409	906.37	94.9548	457.915	35.4782	113.392	171.204	1168.06	100.068	1804.27
65.6428	111.901	48.886	1027.69	119.412	917.345	97.4077	515.994	32.8596	112.147	192.891	1185.87	88.871	1829.09
65.4551	118.438	48.877	981.248	119.393	897.946	90.1084	446.529	38.5106	118.888	193.944	1207.52	96.4722	1795.33
58.9624	117.305	49.2269	952.163	126.999	937.975	90.6171	493.547	35.959	118.866	197.671	1241.36	97.7121	1776.91
58.8871	108.726	51.2233	927.094	124.408	930.458	89.1253	406.819	39.6956	124.243	341.455	1221.96	97.0301	1788.09
57.4195	109.646	58.8582	879.481	133.577	918.101	87.0989	437.714	35.0691	117.483	546.737	1237.16	102.807	1768.44
51.817	112.929	50.4463	849.256	127.779	907.828	91.0797	486.897	36.939	122.417	769.276	1243.97	91.819	1792.25
58.858	122.844	50.8302	815.031	124.113	903.255	74.6303	490.134	32.7928	123.942	762.021	1329.31	87.3317	1865.84
60.2522	113.389	52.2283	791.302	133.209	948.43	82.81	491.468	32.4748	123.885	866.936	1358.9	98.6538	1879.09
60.7253	117.055	48.7804	768.865	154.471	921.873	90.2093	416.609	32.7388	131.282	896.483	1345.24	87.2561	1859.1
61.4814	121.489	51.2755	749.484	126.717	932.427	86.5092	416.28	30.3713	126.844	824.496	1341.35	88.3868	1886.37
57.1914	114.553	45.2273	733.757	128.169	933.747	87.6438	429.735	36.6323	130.582	908.574	1325.29	88.9154	1954.72
66.4521	116.481	45.0894	703.179	143.843	945.564	88.2747	500.414	38.4406	130.591	1007.61	1456.06	78.2128	2052.43
59.107	128.31	46.2313	684.451	157.508	928.156	90.4613	487.791	36.3523	134.797	927.056	1464.63	89.0852	1999.25
56.6686	115.045	50.8101	673.797	157.544	932.615	76.8529	519.908	34.3327	129.836	860.792	1537.31	88.3872	1968.17
57.1258	116.481	54.568	684.679	136.638	915.66	72.6052	422.13	34.2041	129.504	770.863	1601.57	85.5335	2001.37
56.9332	112.944	54.9851	685.344	133.707	914.37	86.428	545.521	35.697	131.03	711.955	1616.47	84.6616	1971.52
56.5326	124.435	60.0698	709.083	124.319	934.135	79.2847	518.626	33.514	136.569	648.272	1738.39	84.0074	2015.8
56.2347	121.797	58.7369	740.604	123.94	938.096	83.3082	425.628	31.76	127.943	591.922	1730.98	82.1296	2046.61
61.2875	123.93	59.4212	736.578	115.588	919.084	82.1531	443.637	34.7035	135.811	569.315	1725.76	85.1245	2037.24
63.356	120.637	54.825	735.985	135.329	870.699	91.0653	421.104	33.5439	126.038	532.609	1816.84	83.2017	2097.14
60.6642	127.028	58.3967	741.939	99.9483	886.682	93.6853	321.454	32.8418	139.764	489.4	1888.37	86.3819	2046.16
57.2282	116.534	55.9348	746.294	111.398	895.632	98.5349	516.637	28.3643	132.06	455.055	1976.76	88.9961	2027.68
63.3285	115.661	51.6457	760.778	95.4537	873.505	96.7036	484.549	32.8256	131.236	421.761	2095.12	76.5573	1940.12
57.4495	117.999	64.949	776.395	99.006	913.55	88.4384	528.274	33.3651	136.147	398.369	2134.46	79.8623	1937.06
59.8724	113.631	56.6941	767.159	131.475	872.737	87.1001	551.057	32.0463	139.768	386.936	2201.58	80.6138	1950.58
56.9631	118.799	53.9472	784.344	137.52	880.376	84.442	497.83	31.7412	135.525	372.799	2253.06	78.9025	1907.73
55.6842	112.034	51.4722	795.449	105.46	877.064	82.3341	497.687	28.2826	141.742	384.372	2179.69	71.8676	1900.23
51.6034	120.307	52.5785	802.947	99.3191	889.196	98.0984	581.161	28.2702	140.249	383.642	2214.57	85.4662	1970.09
53.1788	113.343	53.123	824.13	110.206	894.393	101.078	567.542	34.2706	140.841	361.268	2009.68	79.8082	1945.91
51.8776	109.273	51.4695	831.403	124.886	870.562	84.2191	542.831	34.8308	133.83	343.441	1903.39	85.189	1990.91
59.6354	120.719	52.9214	814.321	121.96	899.391	89.0448	586.451	35.7546	133.21	322.52	1788.31	93.7824	1899.91
55.0496	125.284	49.0114	873.571	113.276	916.635	99.7639	536.404	32.1512	136.513	313.738	1694.88	90.3519	1914.54
63.759	125.805	50.8566	891.298	123.025	891.699	97.8032	469.182	32.813	142.021	301.962	1628.64	97.7801	1909.89
64.1898	124.707	44.5444	875.28	118.188	904.502	95.3559	479.254	33.7961	142.345	286.797	1587.86	92.9131	1945.61
61.7539	115.811	47.6257	918.835	112.913	922.655	75.0259	471.449	35.0253	139.051	257.314	1544.88	89.1733	1960.14
62.7958	116.63	42.8359	946.424	102.879	902.034	78.0221	513.266	37.9469	136.841	248.12	1447.07	92.9051	1895.84
69.0716	113.209	49.2883	942.572	101.662	886.053	85.0808	529.088	35.605	135.786	245.761	1381.1	87.3001	1909.26
75.6248	111.912	49.267	970.101	107.967	874.225	75.7166	497.045	31.4577	136.459	253.516	1373.03	83.0302	1948.88
73.0695	125.63	50.2142	972.491	117.149	900.948	88.8282	481.457	31.438	135.727	256.075	1379.2	82.8081	1864.48
83.9	124.126	49.1558	981.343	82.452	899.765	89.4029	489.803	35.7888	138.385	265.51	1385.58	88.3553	1902.76
81.6422	115.638	53.3484	952.763	116.501	882.251	99.5068	513.559	37.8276	138.162	257.991	1343.53	92.3399	1901.56
75.5951	118.92	58.0716	945.87	107.807	901.026	87.9655	497.52	34.432	131.573	262.287	1269.9	90.9111	1875.7
70.1225	120.791	48.702	937.649	117.923	880.654	74.7151	491.495	36.2977	130.903	261.537	1271.01	89.3191	1907.18
66.7648	114.754	46.2219	948.086	117.752	879.19	72.8207	480.508	38.547	130.091	252.941	1222.13	82.467	1914.96
63.8388	119.678	55.5249	982.537	94.7218	869.46	74.6572	531.223	34.1323	123.286	237.178	1179.16	87.571	1913.12
59.0839	116.835	60.0184	959.518	90.8717	871.912	59.5789	496.643	33.1397	127.107	230.523	1163.59	89.5442	1881.49
57.9391	122.677	50.5534	935.403	94.0859	869.178	70.7571	456.199	34.4811	132.745	227.676	1171.33	94.0227	1894.73
58.9321	121.227	55.1439	950.416	120.873	886.276	67.0117	492.759	33.947	151.089	208.514	1146.16	92.5153	1910.71
57.8914	113.976	48.7864	996.268	112.324	881.965	81.187	519.075	34.3642	144.178	204.762	1121.32	80.4249	1885.72
58.7713	109.737	59.0813	1014.17	109.165	874.1	89.4839	529.791	31.5847	146.138	190.988	1109.23	77.0626	1952.72
54.4614	113.662	50.0949	1014.67	131.96	875.897	93.9254	546.902	35.645	147.877	180.232	1072.18	84.5274	1957.57
58.4629	129.031	52.4146	1058.13	163.755	872.983	90.5981	564.801	34.8789	151.761	189.335	1077.75	89.4202	1915.1
61.5832	117.645	52.2058	1046.16	153.148	852.828	104.534	630.037	36.0926	152.882	189.277	1076.37	82.2088	1882.8
57.2246	115.97	55.3217	1065.43	152.299	842.287	88.7769	558.706	34.9553	151.201	192.326	1082.55	83.8546	1888.45
56.005	112.37	54.8975	1026.16	107.639	881.96	86.2274	554.211	33.3144	148.364	185.959	1047.47	88.1312	1817.91
64.1396	121.038	59.6532	996.159	100.901	879.951	95.9055	557.409	29.7286	150.269	173.261	1039.38	87.4122	1771.61
58.5597	123.778	53.6245	1025.96	100.441	879.922	107.826	528.589	29.8816	154.735	173.465	1045.78	89.3783	1713.3
57.9877	122.579	55.6815	1045.46	120.019	893.175	80.4071	490.503	35.043	144.584	184.49	1032.72	87.3866	1806.63
57.5543	129.072	57.9306	1002.63	123.291	872.985	82.1279	490.837	33.0609	161.81	163.417	1019.68	84.937	1779.29
58.9381	124.697	54.3032	1011.72	109.142	885.65	102.493	585.368	35.1876	162.011	172.87	1038.59	91.4562	1766.08
55.4384	116.847	54.6008	989.26	128.235	884.696	82.2352	581.146	30.9605	156.115	165.862	1077.75	94.8621	1806.66
59.1612	127.573	59.1629	1039.37	99.4724	855.102	102.091	539.799	37.5165	157.998	154.644	1095.9	95.6165	1823.58
60.0565	130.702	57.9127	1057.28	111.108	883.8	90.6622	485.526	32.7184	152.036	158.572	1122.14	85.9679	1854.62
55.9064	126.219	66.6111	1046.08	113.673	856.53	94.6009	445.329	30.5443	142.251	169.879	1147.13	88.7451	1749.77
61.5548	123.458	61.9031	1047.52	69.2305	883.629	91.0353	472.024	33.6538	135.349	165.421	1169.94	93.0332	1708.85
58.2497	139.265	64.5436	1051.63	96.9382	861.558	86.1403	419.541	33.1611	139.958	186.712	1188.32	86.3665	1730.48
62.5921	131.193	53.5339	1072.88	95.6039	868.34	72.2469	515.256	31.7984	133.758	182.154	1184.42	88.5689	1722.12
58.2827	135.297	50.6142	1112.4	125.979	878.937	75.0755	624.955	35.3366	136.437	183.145	1170.43	81.4408	1728.83
61.897	130.239	52.1735	1203.89	131.559	868.397	83.1328	645.227	30.2533	135.648	159.17	1200.56	76.8593	1729.28
61.7454	140.76	47.0968	1125.2	108.526	890.172	70.1235	601.14	29.0486	136.267	176.456	1249.79	83.0338	1687.47
60.4436	142.363	60.6368	1122.94	120.963	864.628	71.0679	608.541	30.3926	135.548	154.788	1230.87	81.0092	1706.8
58.4314	133.655	51.425	1161.9	84.3769	876.624	74.69	590.426	31.5489	125.477	160.609	1246.99	79.7351	1711.26
61.2208	130.439	49.4769	1127.64	88.8976	850.584	77.2003	631.09	30.8905	122.952	173.932	1222.51	69.8271	1766.63
61.2439	139.529	53.0856	1126.4	128.17	852.088	71.6848	613.743	36.159	129.384	173.004	1244.3	76.7406	1760.13
59.925	129.527	61.9293	1194.9	107.886	842.329	69.4519	618.841	32.4931	120.239	174.752	1255.37	85.7906	1698.9
62.0852	123.693	56.8715	1184.24	98.4777	852.434	76.0821	626.58	33.3969	119.787	147.737	1239.04	81.7712	1617.13
63.3939	141.805	57.4817	1190.98	83.6857	834.784	78.5649	581.68	32.0779	121.671	162.659	1292.97	88.1931	1576.76
65.7504	132.508	55.3825	1222.91	116.841	853.622	88.1447	536.564	31.3751	119.651	170.715	1269.93	93.5422	1593.78
59.269	132.313	57.2151	1207.48	125.334	843.259	90.2957	554.768	30.5553	123.762	157.65	1291.09	77.4029	1688.98
63.5312	128.679	52.5622	1215.66	100.854	855.079	90.3169	501.829	28.2366	117.701	153.498	1335.74	84.1562	1726.79
59.4046	129.55	55.0393	1225.59	121.123	833.251	89.8125	465.452	31.4123	129.106	174.316	1306	90.1561	1689.93
60.0313	123.978	53.8233	1244.44	122.514	859.194	92.1286	468.586	29.7693	124.699	178.112	1282.38	96.8816	1685.52
55.5626	132.177	53.8799	1222.39	104.502	865.845	101.784	459.401	30.7626	132.773	159.981	1246.8	90.2987	1697.41
61.6823	136.168	56.6244	1219.43	99.1923	849.331	94.0861	643.694	33.44	129.566	162.738	1257.76	87.4488	1696.01
66.5614	132.064	52.6795	1237.76	121.158	836.824	88.4641	681.854	34.3772	120.905	152.183	1243.07	97.3619	1602.88
70.1311	130.456	54.4102	1202.54	114.803	837.111	79.9797	669.638	30.0332	121.17	141.111	1218.24	93.2147	1508.21
63.7525	150.652	56.1531	1172.14	104.251	847.681	75.2769	626.754	30.8872	128.465	160.447	1226.64	93.963	1590.39
63.6278	139.87	55.606	1192.95	88.0906	839.032	75.5028	601.084	34.8544	124.868	148.27	1235.73	92.9181	1538.3
68.6198	137.432	53.4547	1191.97	102.442	840.398	67.4494	631.067	36.0373	127.558	142.752	1227.49	91.0807	1551.09
66.094	132.111	56.1155	1147.01	121.053	848.095	66.2469	611.558	34.4073	125.187	143.403	1257.66	100.708	1554.57
72.7423	147.516	58.9167	1166.57	159.45	854.942	76.2497	609.08	35.371	119.204	133.622	1379.16	98.3332	1615.51
68.3222	136.596	56.0804	1115.93	106.078	842.248	82.0821	577.977	36.207	110.762	140.477	1370.78	82.6707	1634.41
69.4813	140.641	58.28	1133.93	91.0744	853.083	80.2587	553.946	33.9952	117.063	142.106	1335.78	82.6034	1579.74
71.8374	138.33	54.9258	1108.35	106.666	870.808	83.3174	558.646	32.3863	122.567	142.302	1277.25	81.9399	1624.6
68.4608	146.892	55.9886	1158.96	91.9524	861.456	86.3328	537.177	31.8497	110.604	135.085	1182.18	87.9892	1662.75
73.3926	131.482	51.556	1123.07	74.9977	868.336	91.5063	647.983	32.8462	114.103	149.26	1159.4	87.5098	1613.84
76.6561	148.112	55.611	1111.22	69.7471	845.714	85.7511	624.997	30.2343	110	149.3	1145.33	84.1628	1628.12
70.0561	126.455	55.0262	1043.19	98.8252	831.428	96.1184	671.119	34.3127	105.704	149.897	1145.64	79.0042	1691.63
76.0209	155.663	55.7845	1041.88	116.979	853.506	97.9799	669.417	38.4044	107.841	143.611	1106.97	86.1312	1702.77
72.352	158.416	49.395	1017.1	117.765	842.132	99.7624	673.681	39.2816	98.5263	142.116	1103.49	84.1477	1677.16
72.8602	160.656	50.8286	1012.36	119.211	823.924	92.6575	628.626	38.9148	104.28	145.903	1138.78	94.4368	1785.69
72.9361	152.019	54.4794	1005.84	119.46	834.741	82.3591	499.729	33.688	101.273	138.442	1105.64	96.6299	1774.37
74.3625	164.718	51.6283	986.03	111.293	818.59	71.527	601.995	32.6495	98.6	140.074	1108.21	84.7974	1743.15
75.6258	168.267	54.1784	1001.58	109.654	831.847	87.6071	658.144	36.4899	110.738	132.637	1100.22	85.1937	1844.61
72.3015	163.762	50.428	1000.43	98.1939	833.609	76.3579	429.37	33.6214	107.374	145.548	1091.67	91.9507	1711.01
75.9758	159.897	55.8156	997.979	135.559	819.83	76.8358	388.177	33.5929	102.791	137.523	1080.35	80.7921	1708.09
73.4097	169.288	54.2342	972.243	135.489	825.776	95.6323	428.925	30.1523	101.663	134.737	1082.58	82.0559	1627.29
72.9704	157.748	56.2412	994.803	140.188	853.807	98.0538	484.691	32.5837	104.452	135.846	1105.17	77.777	1694.7
66.5615	158.143	52.4919	999.876	104.793	834.402	95.3267	491.734	34.9199	103.785	138.952	1094.82	88.904	1625.66
67.9124	176.977	53.0772	985.009	110.421	841.875	85.921	565.211	32.5552	109.82	127.354	1095.83	93.5104	1586.99
69.5336	169.271	63.8852	1000.54	127.467	838.609	81.7015	674.053	29.8668	102.923	123.906	1064.89	99.3738	1538.27
69.553	162.861	58.3858	1016.51	97.7489	848.418	86.5053	655.883	31.7346	97.1339	137.315	1042.45	98.9051	1654.14
72.5567	162.615	60.4447	993.961	98.4665	847.494	82.0976	529.31	35.9211	93.5527	133.473	1057.96	96.9737	1693.61
65.9642	154.485	66.8565	945.345	111.803	823.4	76.2794	550.218	33.8519	101.167	134.382	1029.57	80.4356	1727.71
70.9499	147.79	59.6413	928.245	124.173	843.998	74.3021	571.327	32.1498	104.731	119.103	1055.57	86.9425	1711.45
72.6253	145.149	56.3443	892.262	107.132	818.78	88.8318	567.154	34.7191	93.9949	134.415	1049.6	76.5503	1687.8
61.2567	154.325	58.6542	884.207	106.638	831.215	86.7483	518.83	35.7503	94.4136	126.3	1069.15	84.6936	1718.4
66.5886	152.86	55.5074	892.774	100.191	840.13	94.4647	408.886	29.2442	99.4681	137.783	1076.52	93.6287	1734.18
67.0172	156.33	51.2214	938.149	90.9631	836.057	94.0795	420.285	34.2031	95.8799	127.122	1070.06	96.7969	1659.79
71.0905	150.633	53.5949	887.778	134.001	831.907	85.4542	394.17	33.7496	95.2214	135.744	1116.82	86.9293	1683.19
66.8086	154.173	50.0248	903.904	140.609	827.936	79.1006	493.428	34.6164	95.1275	122.158	1144.45	86.2941	1738.33
78.1915	153.659	49.6997	883.309	142.594	849.379	67.7213	610.24	32.2927	88.2229	133.787	1174.13	83.4361	1681.65
71.0156	158.639	48.3591	915.175	117.849	828.724	73.383	629.898	31.4411	96.5157	133.786	1171.39	89.0762	1670.79
64.1492	163.339	50.9116	889.799	123.479	827.018	80.5182	590.624	29.6603	91.6797	151.07	1161.39	92.7932	1594.5
67.2186	156.89	48.1373	872.966	116.422	804.948	80.5352	612.743	27.3709	97.8449	155.787	1174.67	87.4604	1619.26
67.3052	157.585	53.6941	869.198	94.2292	821.879	71.5052	513.1	28.8098	98.3873	160.108	1193.55	89.423	1658.46
65.2729	153.084	51.4249	880.347	107.264	824.448	89.1806	423.8	32.4729	94.7551	152.785	1190.1	86.3522	1645.01
66.828	153.89	48.6934	924.628	115.094	818.752	83.6053	432.757	35.4485	93.8746	155.671	1213.32	92.2517	1620.73
64.228	120.078	51.0476	933.255	106.644	827.67	84.7337	420.633	34.8855	91.7161	148.288	1218.71	91.5798	1690.62
67.9264	113.999	48.5121	964.048	113.282	811.293	87.923	436.268	31.7234	97.4732	161.233	1191.52	89.7045	1645.04
66.7244	119.294	51.9318	961.973	100.276	817.435	72.8219	470.386	33.5825	97.3567	146.333	1207	91.1579	1665.66
65.0202	115.508	50.1966	949.19	101.142	799.008	80.2081	628.657	33.8731	95.257	134.472	1202.82	96.4378	1610.8
62.7971	120.134	52.8869	960.961	93.725	795.235	86.3887	661.099	30.7474	96.8602	155.345	1185.61	94.9008	1637.49
58.3946	117.145	52.3971	927.085	105.844	762.181	93.1223	574.102	35.3656	97.0492	157.606	1195.38	108.559	1675.47
62.4195	105.14	52.3257	896.692	110.827	810.492	93.2847	515.809	29.1334	94.1079	146.753	1193.59	95.4309	1610.98
57.4205	116.684	50.7097	899.372	121.601	795.465	87.7719	446.043	34.1047	92.8664	142.431	1285.74	99.4746	1645.08
58.8252	118.338	48.9018	883.396	105.387	809.647	100.192	399.8	33.4461	99.7037	141.189	1308.52	103.323	1537.53
59.4928	106.215	48.4565	932.317	93.9487	812.618	95.7306	418.337	33.0362	96.9815	132.11	1335	99.3633	1599.61
66.062	118.245	48.1128	931.783	88.9734	821.582	91.4831	404.675	30.8166	96.5755	132.683	1339.25	96.1729	1609.41
63.9865	107.342	51.067	942.682	107.194	794.254	87.1824	398.571	31.5363	100.817	112.879	1279.87	89.1956	1582.82
65.7008	121.19	49.0361	937.2	97.3573	814.088	85.6295	429.62	30.0403	96.8363	125.93	1310.95	97.6257	1554.01
61.7302	109.87	49.1268	927.319	105.049	792.322	91.8449	432.757	31.7764	98.4318	143.721	1344.35	112.37	1562.27
68.7292	110.603	46.2611	931.58	116.127	771.214	82.335	424.306	32.0138	99.3725	137.896	1377.64	99.1876	1468.41
65.8656	102.586	47.1442	945.868	100.471	769.274	74.88	438.052	33.9402	99.8074	138.001	1457.62	88.9657	1515.42
68.5566	117.292	49.2223	971	82.9735	792.331	80.4886	386.512	34.2941	102.81	126.887	1573.26	96.1126	1448.67
58.9306	104.39	50.7872	968.492	99.993	809.363	85.0511	474.765	33.0719	110.519	126.404	1566.5	105.879	1332.75
64.665	104.806	52.3222	968.993	133.823	824.77	79.7598	457.152	29.3359	115.5	137.326	1536.81	107.765	1331.45
62.793	107.576	51.3577	907.879	114.026	808.203	83.672	437.814	30.5835	110.023	129.419	1572.24	83.5352	1837.41
63.37	94.3619	48.5259	899.247	109.797	786.666	80.1967	442.657	30.1856	105.043	130.39	1624.43	93.8733	1828.78
67.1473	101.092	44.7337	932.087	114.468	801.649	85.4582	477.626	32.828	112.106	135.065	1698.68	109.312	1794
67.5551	101.19	48.522	910.154	121.058	799.856	90.4174	474.557	31.0916	108.345	125.111	1793.2	102.8	1891.83
66.3684	106.654	54.8128	939.514	116.649	791.068	91.0235	418.964	34.4768	107.796	127.12	1812.53	105.634	1944.28
69.2976	108.9	49.3245	930.763	111.503	803.319	85.0813	427.024	32.471	107.801	123.767	1855.65	102.339	1874.04
69.2796	97.7767	51.8933	931.399	100.72	785.449	76.7472	488.579	31.7955	103.636	115.449	1951.19	101.126	1730.71
73.1993	114.483	56.5056	924.948	81.3879	793.653	89.9918	454.834	30.2702	108.665	107.742	1977.45	99.5379	1690.51
74.4255	118.182	51.1592	911.401	106.733	800.378	87.0673	470.334	31.4301	109.847	113.354	2048.11	88.7651	1709.03
66.4052	100.682	55.3616	920.746	120.83	801.666	86.3988	442.51	27.355	116.076	118.327	2064.96	89.3337	1703.5
68.07	112.291	59.9816	944.488	120.328	787.92	92.3456	432.98	28.6397	120.887	119.548	2151.81	89.9802	1785.15
65.8638	102.559	52.4015	949.336	109.889	813.71	79.8532	460.961	30.5756	116.658	113.55	2229.78	97.255	1722.26
74.8522	110.551	51.245	940.806	114.05	794.068	84.5557	419.219	30.5042	117.558	123.032	2164.58	98.9958	1629.43
68.4779	124.571	53.9651	960.689	123.686	798.348	96.9809	427.43	31.2374	105.371	112.345	2370.61	101.333	1644.23
70.3188	115.828	49.7768	989.698	101.687	766.218	78.4749	406.201	33.1956	110.456	107.727	2293.85	110.988	1592.74
61.3277	105.624	56.6303	1008.58	91.9708	779.904	88.8854	442.115	32.85	112.585	105.212	2242.51	104.446	1533.56
65.8499	109.384	52.1115	1010.26	91.5039	744.747	83.4866	449.234	31.9449	108.998	104.609	2298.65	102.983	1548.58
69.4023	99.1693	51.3743	1020.97	130.598	739.91	86.2394	443.688	31.7821	100.148	112.851	2280.55	100.606	1524.91
71.0381	94.3665	50.0049	1055.21	125.957	764.288	83.5334	429.705	29.2143	109.232	111.446	2264.31	97.0577	1467.63
71.3269	100.11	55.4749	1052	102.871	772.622	73.8851	455.992	28.8932	98.744	116.257	2340.66	97.987	1498.07
67.8937	99.0704	54.0568	1077.43	91.9096	800.824	71.8823	495.2	31.3374	106.212	118.787	2329.14	101.468	1449.18
65.2225	96.0958	56.3195	1058.23	108.55	757.467	73.9905	507.175	30.0273	111.005	116.484	2334.22	90.2187	1364.1
61.4151	96.3597	50.8894	1080.84	114.647	780.614	85.635	497.868	30.4666	97.9471	128.212	2266.18	90.8398	1433.51
64.5694	90.0011	51.1949	1108.46	119.275	745.745	90.1324	444.043	28.1801	104.803	119.772	2180.98	99.7585	1529.09
61.9034	98.6466	50.1142	1121.7	126.13	754.639	93.6346	494.833	29.8554	98.5381	133.217	2196.08	109.479	1486.59
63.5356	98.0374	49.4049	1101.87	125.927	762.679	96.5295	494.347	31.9201	104.238	145.38	2085.33	122.317	1403.58
65.1597	103.992	52.3526	1067.82	109.35	765.588	106.104	514.85	33.8648	99.8184	140.377	2014.42	124.964	1401.34
67.7184	106.748	51.7174	1070.98	95.8774	758.744	94.9736	435.298	35.3081	94.8745	130.656	2049.71	116.009	1436.97
64.4536	99.2497	49.1292	1098.71	103.867	777.561	85.3547	433.271	32.5814	99.2392	97.2939	2079.56	136.009	1371.9
59.4414	98.8016	47.9571	1092.35	112.698	758.837	71.6026	416.885	30.9124	95.6388	116.325	2071.55	137.734	1362.01
60.5261	92.4967	48.3186	1095.08	98.0388	772.555	67.603	425.981	34.0151	98.9962	114.112	2124.8	132.741	1407.7
63.6496	103.026	46.82	1092.04	115.601	770.806	90.0401	439.682	33.1062	101.162	123.489	2227.04	130.251	1348.21
58.4604	103.444	48.5323	1119.46	116.245	756.541	80.1912	435.186	31.1427	99.0632	120.14	2124.8	105.952	1327.75
58.2789	85.5524	54.6067	1131.49	101.401	764.536	85.8847	459.341	33.5551	93.2471	133.975	2107.48	107.355	1429.66
57.6278	100.121	50.8831	1119.67	107.499	745.989	78.8726	394.141	33.7533	99.6158	135.921	2093.69	122.066	1439.58
62.8801	97.4176	44.7241	1136.71	98.851	744.506	96.7117	407.037	31.6718	90.2785	129.421	2190.54	128.749	1409.04
70.4837	93.127	51.6887	1070.16	90.3159	765.467	85.3751	453.616	35.0422	93.646	125.725	2085.59	109.297	1429.27
63.3854	93.6941	51.204	1105.93	89.939	794.387	78.5187	557.624	30.6671	96.938	124.521	1976.22	110.725	1403.99
64.3165	96.2544	52.8193	1094.62	111.19	761.001	78.5786	610.085	28.8424	97.1488	112.953	2012.66	120.745	1278.29
57.0481	91.3729	51.9953	1098.73	117.806	783.078	76.5857	567.983	30.4716	95.6084	94.172	1985	114.182	1294.37
53.6985	103.233	48.7348	1127.26	88.3968	789.59	78.9537	567.653	31.7081	94.1388	123.21	1956.38	113.492	1333.58
57.036	96.4771	47.3363	1133.79	100.153	787.861	84.7254	544.417	33.5154	89.3062	112.608	2065.37	105.551	1336.9
57.2622	97.2715	50.8623	1166.08	101.874	775.445	91.9007	440.485	34.34	87.2491	122.787	2108.71	98.7885	1439.66
56.1424	112.942	49.6709	1107.22	118.152	783.896	80.9814	430.482	32.607	87.882	130.285	2146.32	87.9332	1434.21
51.0934	96.6675	49.4071	1133.32	89.1356	816.879	74.6778	453.756	31.4937	83.2653	111.624	2115.24	87.6901	1477.28
57.7471	101.665	56.321	1090.73	101.463	804.304	84.9851	442.981	29.0413	85.0664	125.214	2135	84.9687	1492.8
58.1822	100.703	53.1318	1124.51	93.6747	778.773	76.2279	480.267	30.5721	92.7718	119.087	2129.22	81.4694	1604.76
58.1726	112.943	55.5291	1112.68	65.9768	684.781	74.8202	487.019	32.9115	87.0964	129.699	2104.21	85.6456	1557.38
59.3975	104.974	52.7741	1053.19	74.1747	779.96	65.7264	491.205	31.6246	88.4221	120.216	2175.73	76.4037	1575.81
55.2867	97.7353	57.1808	1061.25	76.7872	747.395	71.9615	483.685	29.6229	82.0412	131.541	2237.91	79.6766	1522.65
56.925	89.2475	56.3097	1061.64	107.017	755.255	80.5074	543.058	32.9004	97.504	125.581	2184.61	70.1019	1581.63
57.2506	91.1404	54.2773	1044.62	89.9493	768.895	77.7221	557.028	32.628	98.0346	123	2179.82	72.9421	1595.84
58.5992	98.0161	52.0617	1017.92	112.664	766.802	85.1409	534.531	31.1879	83.2439	122.833	2225.06	80.2748	1575.31
56.7111	94.6273	53.7936	1028.32	133.157	778.731	71.6089	584.776	31.9751	89.5437	117.68	2319.72	79.5125	1549.16
58.9304	101.599	47.022	1039.83	122.365	764.996	80.8165	623.131	30.8589	81.9977	130.659	2384.64	79.6401	1535.45
60.616	92.8492	49.2806	1035.76	121.83	784.724	71.524	582.092	31.045	80.5319	132.614	2424.01	77.6046	1501.29
68.2493	93.451	53.0113	1044.99	123.588	783.741	70.6097	529.298	31.1599	80.8842	133.843	2385.25	78.6898	1517.54
68.4373	92.9823	48.873	1035.99	108.982	782.608	79.5915	542.786	32.3114	84.0642	117.66	2426.55	77.6039	1475.8
68.242	95.0524	51.8824	1030.33	98.4453	791.245	72.9072	613.676	32.4746	83.7849	114.136	2407.85	87.6367	1505.94
62.6229	93.6753	55.7138	1042.9	98.8049	791.212	88.6033	578.5	31.1041	83.8966	112.522	2401.65	80.7982	1627.67
61.4442	90.2452	46.4095	1062.72	84.4909	802.657	74.659	509.178	30.6642	80.3756	111.712	2409.7	80.933	1574.38
57.7974	81.3707	48.7082	1025.29	79.5951	785.335	66.719	495.458	32.8568	85.825	80.3758	2397.99	78.3624	1543.68
53.1667	91.6465	46.7522	1053.87	98.0076	798.307	71.5262	507.73	32.1692	80.6195	79.2456	2389.54	83.3719	1451.55
62.9991	93.4051	50.2546	1060.77	106.827	774.536	70.6986	556.011	31.686	71.6053	122.18	2361.98	78.8759	1368.53
58.3683	85.5477	51.0707	1117.78	105.363	757.882	58.9398	627.721	35.9992	82.058	127.217	2328.88	86.7513	1379.73
57.5899	94.8261	51.0958	1095.96	105.18	762.738	64.6348	431.991	32.0923	86.1213	125.122	2355.38	89.6665	1368.79
57.7343	90.0233	53.3441	1045.51	83.5592	765.21	53.2397	517.65	30.811	79.8038	135.193	2374.88	92.475	1359.26
65.1956	103.644	51.8073	1077.37	72.8283	761.922	58.6585	535.13	31.6786	82.975	126.791	2386.8	95.6804	1277.99
64.665	103.823	48.9105	1077.14	82.3316	747.492	64.2277	549.779	31.0838	76.4686	123.779	2393.39	100.031	1272.2
71.5344	95.196	50.204	1060.66	87.9338	768.388	67.0313	556.526	30.7487	75.5268	136.116	2488.99	90.6148	1225.12
61.2467	92.237	49.797	1078.12	88.6877	758.142	72.4718	552.175	30.299	78.8261	133.074	2442.83	83.8636	1157.64
63.7137	93.0056	49.4945	1079.97	88.8308	762.215	71.9448	582.562	31.2446	74.8641	134.822	2369.15	91.3231	1158.1
63.7355	95.868	48.014	1104.62	98.5753	786.349	65.8977	591.929	29.5248	78.7331	137.089	2348.98	84.186	1184.93
64.0616	86.4331	45.8749	1100.22	88.4988	758.499	70.318	508.814	34.0158	74.1427	123.762	2378.95	94.3866	1079.94
68.1912	95.3888	52.5862	1091.3	78.2633	762.124	52.471	507.221	29.7548	72.8157	106.98	2346.19	96.4115	1067.37
61.7179	85.4347	54.5037	1089.53	66.6213	765.914	61.7861	576.415	29.5079	77.2927	113.003	2375.97	105.876	1124.41
64.6047	90.2151	53.6494	1110.11	79.0038	771.191	54.4278	553.139	31.2825	78.9376	116.592	2349.24	90.2423	1326.06
58.2715	99.6125	41.3411	1097.83	73.0816	757.711	63.3863	624.234	31.7849	78.1575	122.047	2248.35	83.0699	1368.81
61.3962	88.6936	43.3297	1119.94	90.8405	787.084	69.5774	600.615	31.5666	67.4672	118.914	2222.06	109.918	1379.61
61.7557	98.8367	45.4604	1079.73	83.5536	764.279	66.7994	562.147	32.9049	73.573	113.99	2151.97	133.175	1345.48
59.5225	84.79	49.4148	1093.43	77.4479	788.935	57.1896	627.972	31.8335	70.5956	119.855	2117.98	110.805	1446.45
61.4346	84.025	48.5503	1067.52	76.1414	776.721	62.2702	667.621	36.1771	72.0242	137.059	2180.8	87.3386	1450.72
56.0777	87.8651	43.8471	1059.02	70.1495	794.519	79.5589	564.528	32.4632	69.3396	130.076	2227.32	90.879	1570.96
60.2782	91.4253	47.7163	1069.08	62.9017	778.202	67.4462	491.43	33.9412	72.2792	123.122	2201.97	100.871	1606.55
55.365	79.782	45.1607	1076.04	69.9536	789.891	84.4712	497.882	32.1303	71.7712	128.837	2121.51	95.1272	1596.11
58.9888	82.9607	43.957	1052.84	73.8493	759.944	87.3576	467.342	30.4262	73.3395	104.886	2089.23	94.1056	1552.78
60.4272	82.0502	53.7001	1067.25	75.0509	818.354	85.4663	452.246	35.4557	68.5309	120.456	1997.03	83.2522	1619.27
57.5039	87.3422	55.5224	1065.38	62.1733	822.639	77.6327	487.633	36.5784	71.7794	118.39	1969.75	85.4202	1668.97
52.9452	81.5015	54.8082	1058.86	60.397	822.923	75.0615	680.48	31.2186	74.5436	120.096	1898.83	88.0882	1631.79
58.7332	74.7125	53.4218	1028.57	59.624	839.073	69.385	709.104	31.095	67.1549	120.593	1964.73	72.1877	1644.86
58.032	87.1366	53.4553	1005.38	65.0019	830.429	75.73	630.251	33.1563	68.1536	117.489	2024.55	74.4349	1687.77
58.04	80.57	50.5931	1046.46	94.5736	827.66	73.4357	581.661	31.1304	68.1386	126.469	1986.77	81.5	1670.97
55.3354	84.5679	46.6486	1040.14	92.7095	839.851	57.9449	461.755	30.1074	69.9051	117.352	1976.27	80.7127	1710.97
52.795	83.9665	48.5273	1050.12	77.5139	850.511	59.3351	425.128	30.6097	70.4235	129.728	1932.55	80.5464	1762.92
53.1745	76.6862	48.9535	1064.41	77.9237	847.399	60.5906	494.395	29.2408	68.0643	126.001	1934.4	82.512	1672.65
52.3584	73.1726	49.4152	1079.72	101.299	850.028	51.9338	530.617	31.949	73.6687	117.861	1996.91	83.4479	1698.33
56.7351	69.4116	50.8059	1089.69	76.7716	867.402	68.0572	590.801	31.6022	68.9676	102.285	1986.01	97.349	1859.27
57.2529	68.4288	52.2977	1076.32	71.9925	869.125	67.2988	609.253	33.4757	66.7932	104.805	2022.58	97.3851	1790.77
61.9126	65.8748	51.4366	1066.06	67.4895	870.289	68.9902	638.65	31.378	69.7921	104.283	2038.15	104.354	1781.54
64.3255	75.4271	50.314	1073.56	68.9547	867.152	79.3206	704.208	30.8607	71.0321	104.502	2054.51	123.141	1720.61
63.4461	64.4634	53.3011	1084.45	77.1376	869.921	68.2022	637.262	31.7153	70.198	106.075	2097.26	130.012	1658.37
61.7446	63.6908	50.3264	1078.96	68.4549	867.323	78.79	556.506	31.5397	73.5847	96.5549	2086.1	109.749	1767.7
63.7126	57.7145	50.7453	1051.25	89.9242	852.394	70.2221	622.058	31.687	70.0097	111.255	2106.48	87.1892	1785.94
62.9545	63.8478	48.0966	1071.92	118.277	857.665	77.687	607.466	30.2049	73.1607	106.129	2073.03	86.1932	1703.33
57.9683	56.819	48.8263	1084.66	122.621	839.894	69.414	673.79	33.1837	73.276	83.3952	2109.33	86.6828	1624.71
37.5238	54.4151	50.5145	1066.36	110.922	857.675	72.8395	781.282	31.7409	75.0274	87.2254	2143.79	91.7034	1673.09
59.0864	57.7164	53.2582	1042.54	121.76	851.836	71.7948	743.913	30.8783	78.2797	90.7934	2127.86	80.4389	1641.18
59.8983	57.9862	48.8986	1016.87	117.689	854.603	56.0652	635.498	33.1027	78.8728	82.4161	2174.57	91.3266	1669.48
61.5383	52.234	45.9699	1016.57	94.4973	880.618	56.0103	642.915	29.8442	74.1351	88.9304	2150.14	103.173	1650.51
56.1081	56.371	51.0967	1038.59	93.672	867.336	63.8837	667.289	28.5695	73.0056	81.2868	2189.63	88.9674	1760.72
56.3939	55.4242	44.6526	1038.7	96.0408	869.144	57.0222	723.903	29.576	75.5442	125.457	2246.29	87.4315	1772.76
57.0224	60.4019	49.0997	1018.43	80.7192	860.535	52.8815	744.394	28.1632	77.191	131.607	2191.71	103.229	1792.4
60.3378	62.2273	46.6805	1023.03	73.7025	840.415	68.9264	728.528	31.7519	75.0622	129.175	2201.84	83.5472	1753.39
57.5039	60.5872	57.1186	1007.48	93.0817	883.343	68.3251	571.48	28.9556	79.8872	121.26	2207.41	104.057	1583.43
58.7784	56.912	62.0686	999.318	110.453	866.617	62.5	581.287	30.5373	85.353	125.349	2196.55	114.171	1673.47
53.4712	64.2963	54.4393	1010.67	131.853	863.641	60.01	579.594	27.9563	81.1354	132.553	2243.32	111.984	1676.31
60.2963	61.263	57.2005	989.365	90.7722	849.906	53.927	575.968	29.9043	81.8729	120.091	2240.21	94.4819	1639.12
56.1292	64.5322	57.9395	1018.38	83.5193	875.258	61.1165	583.506	26.9862	85.0343	121.821	2219.86	90.8491	1595.28
63.0995	69.6367	56.0391	1024.17	75.6691	892.534	51.5041	654.793	27.5233	81.3536	123.279	2289.76	88.4525	1636.71
58.3955	60.2661	49.2826	1027.04	74.7241	852.718	62.4004	645.189	27.3582	86.3303	124.667	2273.74	90.5471	1517.66
53.9806	60.0307	52.6145	1026.45	82.3321	846.544	82.8088	669.538	29.2489	92.3222	121.402	2289.1	95.9183	1463.59
53.3078	67.0682	48.3025	1051.95	99.2066	828.845	78.812	590.319	28.825	86.1924	124.767	2287.69	91.1686	1728.32
54.8145	65.0298	46.5075	1056.11	100.741	831.829	73.1033	531.977	30.2805	84.2114	121.886	2260.75	96.4236	1677.78
56.3943	61.3124	52.6927	1051.17	86.2532	836.68	66.0488	541.391	32.7488	83.4381	116.602	2215.86	93.7237	1696.66
53.2762	66.6215	46.2691	1051.16	91.1145	835.655	82.1145	549.704	30.0583	84.9301	130.414	2201.56	92.7037	1609
56.2192	56.7591	48.6646	1016.74	100.3	821.035	83.9562	625.21	32.1476	88.7078	126.35	2239.42	86.3071	1589.94
58.4502	60.0645	46.7654	1004.68	88.7154	846.969	90.3623	651.191	33.6364	88.176	117.766	2222.89	90.6079	1506.26
54.2925	62.0202	45.2077	1002.1	94.7469	846.969	100.101	556.751	32.1376	79.4524	115.484	2086.79	83.1401	1553.95
53.523	69.5753	43.7984	992.34	83.9137	834.901	85.0219	528.819	32.8746	85.8872	103.494	2084.26	79.4989	1554.95
57.0647	54.9564	47.504	996.523	92.2612	890.337	83.2949	556.424	30.4503	81.0105	101.543	2085.98	89.4008	1514.21
53.7057	55.7776	46.6769	989.351	118.493	849.353	80.2222	652.433	28.2858	86.63	98.145	2090.51	80.3383	1500.46
56.507	57.0116	48.8357	1003.58	106.558	881.808	78.3039	711.977	28.7369	81.0133	91.6483	2054.39	80.4453	1551.41
54.4975	58.8746	46.9352	1014.28	98.4017	914.527	92.3386	720.322	29.0423	83.0128	95.7393	2022.87	96.1612	1536.83
57.3826	60.9084	47.3271	1003.55	71.05	881.942	88.5129	673.225	31.965	81.5391	82.2976	2050.85	87.1967	1530.08
56.1531	59.8889	44.9018	1026.65	81.1506	904.477	66.8787	632.037	33.0066	80.7176	84.9037	2062.34	83.4851	1508.47
58.7752	58.5864	54.0883	1003.9	72.5759	870.055	71.8881	624.102	31.0525	83.0688	88.1035	2034.63	87.3472	1488.81
60.2867	53.1543	46.9787	1012.85	95.2698	884.867	67.523	718.061	33.4666	85.7299	82.4617	2035.82	95.6224	1549.04
53.8742	54.5578	48.5779	1002.45	92.6039	873.471	63.5617	686.902	30.5884	84.3341	79.0817	1969.36	116.125	1499.14
46.8501	54.8439	50.3452	1025.29	99.0363	870.948	61.041	676.269	28.9872	80.0361	109.671	1984.41	112.544	1465.64
50.3804	62.8819	53.283	998.459	83.8479	888.315	59.0837	650.412	29.0314	89.9682	114.895	2017.13	134.927	1447.12
49.9885	56.1475	53.7093	977.211	86.9118	875.076	67.524	625.42	29.2651	82.0393	100.729	1957.45	130.275	1418.38
57.7673	58.204	54.0534	998.966	103.305	896.462	82.0251	614.532	28.9949	88.2629	109.302	1946.22	123.366	1368.58
54.8717	65.4399	53.6553	989.137	110.494	905.768	99.2166	500.246	28.2063	83.6667	112.653	1992.31	143.176	1416.73
57.1788	64.193	46.3084	1017.72	127.249	901.515	82.1895	532.428	34.0657	85.6373	115.57	1959.24	136.859	1442.5
53.6304	61.8907	47.2574	1021.36	97.0781	908.565	81.5206	608.058	33.1022	82.2509	114.725	2002.76	150.332	1380.36
49.9166	63.0544	50.0728	1016.43	83.3809	910.904	86.9238	577.098	31.5091	77.3912	117.554	1999.78	135.081	1386.48
52.2689	67.0833	47.6949	995.362	70.4196	908.216	80.5448	608.715	29.9801	88.7368	106.656	2009.99	158.831	1526.14
54.7643	64.4581	45.6767	963.992	73.9525	884.484	86.5662	722.278	32.4592	88.6297	103.83	2014.57	165.904	1632.94
53.5807	60.241	46.1952	974.511	72.0619	915.676	81.4186	766.596	30.7994	83.1218	110.908	1990.56	222.009	1602.31
53.6647	60.6564	48.4715	972.64	69.5009	905.892	77.7871	793.15	30.2335	85.2594	110.426	1908.49	198.001	1589.55
53.4745	66.6938	44.4053	933.843	62.2352	894.579	79.7551	772.58	32.8702	83.3901	115.239	1846.12	190.309	1440.07
53.7598	58.9557	47.0795	959.538	64.7589	878.018	74.6955	728.813	32.1082	91.6392	119.318	1844.16	175.403	1391.66
53.7701	63.4023	46.5256	917.448	60.9292	887.636	74.5461	743.608	27.1007	86.8587	106.983	1800.73	181.502	1416.99
54.0051	57.4228	55.4221	919.669	104.351	893.061	76.1413	575.305	33.1987	78.6809	108.544	1796.83	180.768	1409.17
58.3174	62.9902	46.9751	934.586	116.165	887.881	77.3952	750.258	31.4232	82.8647	112.424	1822.67	169.576	1443.55
50.5817	65.2278	44.2917	925.133	111.071	873.451	80.7034	810.968	35.746	84.7351	117.096	1831.57	165.145	1405.89
62.0045	63.9709	46.4858	931.722	91.4594	902.449	86.0579	753.625	33.2789	83.0859	119.057	1796.71	163.529	1420.08
60.8817	59.5833	46.1746	936.346	80.0351	894.282	80.7774	766.439	30.7374	84.1833	114.325	1832.22	153.266	1437.91
53.9357	60.7223	52.7808	930.181	70.3961	899.039	84.9921	729.236	29.8347	89.4016	124.705	1845.96	150.431	1477.73
59.1597	57.3835	45.1592	919.767	91.2499	873.179	84.6917	676.983	32.4608	80.6501	113.932	1814.34	162.115	1452.95
61.3201	62.7612	43.3786	910.124	102.664	886.73	87.9931	685.884	33.1001	84.2378	109.281	1822.65	143.235	1500.98
59.5082	57.0984	43.5463	934.711	101.169	908.959	75.6102	663.816	30.41	87.719	120.79	1877.55	137.956	1513.75
57.9534	62.8914	43.0733	914.145	93.1805	886.378	83.3068	698.448	31.0425	84.2109	121.234	1867.18	154.064	1451.87
61.0624	64.4757	43.9201	931.118	88.2216	880.284	92.0728	698.306	34.9151	78.7909	114.929	1867.27	134.961	1481.02
52.0496	62.8332	42.3137	946.439	101.695	883.634	91.9346	742.651	29.4448	79.3371	120.566	1896.02	138.845	1520.36
59.991	70.9266	44.7528	906.539	117.18	908.912	67.4433	685.721	33.7697	78.6335	120.103	1920.42	128.823	1524.54
54.2351	68.1632	49.5584	945.312	99.1949	882.298	87.1293	705.735	30.427	80.5092	119.823	1969.04	139.236	1480.11
54.9407	59.3719	47.9782	939.591	104.697	888.043	81.7799	689.965	30.3192	78.034	129.822	1885.45	135.52	1483.19
58.0352	55.0666	54.85	891.36	108.168	882.867	92.7879	644.16	29.7784	73.7658	116.275	1963.19	135.672	1499.28
53.7832	54.6615	48.7002	923.416	104.353	878.896	87.7112	658.098	30.9924	75.8586	114.282	1919.84	126.463	1431.34
59.4836	60.8547	52.3468	921.672	107.103	877.007	86.7346	598.346	30.0626	78.3383	115.216	1996.64	125.986	1416.86
54.9978	60.1996	49.0375	933.618	100.033	875.711	85.2976	574.166	29.8183	76.8976	124.112	1989.44	117.79	1406.75
51.5395	64.2549	50.1407	868.469	115.755	869.207	90.7738	571.803	29.9961	81.8221	121.915	1990.92	118.845	1378.13
52.7847	69.79	52.5288	855.313	122.191	866.164	87.9246	623.384	30.4554	79.8137	109.067	2049.61	119.876	1418.53
51.7204	65.3917	57.8121	869.676	99.0194	872.112	92	700.482	30.3426	76.6716	97.1726	2066.14	108.705	1361.44
52.9526	77.4925	48.7949	882.562	99.7017	862.753	74.9285	737.03	29.3769	78.5868	103.636	2043.8	115.217	1387.11
52.0585	64.1746	47.2134	879.872	92.7448	886.185	95.7672	726.102	29.2658	84.2575	108.162	2078.94	115.408	1408.53
52.0755	65.285	44.1691	881.245	72.9707	879.669	73.1992	703.387	31.5277	77.7104	108.929	2053.99	119.273	1464.55
52.7264	61.9479	45.9758	867.302	72.3875	872.194	93.3856	536.571	29.8235	81.8387	103.186	2106.39	115.15	1422.71
50.5923	63.1148	46.4723	863.684	76.6125	878.738	80.261	661.668	31.7989	82.8133	99.931	2119.96	115.016	1377.65
49.552	62.2825	45.0078	879.798	115.415	815.313	84.4982	701.052	31.8215	73.0767	96.2595	2151.82	144.967	1367.68
49.9965	60.0995	42.5594	865.058	121.007	823.51	70.5678	649.849	29.4252	75.3381	98.6281	2111.21	159.251	1383.89
56.2069	62.3314	40.987	871.275	114.61	815.257	80.4215	573.257	32.1742	84.5389	104.526	2141.48	158.24	1442.39
57.855	64.7061	39.4125	863.752	111.309	825.2	68.7821	618.691	32.4163	77.9436	104.139	2222.91	160.384	1341.71
52.4508	62.6143	41.5613	856.279	120.165	807.21	72.3825	718.976	30.0596	77.1908	107.482	2234.22	151.044	1292.58
55.9256	59.8055	41.8855	872.344	102.719	810.598	74.1724	734.138	29.5354	78.7259	103.433	2233.56	125.394	1331.02
53.0941	65.923	41.3363	864.274	78.7249	837.075	85.5236	706.903	29.7463	84.1055	110.54	2224.41	127.095	1381.02
54.9933	65.7423	41.8929	895.358	93.8111	721.647	87.3942	713.197	28.5396	74.8061	110.874	2161.92	113.869	1369.05
53.0446	62.266	42.3593	889.591	80.4554	770.988	84.5115	619.55	33.1307	79.3597	108.53	2178.52	124.636	1242.43
54.6629	61.2659	41.972	919.849	81.2055	792.875	89.591	426.763	33.6199	82.3096	117.678	2199.02	131.384	1252.94
41.0854	59.4414	42.8451	914.35	69.001	775.169	88.0226	651.421	28.6803	85.9373	107.075	2140.14	120.655	1351.25
51.7438	67.5688	39.7895	908.281	87.4492	743.435	81.7816	546.192	29.6602	77.1484	107.309	2180.11	126.951	1382.6
51.4683	59.5601	43.0176	889.592	104.679	702.309	84.8649	530.587	31.4965	80.8997	112.556	2200.01	130.372	1332.49
51.6555	62.5172	37.2752	914.623	93.6132	800.175	90.3739	468.689	30.8507	82.4463	108.33	2179.81	145.513	1271.19
52.3356	59.9848	42.0615	908.685	87.2759	800.854	96.1932	434.683	32.8015	79.2994	117.915	2203.58	150.715	1391.49
50.1263	67.6551	41.2953	909.301	98.3151	790.326	95.2732	459.136	35.1751	79.3902	106.614	2235.03	182.123	1338.7
51.0043	65.4355	40.0252	900.739	94.2258	807.397	80.5646	534.089	31.5046	77.2697	120.645	2218.89	194.197	1389.65
53.0985	65.416	60.6755	925.054	81.6551	810.464	80.8438	586.498	33.1899	84.3387	119.006	2249.28	182.151	1363.64
46.9545	66.124	62.5981	911.278	92.3102	749.698	87.6569	651.078	32.8174	81.5432	123.542	2256.18	211.752	1304.46
49.7612	69.1952	54.1783	915.192	75.5038	750.12	89.8981	647.623	36.2029	80.5349	109.616	2257.71	207.481	1294.37
51.4452	66.4977	52.4227	895.707	69.0649	767.683	92.3167	637.79	30.4011	74.4742	121.289	2319.67	201.19	1261.67
48.602	60.8383	45.5851	890.839	66.8156	632.919	90.7611	619.226	34.2605	82.653	115.036	2211.7	191.265	1250.57
53.5256	70.5561	45.9351	890.338	67.9406	787.301	87.0729	561.596	30.6203	71.0603	110.66	2172.95	185.508	1232.96
53.2358	66.2776	43.4523	914.269	77.0593	778.938	79.0335	439.394	33.2576	79.5851	116.498	2178.07	184.013	1179.92
55.755	70.7494	43.8984	903.254	83.2667	727.757	96.2374	420.505	36.455	73.565	118.223	2210.75	181.506	1183.51
59.4174	67.8428	45.2349	885.933	91.5354	728.09	95.9073	440.322	32.5054	77.6549	118.504	2141.11	196.519	1119.9
57.1483	60.613	42.7591	900.53	91.1864	738.923	95.9783	475.144	31.4873	76.4001	122.047	2204.1	162.556	1123.1
55.2726	63.6354	42.8358	921.644	74.035	741.174	91.3818	492.434	31.8818	75.8702	104.603	2203.09	163.972	1044.09
50.6507	64.6363	45.2042	909.553	83.1513	734.436	86.1113	486.762	31.2828	83.7947	117.278	2199.81	166.005	1005.04
50.6421	64.8591	39.3797	960.686	86.2847	712.083	83.9951	506.118	31.8576	80.7376	122.001	2145.83	166.804	1017.75
52.739	69.5756	40.0752	979.484	86.2012	739.3	87.7943	524.787	33.7864	79.9091	111.135	2176.16	174.982	1001.76
48.6905	70.2877	45.5781	949.883	84.6721	727.398	88.4039	541.66	30.127	81.3733	110.72	2154.23	155.448	980.101
44.7296	64.6252	44.6092	933.755	79.4023	736.951	77.9883	556.524	34.2535	79.5343	108.092	2160.94	152.638	960.569
46.3899	64.6102	41.9049	933.197	83.183	766.27	81.3418	566.483	34.6925	85.4694	109.828	2178.88	156.923	945.499
47.6615	62.3851	46.5758	967.234	83.5502	741.14	78.4236	666.617	33.9167	78.3825	117.962	2181.52	163.355	921.192
49.5656	56.5256	42.849	927.874	85.9506	733.506	76.3199	596.862	33.227	79.6109	128.916	2136.76	144.677	893.949
45.8662	59.0574	40.4054	965.489	90.9695	734.65	65.7881	692.313	34.7029	83.6982	130.388	2113.78	153.352	939.421
42.911	58.1556	40.3857	959.626	88.5049	724.212	75.2852	721.659	31.4947	81.8788	124.198	2116.24	155.449	935.718
47.6093	63.0105	45.8255	992.786	90.013	699.619	76.0609	644.263	33.9234	84.7519	122.641	2125.26	167.805	931.662
46.0675	62.178	42.1619	974.964	87.749	765.544	78.5598	615.044	34.8394	77.7527	131.184	2061.89	152.168	916.469
45.978	61.5532	41.0978	990.03	100.016	763.124	82.3836	699.791	35.7891	78.9767	123.703	2091.12	140.559	875.782
46.5979	60.1689	43.0321	969.89	83.0012	771.688	73.1973	678.167	30.9323	76.223	118.249	2062.17	125.525	859.815
49.4235	67.3537	41.2349	977.899	89.2063	751.545	74.2575	641.279	34.0186	82.7825	121.515	2029.83	134.115	848.606
46.5218	56.871	41.1975	968.755	90.7179	725.706	96.581	674.146	30.0405	85.8097	119.727	2011.9	150.405	869.057
51.8058	53.9617	37.7857	965.847	85.5787	750.66	82.6791	575.442	32.3391	78.8949	124.049	1992.38	151.719	923.612
51.1765	56.5114	43.7618	945.371	78.5385	707.518	88.4596	538.999	32.6101	83.7611	122.665	2042.31	176.726	915.749
46.2565	59.9303	42.0283	923.713	77.0376	742.795	71.872	605.939	30.9036	81.6637	113.54	2086.45	205.903	918.366
47.4923	60.0007	43.8365	940.312	84.7157	728.367	80.366	716.332	30.3567	86.1546	124.055	2052.84	183.796	908.608
53.0402	65.7851	42.7618	959.274	93.5858	741.576	82.2626	656.62	32.8901	80.9807	109.892	2008.61	178.684	942.055
53.2971	63.0081	41.5766	952.368	97.263	736.088	87.3353	681.096	31.5911	79.8703	110.952	2089.06	169.52	967.337
51.3541	58.1362	43.8797	950.089	83.1513	752.674	81.2968	683.131	29.8458	78.4232	119.498	1995.9	168.688	941.584
47.1246	61.0394	37.4434	978.828	76.031	745.475	81.4728	762.398	32.4585	84.4665	116.623	2034.74	160.708	896.377
56.2401	66.0143	42.6252	980.765	86.1356	786.424	78.7099	700.532	34.0413	82.3442	115.499	2056.3	167.411	873.528
48.6426	61.1248	37.5095	980.417	80.8474	725.328	84.9348	674.629	32.5987	83.3008	110.672	1971.97	153.935	884.952
51.4299	65.5178	42.2965	974.457	70.0082	761.316	79.716	601.52	31.4133	84.7949	111.109	2012.1	151.401	874.467
50.8211	60.8789	44.3772	957.759	71.0649	765.463	76.3055	550.921	34.8741	84.3082	113.622	1968.93	140.324	896.882
50.0569	62.7915	45.2796	977.542	65.2577	751.163	70.5598	573.459	30.7898	82.2919	112.084	2003.06	134.771	852.053
52.0202	57.0438	42.7454	973.07	64.6693	761.428	63.7748	563.319	30.2637	80.8274	123.25	2005.42	115.968	880.11
58.4302	61.8738	41.9151	979.081	80.1288	742.001	91.4857	547.682	33.038	80.2816	112.3	1994.97	114.835	879.532
50.8311	58.6637	43.511	984.246	77.6125	750.702	85.4594	620.565	32.1332	81.9606	113.884	1996.52	114.031	886.048
58.5914	64.1396	41.7656	989.374	89.6227	741.103	90.7946	571.755	31.0975	80.4574	118.595	2021.79	106.403	963.95
54.4008	62.9497	43.3489	942.184	81.4596	740.675	84.116	614.301	29.9796	84.8444	100.285	2086.83	106.188	944.428
60.9319	60.3137	41.521	961.58	86.3927	752.2	84.9387	639.226	30.7165	82.0289	108.855	2038.4	103.697	978.267
58.9342	55.4712	39.7349	941.591	77.0662	771.44	92.5311	606.537	34.7528	79.7939	117.033	2056.55	124.38	969.776
54.9745	54.5374	42.7918	952.044	73.1705	743.411	86.876	658.382	31.4252	83.8996	110.235	2005.86	122.326	889.921
55.1129	64.3399	39.4979	932.562	79.0788	761.081	73.6149	593.247	32.6646	77.4531	111.278	2067.5	133.046	841.25
52.6914	56.9887	42.9516	938.243	68.4516	746.947	84.7666	629.851	35.5081	85.8473	111.769	2023.33	101.697	959.216
51.1945	58.5475	41.5513	936.669	68.9706	748.536	84.5104	546.259	31.9722	77.0909	108.351	2044.84	103.32	995.106
50.504	59.2715	39.7317	918.72	76.2073	752.144	82.4568	503.997	32.3911	83.3186	115.018	2063.75	94.6324	998.457
47.1194	60.3614	43.4299	931.154	74.2351	758.079	80.6403	578.106	31.4145	88.2239	111.717	2048.66	119.073	906.008
53.5363	63.0096	39.5026	931.326	69.1487	772.236	74.8565	638.004	31.1104	83.6247	108.81	2060.09	118.697	992.586
53.8229	61.1754	42.9707	935.628	76.9414	758.365	72.9818	666.206	36.6919	78.5788	112.939	2043.1	96.2608	950.343
50.4791	57.2658	42.5498	922.221	68.2331	774.453	73.9482	700.973	33.9116	89.0003	111.86	1995.81	95.2461	1031.42
50.4503	56.2564	41.5736	916.538	72.2687	775.703	75.5451	487.921	29.9533	84.2249	114.341	1958.54	100.488	978.351
52.3653	61.7271	41.6282	896.387	73.638	769.393	72.7102	418.841	31.8743	85.1279	110.674	1897.84	99.6614	1056.05
46.738	56.8902	40.6355	912.831	75.3529	752.958	71.4866	499.524	31.7561	81.7229	114.867	1937.15	105.158	954.363
52.0201	57.4466	44.9259	891.567	81.9787	758.05	61.2003	565.061	32.871	82.7814	123.575	2012.06	92.5238	957.367
54.1203	59.1641	48.7635	906.725	87.9365	779.519	66.2629	576.78	31.0172	90.8157	118.519	2023.33	98.9472	782.772
58.0253	67.2493	41.587	866.051	91.4345	785.406	58.3478	653.831	32.1105	84.6592	118.512	2031.68	113.204	1156.27
51.0765	66.7235	39.5031	906.357	92.2152	768.009	60.338	717.187	33.3858	80.5161	114.267	2073.26	105.542	1185.41
52.299	65.3095	44.7577	899.582	82.6794	728.205	59.6294	709.367	28.9795	81.2955	112.663	2108.47	91.2423	1200.28
55.2877	63.8115	43.559	940.15	76.6072	777.573	59.3824	702.265	35.5477	81.6618	115.741	2082.31	95.3215	1302.02
58.3222	54.9103	40.9345	915.469	85.4661	751.251	56.7177	695.515	34.9819	77.8026	109.657	2041.79	94.159	1321.41
52.0009	61.0875	41.4153	901.782	80.1213	750.474	66.2622	688.474	35.1083	86.0088	108.998	2048.44	99.6032	1311.38
50.5117	59.3884	41.907	917.117	84.2196	757.628	83.2851	689.673	30.1348	82.5536	114.322	2084.09	85.5247	1370.56
51.8299	60.7199	43.1602	900.747	82.6342	780.659	76.9667	658.808	32.6077	82.0394	107.831	2121.82	86.3576	1434.74
54.7072	67.7651	44.7349	920.104	83.6432	770.391	74.7662	656.84	32.7663	76.975	115.598	2132.94	80.9875	1350.6
47.8968	58.7233	43.3054	898.734	96.3641	765.823	49.5327	619.47	29.9927	85.1422	113.1	2211.48	89.4669	1396.73
49.512	67.5868	42.8219	885.863	101.662	753.206	67.2055	602.662	33.1091	86.5948	106.165	2203.36	80.7715	1395.2
44.8021	65.3716	44.0557	891.71	95.2417	781.242	58.2332	642.242	30.2796	84.0741	115.943	2268.08	85.9355	1527.1
49.2744	66.3956	38.4459	871.079	71.925	766.971	62.5259	703.886	32.0755	85.0296	118.138	2263.48	79.1028	1600.17
49.0797	66.0427	43.1176	868.776	72.6875	789.318	66.75	739.949	34.4624	82.1452	101.802	2279.36	86.8609	1542.25
45.1672	76.6465	41.7881	897.801	67.3774	805.894	69.2673	689.537	33.6801	85.1616	115.03	2284.64	83.2865	1553.76
54.2137	66.675	45.9576	896.32	93.0427	784.425	76.2237	666.371	31.8402	82.3659	121.579	2232.93	81.1942	1501.91
44.4795	67.5655	44.6131	894.561	86.0843	781.388	66.6726	717.069	31.4904	83.4067	112.732	2230.23	91.2601	1532.31
48.9591	65.3486	40.0819	885.967	86.9957	775.2	60.8617	562.539	32.4631	89.5718	110.156	2171.07	80.8834	1507.72
47.6026	62.6432	46.4455	919.383	82.1128	765.456	64.6569	610.301	32.1801	86.851	112.743	2117.01	77.6643	1580.29
57.9532	62.1723	45.2017	906.796	87.4567	777.221	57.5949	649.788	30.4122	83.9677	133.577	2077.1	82.6224	1629.76
50.2114	60.6411	41.1777	906.367	88.1181	765.72	53.1599	689.427	34.1963	79.5593	130.982	1990.62	78.0365	1619.01
55.4201	59.3205	43.0228	870.842	75.5832	773.573	64.8423	755.615	32.0928	85.1871	120.005	2124.08	77.7894	1569.13
47.2365	65.5757	40.3103	863.86	69.3412	772.931	63.6133	717.416	32.5374	84.9577	111.156	2077.93	86.8953	1680.29
48.6005	69.0687	48.0718	872.873	71.007	763.78	83.2014	680.602	31.2053	84.5688	116.872	2105.57	74.6197	1641.14
48.1854	73.3579	51.3351	847.863	72.0714	771.821	78.959	685.835	30.0755	79.5439	117.3	2018.5	75.5297	1674.33
52.7109	67.7314	53.3058	851.373	62.9992	752.371	70.2842	764.55	27.348	87.6093	127.437	2010.65	79.3421	1643.35
49.7743	72.0436	55.3537	888.556	66.1138	761.533	45.5366	663.862	32.4069	78.9285	123.949	1942.99	72.679	1551.87
53.6856	71.4418	55.3656	885.8	66.0319	758.762	64.9057	604.696	28.1437	83.06	127.581	1869.39	79.1755	1411.16
50.5225	73.2551	53.1933	904.614	62.9063	783.759	64.2424	693.005	33.5564	83.6762	114.352	1886.64	85.7942	1400.83
56.3811	74.3373	44.5448	929.209	62.3731	760.538	64.6739	791.031	30.37	85.5813	106.773	1926.25	87.6457	1457.74
55.0411	68.2691	44.5918	886.556	58.087	768.86	79.3649	695.005	30.0099	85.7226	89.3868	1934.91	99.4039	1574.28
55.5446	68.3101	45.391	902.989	70.1369	767.657	90.016	673.329	28.5718	89.1106	111.849	1961.83	96.6695	1548.25
59.9756	66.7232	42.7515	920.613	76.789	770.456	62.9586	662.346	31.038	83.9027	115.905	1979.7	83.695	1551.26
57.7072	70.7203	42.3294	881.805	69.8334	756.67	73.1941	719.476	29.8432	83.8434	116.417	2018.13	82.7965	1493.99
59.633	73.0005	40.6358	900.52	70.3623	777.138	67.112	753.055	32.754	84.4123	106.836	2062.84	94.669	1479.56
56.1566	67.5132	44.1294	906.275	78.9634	764.232	70.6528	771.61	28.6852	84.336	109.287	2054.74	77.3946	1492.7
54.4549	73.2076	41.7903	923.041	70.9783	743.816	99.5784	760.07	32.8051	83.6202	115.51	2061.54	75.5094	1541.64
50.3946	74.0731	40.6178	920.108	73.365	753.811	70.1896	723.497	30.6204	78.9936	114.688	2032.44	78.7891	1615
49.3232	74.1723	41.7633	900.677	73.3572	773.836	82.6851	635.317	32.2117	84.3872	115.805	1940.2	79.7661	1571.06

## Sheet: 2B
PVC hyperoplarization and RIS GCaMP
one trial has 113 time points, the first three trials are before lethargus, the following trials are in lethargus
worm 1			worm2			worm 3			worm4			worm 5			worm 6			worm 7			worm 8			worm9			worm 10			worm 11			worm 12			worm 13			worm 14			worm 15			worm 16			worm 17
GCaMP signal (au)	x coordinates	y coordinates	GCaMP signal (au)	x coordinates	y coordinates	GCaMP signal (au)	x coordinates	y coordinates	GCaMP signal (au)	x coordinates	y coordinates	GCaMP signal (au)	x coordinates	y coordinates	GCaMP signal (au)	x coordinates	y coordinates	GCaMP signal (au)	x coordinates	y coordinates	GCaMP signal (au)	x coordinates	y coordinates	GCaMP signal (au)	x coordinates	y coordinates	GCaMP signal (au)	x coordinates	y coordinates	GCaMP signal (au)	x coordinates	y coordinates	GCaMP signal (au)	x coordinates	y coordinates	GCaMP signal (au)	x coordinates	y coordinates	GCaMP signal (au)	x coordinates	y coordinates	GCaMP signal (au)	x coordinates	y coordinates	GCaMP signal (au)	x coordinates	y coordinates	GCaMP signal (au)	x coordinates
3194.86	77.0219	217.69	2654.44	59.906	114.868	1200.53	200.774	135.207	1835.28	40.7116	179.447	2227.41	77.5956	214.839	1834.4	90.8182	37.3272	1254.22	106.129	141.29	1233.66	184.293	122.147	834.096	160.397	39.8249	1265.83	47.8417	176.683	1645.81	81.4655	96.4885	1379.92	140.845	106.645	1084.9	52.5	90.6083	1128.27	69.1552	66.0184	1938.39	183.569	103.972	1673.2	200.948	124.82	763.886	197.328
3039.91	77.0219	217.69	2631.17	59.906	114.868	1244.56	198.687	136.866	1925.84	40.7116	179.447	2193.49	75.5078	212.074	1704.58	101.257	38.9862	1265.5	106.129	141.29	1225.31	177.776	116.802	885.797	154.603	42.4977	1229.56	47.1113	172.635	1717.59	78.569	100.23	1504.6	137.948	108.249	1252.92	52.5	90.6083	1153.67	69.1552	66.0184	2007.05	181.397	99.6959	1824.58	200.948	124.82	745.884	197.328
3102.27	77.0219	217.69	2588.89	59.906	114.28	1248.1	198.687	132.995	1914.58	40.7116	179.447	1609.32	75.5078	212.074	832.4	122.831	42.8571	1045.45	100.561	145.161	1348.68	177.776	116.802	908.981	143.741	43.5668	1327.28	44.9201	172.635	1484.28	77.1207	107.18	1484.87	126.362	99.1613	1335.9	67.7069	83.659	1059.24	72.0517	59.0691	1977.91	178.5	91.1429	1714.48	200.224	120.009	728.694	204.569
2991.82	77.0219	217.69	2374.04	56.6458	114.28	1255.15	200.774	122.488	1943.39	40.7116	176.682	1670.34	75.5078	212.074	2019.07	140.925	42.3041	1398.97	76.2038	123.594	1184.65	177.776	116.802	867.573	148.81	42.4977	1320.78	42.7288	170.321	1666.43	74.2241	110.387	1492.96	132.155	105.041	1071.22	59.7414	85.7972	1083.38	72.0517	59.0691	2029.64	178.5	93.2811	1745.43	200.224	120.009	747.14	211.086
2898.1	77.0219	217.69	2183.74	57.4608	113.105	1275.13	203.558	105.346	1823.72	40.7116	176.682	1604.66	75.5078	212.074	1867.29	139.533	36.7742	1130.44	58.8056	119.724	1192.26	188.638	124.82	912.812	148.81	42.4977	1303.68	44.1897	174.37	1671.26	74.2241	113.06	1427.97	127.81	101.3	1153.81	45.2586	92.7465	1112.85	72.0517	59.0691	1889	179.948	93.2811	1902.85	200.224	116.802	803.345	211.81
2897.92	77.0219	217.69	2152.16	57.4608	113.105	1243.93	206.342	97.6037	1941.31	43.4953	182.212	2320.98	66.4608	212.074	857.062	139.533	36.7742	1170.21	85.9467	125.806	1111.11	187.19	122.147	891.925	143.017	42.4977	1299.7	45.6505	172.056	1628.44	74.2241	114.664	1402.84	114.052	90.0737	1143.94	42.3621	92.7465	1083.05	74.2241	54.2581	2004.61	177.776	85.2627	1948.53	200.224	116.802	778.457	196.603
2871.88	77.0219	217.69	2002.93	57.4608	113.105	1278.08	204.254	116.406	1950.74	43.4953	182.212	2008.64	57.4138	208.756	1910.49	119.351	35.6682	1279.75	92.21	136.313	1288.08	176.328	115.198	901.636	148.086	41.9631	1338.44	41.268	170.9	1725.6	74.2241	121.078	1443.63	120.569	94.8848	1131.14	38.7414	96.4885	1045.43	75.6724	51.0507	2206.7	177.776	85.2627	1772.84	200.948	129.097	758.893	196.603
2841.15	77.0219	217.69	2114.79	57.4608	113.105	1336.91	200.078	116.959	2074.82	43.4953	182.212	872.289	57.4138	208.756	1941.11	117.959	40.6452	723.184	91.5141	134.101	1299.14	176.328	115.198	921.49	156.776	41.9631	1378.59	41.268	170.321	1699.51	74.2241	121.078	1490.81	120.569	94.8848	1117.93	35.1207	106.645	1112.47	75.6724	51.0507	1940.62	182.845	106.111	1814.93	200.948	129.097	738.479	203.845
2785.88	77.0219	217.69	2062.9	49.3103	119.568	1386.03	200.774	122.488	2080.1	43.4953	182.212	1718.44	41.4075	199.908	2105.05	117.959	40.6452	922.675	82.4671	128.571	1284.34	176.328	115.198	909.464	132.155	41.9631	1300.69	41.268	166.273	1750.7	74.2241	121.078	1518.39	129.259	101.834	1194.22	33.6724	106.645	1036.71	75.6724	49.447	2074.53	179.224	91.6774	1852.14	198.052	134.442	789.914	190.81
2807.19	77.0219	217.69	2003.91	49.3103	120.156	834.936	204.95	131.889	2164.03	43.4953	182.212	2103.2	47.6708	197.143	1747.62	101.257	34.5622	761.033	106.129	136.313	1327.54	168.362	114.129	849.115	110.431	40.894	1344.42	47.8417	174.948	1748.88	74.2241	121.078	1423.24	129.259	101.834	1203.18	32.2241	118.94	997.49	75.6724	49.447	2102.42	179.224	75.6406	1767.93	198.052	131.77	877.745	178.5
2324.24	72.1317	215.34	2339.9	41.9749	130.144	936.665	202.862	133.548	2133.36	48.3668	184.424	2263.85	37.9279	196.59	1744.52	98.4734	33.4562	570.577	124.918	131.889	1288.39	168.362	114.129	816.306	106.81	40.894	1429.68	50.7633	179.575	1594.58	74.2241	114.129	1400.41	134.328	105.041	1439.62	40.9138	130.7	996.262	77.8448	47.8433	1591.15	181.397	62.8111	1888.32	198.776	128.028	739.81	200.224
2416.28	72.1317	215.34	2318.48	41.9749	130.144	1187.28	191.031	118.618	2079.56	37.232	170.599	1905.24	35.1442	193.272	1783.83	119.351	34.0092	938.758	139.533	138.525	1312.61	165.466	112.525	745.492	98.1207	40.3594	1393.62	46.3809	174.948	1564.08	74.2241	109.318	1462.93	134.328	105.041	1288.92	48.1552	133.373	1092.21	80.0172	49.447	1826.48	188.638	56.9309	1868.66	200.224	125.355	768.602	207.466
2697.39	74.5768	216.515	2170.74	44.4201	138.37	1129.39	189.639	121.935	2059.59	37.232	170.599	1167.81	35.1442	192.719	1851.5	99.1693	30.1382	650.813	139.533	138.525	1334.69	165.466	112.525	858.926	119.845	40.894	1298.1	41.9984	168.008	1585.97	77.1207	102.369	1548.86	122.741	97.023	1153.13	57.569	140.323	1110.23	80.0172	49.447	2014.28	188.638	56.9309	1913.15	200.224	123.217	959.029	212.534
2715.55	74.5768	216.515	2143.74	44.4201	138.37	1146.79	188.944	131.336	2006.89	34.4483	162.857	2163.79	26.7931	186.083	886.776	75.5078	29.0323	553.742	148.58	149.585	1350.35	165.466	112.525	879.472	136.5	40.894	1398.97	41.9984	170.321	1563.12	80.0172	96.4885	1490.81	125.638	98.6267	1378.02	64.8103	153.687	1139.97	80.0172	49.447	1982.97	192.983	53.1889	1855.48	200.224	123.217	872.677	212.534
2777.5	74.5768	216.515	1510.97	44.4201	138.37	1175.91	188.944	137.972	1930.66	38.6238	171.705	2166.84	21.9216	170.599	1745.14	33.7524	40.0922	876.727	133.966	182.765	1381.66	159.672	113.594	808.89	148.81	37.6866	1346.96	40.5376	168.586	1745.09	76.3966	97.5576	1433.44	112.603	91.1429	1513.49	63.3621	159.032	1143.39	78.569	49.447	1765.08	196.603	42.4977	1959.7	200.224	117.871	979.168	213.983
2769.9	74.5768	216.515	2099.65	40.3448	147.771	1119.86	190.335	130.23	1994.7	38.6238	175.023	1465.95	18.442	150.691	1566.64	25.4013	51.7051	839.19	129.79	183.318	1304.84	162.569	113.06	792.94	165.466	41.4286	1438.18	39.0768	165.695	1691.77	74.2241	115.198	1415.7	107.534	89.0046	1454.63	63.3621	157.429	1158.75	78.569	49.447	1857.44	196.603	45.7051	1925.53	200.224	117.871	945.638	213.983
2921.02	81.9122	216.515	2080.25	40.3448	147.771	841.516	185.464	142.396	2110.9	34.4483	166.728	1939.13	18.442	151.244	1957.16	15.6583	83.2258	863.797	129.79	183.318	1302.94	156.776	113.06	846.577	176.328	49.447	1408.35	47.8417	177.262	1775.96	72.0517	141.926	1549.15	122.017	95.9539	1441.89	58.2931	147.272	1250.63	78.569	49.447	1998.37	193.707	51.5853	1821.39	200.224	122.682	931.545	213.983
2890.98	81.9122	216.515	1866.84	40.3448	147.771	1021.36	190.335	119.171	2092.38	34.4483	154.009	2503.9	23.3135	157.327	1727.24	20.5298	88.7558	940.342	131.182	190.507	1325.93	161.121	113.06	841.835	179.224	72.4332	1405.69	54.4154	185.358	1586.66	69.1552	152.618	1409.19	125.638	100.23	1584.83	64.8103	161.171	1206.31	78.569	49.447	1762.43	195.879	46.7742	1695.12	203.845	123.217	758.457	208.19
2960.87	81.9122	216.515	1915.49	40.3448	147.771	1260.09	189.639	124.147	2009.36	33.7524	149.585	2309.56	45.5831	202.12	1618.17	28.8809	93.7327	703.922	135.357	196.59	1309.05	154.603	114.664	846.666	171.259	79.9171	1400.02	60.989	195.19	1610.82	65.5345	155.29	1563.39	125.638	100.23	1507.95	64.0862	157.429	1295.98	78.569	49.447	1822.86	196.603	41.9631	1984.31	201.672	123.217	850.108	203.121
3027.96	81.9122	216.515	2094.13	40.3448	151.884	909.942	184.768	147.373	2046.88	33.0564	161.198	2044.26	90.8182	210.415	1649.1	33.0564	103.134	982.671	131.878	184.977	1245.09	160.397	113.06	773.322	156.052	99.1613	1214.91	60.989	191.142	1694.5	65.5345	155.29	1474.61	122.017	95.9539	1588.68	62.6379	155.825	1271.33	76.3966	50.5161	1688.26	197.328	37.1521	1968.87	201.672	123.217	909.567	200.224
2889.52	81.9122	216.515	2156.89	40.3448	151.884	1321.2	195.903	167.834	1931.55	37.232	169.493	2076.26	90.8182	210.415	1773.07	36.5361	102.581	1035.44	131.878	184.977	1330.81	157.5	113.06	806.279	156.052	103.972	1243.05	58.0674	188.828	1700	65.5345	154.221	1447.95	108.259	89.0046	1269.37	64.8103	170.793	1220.75	77.8448	49.447	1745.26	197.328	43.0323	1838.03	197.328	132.839	918.297	194.431
3050.27	82.7273	216.515	2136.74	40.3448	151.884	868.915	186.856	118.618	1967.8	37.232	171.705	1723.94	90.8182	210.415	1403.32	36.5361	102.581	690.902	131.878	185.53	1350.68	177.776	116.802	863.123	153.879	110.387	1206.26	55.8762	185.937	1606.14	70.6034	148.876	1467.94	123.466	97.023	1427.3	64.8103	180.415	1268.64	77.8448	49.447	2016.03	193.707	55.8618	1936.65	197.328	132.839	915.44	186.466
3112.46	82.7273	216.515	2266.49	40.3448	151.884	1113.11	190.335	134.654	2071.17	37.232	171.705	2057.57	91.5141	204.885	1419.6	30.2727	121.935	946.777	148.58	213.18	1298.53	182.845	118.406	829.135	153.155	121.613	1084.07	53.685	182.467	1537.9	73.5	141.926	1419.88	132.155	104.507	1509.01	69.1552	188.968	1305.89	77.8448	49.447	2186.56	192.983	52.6544	1996.66	200.948	127.493	1041.1	180.672
3069.7	82.7273	216.515	2254.97	40.3448	151.884	1336.26	193.119	156.774	2094.89	42.7994	181.106	575.75	92.21	204.332	1521.39	32.3605	133.548	840.301	150.668	212.074	1340.08	182.845	118.94	846.096	153.879	112.525	1084.24	47.1113	178.418	1559.08	73.5	141.926	1410.32	139.397	102.903	1539.64	69.1552	191.641	1355.19	82.1897	46.2396	2244.32	192.983	52.6544	2021.07	200.948	127.493	1161.92	175.603
2604.28	79.4671	215.34	2249.41	40.3448	151.884	950.472	191.727	166.175	2067.41	52.5423	184.977	2064.79	103.345	210.415	1794.77	61.5893	178.341	400.244	151.364	212.074	1291.1	182.845	118.94	841.06	159.672	103.438	1265.56	40.5376	183.623	1652.72	73.5	136.046	1492.56	119.121	95.9539	1683.82	77.8448	197.521	1330.23	82.1897	46.2396	2369.21	188.638	58.5346	1970	200.948	127.493	1075.03	171.983
2661.3	79.4671	215.34	2214.73	40.3448	151.884	894.683	179.201	182.765	2016.63	56.0219	184.977	1928.1	121.439	209.862	1511.65	88.7304	203.779	837.991	158.323	213.18	1304.66	182.845	118.94	889.4	155.328	109.853	1287.37	40.5376	183.623	1669.43	73.5	132.839	1377.54	100.293	86.8664	1780.87	85.8103	200.728	1363.67	75.6724	54.2581	2354.02	188.638	58.5346	2005.19	202.397	121.613	1110.94	171.983
2353.19	71.3166	214.165	2316.12	40.3448	151.884	947.524	172.241	183.318	2112.16	61.5893	184.977	1818.96	113.088	212.074	1863.31	83.163	200.461	1070.06	136.749	203.226	1326.85	186.466	122.682	893.432	149.534	122.147	1018.17	43.4592	187.093	1672.68	73.5	130.7	1294.47	92.3276	85.7972	1903.84	88.7069	200.728	1316.34	72.7759	64.9493	2468.39	188.638	58.5346	1977.77	202.397	121.613	1074.87	171.983
2283.65	71.3166	214.165	2382.48	40.3448	151.884	864.248	172.241	183.318	1842.55	65.069	187.742	1971.11	99.8652	212.627	1763.57	76.2038	192.166	756.453	133.27	199.908	1242.05	189.362	123.751	889.306	145.914	137.115	932.079	35.4248	174.948	1631.21	74.9483	123.217	1217.38	81.4655	87.4009	1851.48	99.569	200.728	1395.34	72.0517	62.8111	2402.59	188.638	60.6728	2005.43	202.397	116.802	1095.69	172.707
2944.16	73.7618	217.69	2482.56	40.3448	151.884	788.998	159.715	183.318	2003.99	65.069	186.083	1836.77	93.6019	213.18	1442.98	49.7586	176.682	974.313	137.445	170.599	1261.54	189.362	123.751	929.131	140.845	149.945	885.801	32.5031	165.695	1753.11	74.9483	115.198	1289.81	81.4655	89.5392	1728.21	106.81	201.797	1401.51	72.0517	62.8111	2445.66	188.638	60.6728	1981.76	202.397	116.802	1149.09	172.707
2941.72	73.7618	217.69	2438.31	40.3448	151.884	897.471	150.668	178.894	2130.3	67.1567	186.083	2008.64	87.3386	212.627	1811.28	49.7586	142.949	1068.8	136.749	169.493	1203.5	182.121	117.336	880.673	114.776	153.687	875.632	31.0423	161.646	1520.47	76.3966	115.198	1358.33	81.4655	89.5392	1706.11	119.121	201.797	1382.9	74.9483	58	2515.7	188.638	60.6728	1952.89	200.224	123.217	1175.64	172.707
2975.68	73.7618	217.69	2512.72	40.3448	151.884	830.032	188.944	172.258	2136.39	67.1567	186.083	596.142	87.3386	212.627	1797.5	69.9404	109.77	637.331	136.749	169.493	1332.16	184.293	121.078	834.799	88.7069	152.618	781.249	31.7727	155.285	1578.63	75.6724	120.544	1407.48	84.3621	89.0046	1755.6	128.534	201.797	1411.74	74.2241	56.9309	2387.93	189.362	58.5346	1886.02	202.397	120.544	1134.3	159.672
3015.34	76.2069	216.515	2426.87	40.3448	151.884	928.024	203.558	125.806	2059.46	69.2445	184.977	1752.5	136.053	212.074	1665.32	80.3793	103.134	1138.09	136.749	165.069	1326.6	187.914	124.82	781.005	81.4655	155.29	883.626	29.5815	152.393	1532	72.0517	144.599	1352.39	86.5345	87.4009	1720.72	132.879	202.332	1474.03	74.2241	56.9309	2083.61	196.603	44.1014	1827.07	202.397	115.733	1160.64	145.19
2686.38	76.2069	216.515	2472.99	40.3448	151.884	833.428	210.517	81.5668	2054.11	77.5956	183.318	1600.53	151.364	211.521	1574.22	88.7304	97.0507	893.539	139.533	181.659	1277.32	188.638	123.751	853.965	77.1207	159.567	1338.71	26.6599	150.079	1623.73	64.0862	158.498	1400.76	94.5	87.4009	1642.24	143.741	201.263	1350.34	76.3966	53.1889	1849.27	195.879	30.7373	1801.4	201.672	114.129	1272.69	142.293
2521.57	76.2069	216.515	2461.51	40.3448	151.884	1108.78	197.295	57.235	2085.97	77.5956	183.318	445.515	164.586	210.968	1937.19	98.4734	84.3318	841.58	139.533	189.954	1283.68	188.638	123.751	882.84	84.3621	157.963	1343.34	25.9295	148.344	1474.07	54.6724	168.654	1444.73	98.8448	84.7281	1792.34	156.776	196.452	1436.89	76.3966	53.1889	1861.97	198.052	43.0323	1882.67	201.672	116.802	1218.06	135.052
1182.23	84.3574	227.091	2416.62	40.3448	151.884	1075.29	188.944	38.4332	2014.99	54.6301	183.871	1799.71	200.774	158.986	1600.7	98.4734	90.9677	1044.87	137.445	192.719	1261.72	188.638	123.751	867.752	114.776	152.083	1355.88	27.3903	154.128	1366.43	52.5	171.862	1445.27	98.8448	84.7281	1663.39	168.362	193.779	1375.58	76.3966	53.1889	1833.66	198.052	32.8756	1710.94	194.431	138.184	1248.75	127.81
1054.89	84.3574	227.091	2492.79	40.3448	151.884	978.046	154.843	53.3641	2009.03	34.4483	156.774	1942.4	198.687	132.442	1930.6	90.8182	94.8387	703.515	137.445	194.931	1321.23	188.638	123.751	857.215	149.534	116.267	1132.37	34.6944	175.526	1411.08	44.5345	172.931	1424.31	106.086	85.2627	1388.81	177.052	192.71	1429.81	76.3966	53.1889	1742.9	192.983	24.8571	1770.48	194.431	138.184	1148.16	120.569
1024.49	84.3574	227.091	2502.23	40.3448	151.884	613.965	163.89	48.9401	1975.69	32.3605	141.29	1594.28	190.335	138.525	1958.66	81.7712	94.8387	1266.33	136.749	191.06	1291.56	188.638	123.751	744.249	172.707	78.8479	1182.86	34.6944	175.526	1469.6	64.0862	159.567	1007.15	106.086	85.2627	1249.59	180.672	193.779	1398.77	76.3966	53.1889	1785.89	189.362	24.3226	1792.43	194.431	138.184	1110.47	114.776
501.232	84.3574	227.091	2430.87	40.3448	151.884	954.689	174.329	33.4562	1947.09	32.3605	146.267	1795.33	185.464	142.949	1610.63	74.8119	97.0507	1104.15	138.141	198.802	1284.9	187.19	121.613	712.537	162.569	93.2811	1173.73	36.8856	177.262	1485.53	71.3276	144.599	1415.49	119.121	93.8157	1320.66	184.293	193.779	1428.92	76.3966	53.1889	1821.72	189.362	24.3226	1840.98	194.431	138.184	1039.46	104.638
1020.65	76.2069	227.091	2466.6	40.3448	151.884	940.618	179.897	31.2442	1913.39	33.7524	142.949	1689.84	185.464	142.949	640.532	74.8119	97.0507	972.596	135.357	188.848	1290.55	182.845	117.871	780.479	148.81	111.991	1109.59	36.8856	176.683	1452.91	71.3276	134.442	1454.74	119.845	92.7465	1120.81	171.983	197.521	1515.36	76.3966	53.1889	1761.65	182.121	22.1843	1732.6	194.431	138.184	1229.45	94.5
1044.83	69.6865	227.679	2634.32	40.3448	151.884	871.09	200.774	32.3502	1785.03	36.5361	161.751	1573.89	174.329	145.161	1321.38	51.8464	113.088	718.563	135.357	188.848	1368.5	182.121	118.406	743.288	175.603	79.3825	1383.5	27.3903	158.755	1288.52	75.6724	121.078	1340.64	127.81	108.249	1411.06	174.155	195.382	1522.71	76.3966	53.1889	1893.16	182.121	22.1843	1728.12	193.707	140.323	1268.73	85.8103
391.588	69.6865	228.854	2236.14	40.3448	151.884	753.201	205.646	57.788	1835.28	41.4075	178.894	1211.74	189.639	122.488	1576.03	60.8934	102.028	848.878	136.749	193.272	1169.47	171.259	114.664	643.622	150.983	41.4286	919.14	49.3025	192.877	1179.01	77.1207	112.525	1305.9	131.431	124.286	1507.36	111.879	201.263	1201.39	80.0172	48.9124	1608.18	178.5	22.1843	1150.64	187.19	140.323	775.1	194.431
1005.71	91.6928	230.616	2164.96	40.3448	151.884	785.316	202.862	80.4608	1925.84	41.4075	178.894	1163.98	188.944	138.525	1352.24	76.8997	71.6129	760.159	136.053	181.106	1169.26	166.914	113.594	635.573	110.431	41.9631	1006.35	49.3025	198.66	1107.97	79.2931	113.594	1257.8	133.603	129.631	1288.77	150.983	198.59	1165.7	82.1897	46.2396	1686.94	172.707	23.2535	1334.41	192.983	137.115	756.84	197.328
637.668	92.5078	230.616	2131.14	40.3448	151.884	720.817	198.687	86.5438	1914.58	41.4075	178.894	988.145	191.031	124.7	1416.34	131.878	37.3272	521.198	136.053	181.106	1104.66	170.534	113.594	514.576	97.3966	41.9631	1067.23	52.9545	202.709	1173.84	92.3276	104.507	1211.5	124.914	107.714	1143.32	173.431	186.829	1196.85	82.1897	46.2396	1662.37	175.603	23.2535	1278.17	196.603	130.7	746.722	200.948
949.368	112.069	228.266	1998.23	40.3448	151.884	763.316	197.991	102.028	1937.92	40.0157	176.682	1458.98	208.429	108.111	1213.29	131.878	35.1152	526.372	139.533	210.968	1113.36	170.534	113.594	488.878	67.7069	61.2074	919.282	55.8762	203.865	1184.39	98.1207	105.041	1200.96	121.293	93.8157	1042.05	171.983	161.705	1109.45	78.569	52.1198	1532.68	177.776	22.1843	1281.06	201.672	124.82	718.252	208.19
688.658	112.069	228.266	1864.08	40.3448	151.884	612.007	192.423	117.512	1867.02	40.0157	176.682	1264.1	204.254	106.452	1551.31	125.614	36.7742	756.27	154.147	208.203	1178.74	175.603	117.336	563.705	85.0862	92.7465	985.997	58.0674	207.914	1179.09	101.741	105.576	1151.33	124.19	96.4885	1225.19	167.638	151.014	1194.01	73.5	58	1540.54	179.224	21.6498	1142.73	201.672	120.009	820.755	211.81
878.388	116.959	228.854	1853.46	44.4201	162.46	666.547	187.552	124.147	1921.54	42.7994	182.765	1339.76	205.646	128.018	1313.1	120.047	37.3272	461.007	177.809	214.286	1114.65	164.741	114.129	514.694	64.8103	48.9124	900.491	55.1458	204.444	1095.65	95.9483	105.576	1056.23	125.638	100.765	1264.7	173.431	166.516	1107.8	79.2931	48.9124	1382.49	182.121	22.1843	1124.95	183.569	144.599	802.597	195.155
881.274	116.959	228.854	1084.55	44.4201	162.46	632.186	187.552	139.078	1931.31	42.7994	182.765	1258.45	202.862	131.889	1619.72	120.047	37.3272	598.174	196.599	212.627	1075.6	153.879	115.733	509.811	80.7414	36.0829	696.904	34.6944	179.575	1060.27	103.19	107.18	1236.9	127.086	114.129	1104.69	175.603	174.535	1014.07	76.3966	51.5853	1674.41	173.431	22.7189	1086.45	174.155	145.668	849.404	198.776
852.156	116.959	228.266	829.262	44.4201	162.46	681.045	190.335	137.419	2074.56	42.7994	182.765	1335.18	200.774	158.986	1546.51	117.959	37.3272	622.263	182.68	214.839	1091.53	150.259	115.733	514.059	66.9828	71.3641	892.515	28.1207	155.863	1054.76	106.086	105.041	1253.52	130.707	124.82	1351.83	171.259	160.101	922.049	77.1207	47.3088	1324.93	196.603	31.8065	995.499	192.259	137.115	713.804	207.466
399.495	116.144	228.266	2135.89	72.9467	168.335	695.313	202.862	98.7097	2070.27	42.7994	182.765	1321.12	197.991	171.152	1575.54	128.398	30.6912	599.01	176.417	214.286	1070.44	140.845	122.147	476.107	98.8448	91.6774	888.608	29.5815	155.285	1047.36	80.0172	111.456	1185.23	129.983	117.871	1356.22	172.707	167.051	1041.88	70.6034	43.0323	1612.87	190.086	56.3963	985.658	195.155	132.839	816.707	194.431
942.537	148.746	230.029	1911.05	72.9467	168.335	843.352	156.931	32.9032	2163.41	42.7994	182.765	1332.82	207.038	135.76	1204.59	96.3856	60	607.987	190.335	212.627	1085.57	151.707	114.664	505.558	104.638	91.6774	986.639	29.5815	148.344	1062.78	87.2586	108.783	1229.83	117.672	91.1429	1361.49	173.431	169.189	1014.78	74.2241	38.7558	1788.25	188.638	60.1382	1065.81	200.948	123.751	884.956	177.776
891.477	148.746	230.029	1385.37	74.5768	160.109	637.301	146.492	54.47	2157.16	48.3668	184.977	1253.11	202.862	119.171	1671.17	104.041	57.788	672.681	196.599	204.885	1066.56	162.569	112.525	490.703	72.0517	44.1014	1106.69	29.5815	146.031	1025.38	106.086	103.972	1074.6	116.948	87.9355	1395	173.431	165.982	1038.58	80.7414	35.5484	1398.92	195.155	38.7558	1140.26	200.948	120.009	803.13	200.224
852.564	151.191	232.967	1309.26	74.5768	160.109	661.81	161.803	27.9263	2033.87	37.9279	171.152	1258.82	198.687	140.737	1495.06	96.3856	85.4378	546.069	206.342	187.742	1113.04	162.569	112.525	539.281	81.4655	65.4839	1112.12	28.8511	142.561	971.135	108.259	105.576	982.764	108.983	84.7281	923.298	171.983	153.152	1019.46	76.3966	37.1521	1223.48	195.879	25.3917	1083.23	200.948	121.613	748.349	208.19
596.285	158.527	231.791	1512.68	77.837	161.285	627.748	207.734	44.5161	2052.65	37.9279	171.152	1026.1	200.078	95.3917	1378.92	96.3856	87.6498	536.21	202.166	172.811	1004.78	162.569	112.525	519.014	123.466	106.645	948.478	31.7727	138.513	1032.64	113.328	103.972	1120.1	113.328	87.9355	887.754	171.983	147.272	874.716	85.0862	34.4793	1528.54	193.707	52.1198	1092.25	201.672	116.267	968.449	213.259
973.059	149.561	229.441	2215.2	77.837	163.635	672.607	207.734	44.5161	1987.94	35.1442	163.41	1217.74	201.47	93.1797	1424.94	96.3856	87.6498	607.792	202.166	172.811	1109.44	162.569	112.525	583.92	123.466	106.111	1030.86	31.7727	138.513	1131.2	113.328	103.972	1274.36	113.328	87.9355	1028.22	171.259	144.599	963.46	85.0862	34.4793	1587.27	193.707	52.1198	1170.55	201.672	116.267	993.486	216.155
1077.81	149.561	229.441	2462.37	77.837	163.635	768.631	195.207	88.7558	2004.11	37.9279	172.258	695.374	199.382	66.6359	1731.25	96.3856	87.6498	685.79	202.166	172.811	1231.21	168.362	112.525	795.137	153.155	118.94	1200	31.7727	138.513	1221.85	116.224	106.645	1354.97	116.948	87.9355	1388.44	169.81	142.461	1020.52	94.5	32.8756	2031.38	186.466	60.6728	1261.88	201.672	116.267	979.168	213.983
1135.82	149.561	229.441	1893.29	72.1317	164.222	744.949	188.248	105.899	2033.06	39.3197	175.576	1436.02	202.166	62.765	1775.5	96.3856	87.6498	464.959	202.166	172.811	1238.82	170.534	113.06	876.758	153.879	146.737	1278.04	32.5031	132.729	1281.07	124.19	108.783	1495.41	115.5	89.0046	1132.36	176.328	160.101	1021.94	100.293	33.4101	1912.31	192.259	52.6544	1390.48	201.672	116.267	936.372	213.983
757.517	149.561	229.441	1999.13	72.1317	164.222	847.528	184.072	116.406	2116.74	34.4483	168.387	1463.59	203.558	76.5899	2009.72	102.649	122.488	914.109	202.166	172.811	1252.01	172.707	113.06	974.618	149.534	184.691	1272.33	32.5031	132.729	1227.7	124.19	108.783	1498.82	118.397	91.1429	1280.92	177.776	181.484	1109.52	82.9138	33.9447	1763.06	195.155	46.7742	1368.3	201.672	116.267	854.435	211.086
1134.01	144.671	229.441	2018.01	72.1317	164.222	910.76	188.248	109.77	2076.35	33.7524	154.562	1472.13	204.95	79.9078	1849.68	102.649	130.23	914.946	207.038	163.963	1358.52	174.155	114.129	993.708	127.81	205.005	1158.59	32.5031	132.729	1270.99	101.017	104.507	1510.12	118.397	91.1429	1261.05	177.052	184.157	1119.15	71.3276	41.4286	1572.85	193.707	26.9954	1316.94	201.672	110.387	751.683	208.19
748.866	144.671	229.441	2035.55	72.1317	164.222	741.671	175.025	130.783	2071.7	33.0564	150.138	699.473	199.382	107.005	1699.86	99.1693	165.622	556.954	207.038	163.963	1211.14	177.052	113.06	937.606	103.914	203.401	1217.53	35.4248	130.416	1216.38	82.1897	112.525	1458.93	118.397	91.1429	1382.58	171.983	193.244	1253.21	61.1897	56.9309	1574.21	184.293	22.7189	1342.99	201.672	112.525	859.77	202.397
1177	138.15	229.441	2101.46	72.1317	164.222	793.034	177.113	141.843	1960.33	35.1442	161.198	1535.46	199.382	101.475	1498.7	99.1693	168.387	666.293	208.429	142.396	1310.4	177.052	114.129	924.193	103.19	203.401	1105.6	35.4248	124.632	1214.16	82.9138	114.129	1239.3	108.259	85.2627	1298.92	174.155	191.641	1262.82	59.7414	78.3134	1759.61	176.328	22.7189	1370.81	200.948	106.645	909.567	200.224
1023.16	134.075	229.441	2125.99	72.1317	164.222	800.874	179.897	124.147	1959.43	35.8401	168.387	1588.65	191.031	109.217	1518.76	97.7774	172.258	837.919	207.038	142.396	1333.84	174.879	114.129	952.122	97.3966	203.401	1244.22	35.4248	128.681	1316.27	81.4655	112.525	1297.8	90.8793	85.7972	1623.56	150.983	198.59	1325.41	57.569	84.1935	1772.19	166.19	23.788	1324.52	202.397	122.147	918.297	193.707
1157.48	127.555	228.266	2231.96	72.1317	164.222	699.908	172.241	136.313	1967.8	36.5361	171.705	1230.01	191.031	109.217	1344.03	97.7774	172.258	555.201	206.342	141.843	1212.16	169.81	112.525	962.706	76.3966	205.539	1284.46	34.6944	130.994	1324.43	76.3966	124.286	1288.28	77.1207	98.6267	1805.27	134.328	199.124	1377.85	57.569	75.106	1767.3	160.397	23.788	1376.48	202.397	122.147	1032.04	185.017
1106.19	127.555	228.266	2261.74	72.1317	164.222	901.055	189.639	104.24	2071.17	36.5361	171.705	1679.36	190.335	120.276	1469.32	81.7712	198.249	725.695	206.342	138.525	1384.38	182.845	118.94	1024.61	61.9138	205.539	1383.1	34.6944	130.994	1362.31	74.9483	134.977	1253.44	71.3276	115.733	1867.27	142.293	199.124	1173.69	63.3621	55.3272	1793.83	148.81	25.9263	1339.94	200.224	119.475	1063.55	179.224
1150.8	122.665	228.266	2342.64	72.1317	164.222	832.563	187.552	115.853	2092.49	43.4953	182.212	1658.92	188.248	121.935	1582.02	81.7712	198.249	706.498	206.342	138.525	1459.57	182.845	118.94	888.907	44.5345	205.539	1368.24	34.6944	130.994	1307.81	73.5	141.926	1454.11	61.1897	134.977	1563.69	158.948	198.055	1032.23	66.9828	44.1014	1889.75	148.81	25.9263	1396	200.224	111.456	1045.67	174.879
1192.65	122.665	228.266	2387.54	72.1317	164.222	807.988	179.897	140.737	2016.98	55.326	183.871	1304.04	176.417	122.488	1635.25	78.2915	204.885	648.113	206.342	138.525	1324.55	168.362	112.525	1033.79	38.0172	195.382	1422.42	33.9639	132.729	1219.78	73.5	141.926	1257.38	56.8448	140.323	1707.99	148.81	198.055	1090.79	70.6034	44.1014	1821	141.569	26.4608	1400.13	200.224	111.456	1073.98	174.879
1165.23	117.774	228.266	2406.07	72.1317	164.222	936.39	190.335	118.065	1977.51	56.0219	183.871	695.504	176.417	122.488	1623.75	89.4263	191.613	384.529	207.734	115.853	1371.82	153.155	115.198	1104.81	35.1207	178.276	1439.11	33.9639	132.729	1290.91	73.5	141.926	1165.93	61.9138	131.77	1694.42	122.017	199.659	1051.63	69.1552	47.8433	1856.99	132.155	26.4608	1335.85	203.121	121.078	1091.44	169.81
687.778	117.774	228.266	2440.11	72.1317	164.222	878.153	207.038	67.7419	2122.52	62.2853	185.53	1690.93	204.254	60	1733.18	86.6426	194.378	840.558	202.166	157.327	1379.73	153.155	115.198	959.156	38.0172	160.636	1377.49	33.2335	134.464	1276.9	73.5	141.926	1074.38	61.1897	124.82	1664.36	118.397	201.263	1105.12	77.1207	38.2212	1818.78	123.466	26.9954	1342.82	200.224	127.493	1088.14	168.362
1040.58	106.364	230.029	2592.22	72.1317	164.222	919.5	206.342	45.6221	1885.69	65.069	186.636	392.094	203.558	59.447	1702.01	77.5956	199.355	675.432	202.166	156.774	1271.96	135.052	123.751	869.564	37.2931	144.599	1316.57	38.3464	125.789	1363.85	74.2241	138.184	909.078	63.3621	117.336	1483.78	132.879	200.728	1015.31	80.0172	36.6175	1939.91	117.672	26.9954	1390.74	201.672	115.198	1105.97	174.155
660.548	104.734	230.029	3093	71.3166	167.16	824.348	209.125	58.341	2010.82	65.069	186.636	1482.56	168.066	34.5622	1951.74	71.3323	203.226	639.176	206.342	134.101	1282.88	142.293	120.009	810.966	36.569	132.839	1311.71	39.0768	121.741	1477.54	72.7759	134.977	1154.31	66.2586	118.94	1114.96	140.845	200.728	981.035	90.1552	33.4101	1919.74	133.603	28.0645	1407.08	201.672	115.198	1127.88	169.086
392.719	101.473	230.029	3133.52	71.3166	167.16	817.03	211.213	51.7051	2125.83	69.2445	185.53	1532.92	161.803	31.7972	1744.64	63.6771	203.226	590.609	204.254	121.382	1493.87	155.328	115.198	719.045	32.9483	107.18	1305.78	39.0768	121.741	1423.51	74.9483	129.097	1187.44	64.0862	123.217	1565.21	147.362	198.59	1050.2	98.1207	32.341	1889.76	136.5	26.9954	1256.12	198.776	136.046	1175.64	173.431
961.799	86.8025	230.029	3192.35	71.3166	167.16	1049.36	206.342	39.5392	2146.26	69.2445	185.53	1439.23	136.749	25.7143	1840.29	63.6771	203.226	761.86	199.382	95.3917	1325.84	138.672	122.147	676.909	39.4655	97.023	1311.17	44.1897	116.536	1451.48	76.3966	118.94	1097.59	69.1552	110.922	1498.93	134.328	200.728	1040.22	103.19	32.341	1787.84	124.914	26.9954	1341.32	198.776	129.631	1155.57	158.224
763.03	86.8025	230.029	3195.53	71.3166	167.16	804.873	209.821	67.1889	2057.88	69.2445	185.53	1257.21	142.317	32.9032	845.565	63.6771	203.226	648.313	197.991	94.8387	1358.69	129.983	130.166	652.519	37.2931	85.7972	1352.99	37.616	126.946	1417.8	76.3966	121.613	1320.83	87.9828	97.023	1614.38	135.776	199.124	1001.67	106.086	33.9447	1665.46	117.672	26.9954	1306.59	198.776	124.82	1170.42	150.259
1039.43	78.652	231.204	3220	71.3166	167.16	953.056	197.991	98.7097	2064.47	79.6834	182.765	1206.03	143.013	42.3041	1891.48	88.0345	190.507	664.26	200.078	114.194	1267.08	122.741	135.512	623.988	37.2931	63.8802	1478.6	31.0423	144.874	1462.86	77.8448	118.406	1591.17	97.3966	85.2627	1646.18	130.707	199.124	961.524	116.224	36.6175	1685.48	144.466	26.9954	1469.02	202.397	122.147	1183.23	137.948
[truncated: 718 more rows]
[truncated: 4 more columns]

## Sheet: 2C
PVC hyperpolarization and PVC GCaMP
worm1		worm2		worm3		worm4		worm5		worm6		worm7		worm8		worm9		worm10		worm11		worm12		worm13		worm14		worm15		worm16		worm17		worm17
[truncated: 183 more rows]

## Sheet: 2D
Behavioral analysis upon PVC activation
[truncated: 63 more rows]
[truncated: 8 more columns]

## Sheet: 3A
RIS depolarization and PVC GCaMP
[truncated: 163 more rows]
[truncated: 1 more columns]

[truncated: 18 more sheets: 3B, 3C-E, 3F, 3G-I, 4A, 4B-D, 4E, 4F-G, 5A, 5B, 6A, 6B, 6C, 6D,E, 7A, 7B, 8A,B, 8C]
