# Supplementary material for: A wake-active locomotion circuit depolarizes a sleep-active neuron to switch on sleep
Source: PLoS Biol. 2020 Feb 20;18(2):e3000361. doi: 10.1371/journal.pbio.3000361 (PMC7053779; doi:10.1371/journal.pbio.3000361)
Supplement: S2 Data — (XLSX) [file pbio.3000361.s021.xlsx]

## Sheet: S1A
panel AVJ																					panel CEP																	panel PVC
	worm 1		worm 2		worm 3		worm 4		worm 5		worm 6		worm 7		worm 8		worm 9		worm 10			worm 1		worm 2		worm 3		worm 4		worm 5		worm 6		worm 7		worm 8			worm 1		worm 2		worm 3		worm 4		worm 5		worm 6
	GCaMP signal (a.u.)		GCaMP signal (a.u.)		GCaMP signal (a.u.)		GCaMP signal (a.u.)		GCaMP signal (a.u.)		GCaMP signal (a.u.)		GCaMP signal (a.u.)		GCaMP signal (a.u.)		GCaMP signal (a.u.)		GCaMP signal (a.u.)			GCaMP signal (a.u.)		GCaMP signal (a.u.)		GCaMP signal (a.u.)		GCaMP signal (a.u.)		GCaMP signal (a.u.)		GCaMP signal (a.u.)		GCaMP signal (a.u.)		GCaMP signal (a.u.)			GCaMP signal (a.u)		GCaMP signal (a.u)		GCaMP signal (a.u)		GCaMP signal (a.u)		GCaMP signal (a.u)		GCaMP signal (a.u)
																																							outside of lethargus		outside of lethargus		outside of lethargus		outside of lethargus		outside of lethargus		outside of lethargus
	3782.07		3194.7		3847.8		4002.2		4748.13		3508.73		1674.47		1725.5		2502.23		2587.73			398.597		750.458		457.039		557.705		447.596		450.326		415.597		378.756
	5261.73		4412.03		6194.37		6020.53		7556.17		5067.9		2520.9		2289.77		3438.73		3646.57			775.091		1156.53		707.224		698.826		662.062		635.145		1097.59		899.462			335.794		313.345		525.237		295.952		210.365		279.751
	5559.93		4404.1		5995.8		6529.67		7448.17		4736.9		2716.43		3518		3829.87		3587.53			784.681		1164.48		585.732		898.49		564.635		674.665		1139.79		914.001			348.244		320.43		524.471		304.385		219.428		291.544
	5581.6		4569.17		5399.03		6702.27		7371.87		4723.53		2329.3		3247		3827.1		3568.9			957.021		1311.92		701.724		881.833		570.089		725.403		961.071		858.666			356.632		329.469		532.022		306.283		241.993		289.851
	6213.23		4145.27		5955.9		6955.2		8478.5		4644.7		2099.43		3800.07		3791.73		3256.37			739.168		1228.28		620.603		698.877		722.043		722.51		1159.97		972.02			385.225		343.442		525.773		305.154		233.85		302.555
	5819.83		4349.33		6088.7		7536.33		8182.5		4674.17		2512		3653.57		4392.1		3392			963.361		1219.76		781.191		948.468		741.263		627.938		1219.57		874.517			339.345		346.975		506.262		283.534		223.884		309.872
	5983.07		4306.53		5789.27		7677.83		8680.97		4323.13		2466.63		3370.53		4661.63		3057.87			950.619		1255.37		570.905		785.514		684.622		860.251		1301.76		698.944			339.526		344.773		488.435		286.079		223.199		319.556
	6272.33		4233.5		5867.13		7703.4		7723.5		4280.83		2256.23		3958.83		4323.17		3121.93			709.114		1098.56		649.317		819.135		669.165		604.948		1375.84		1201.04			331.879		345.002		487.233		283.275		226.892		302.025
	6099.23		4503.73		5203.97		7672.1		7366.7		4551.8		2115.5		4357.27		3911.07		3148.8			674.455		956.917		616.039		823.123		660.325		579.002		1205.02		816.625			334.657		339.962		498.002		289.188		230.749		307.051
	6067.37		4275.87		5536.67		7786.33		7100.43		4472.77		2352		4707.3		3597.9		3029.87			799.205		964.811		598.928		982.414		629.307		691.189		1285.65		1038.81			334.118		334.815		499.89		288.018		237.609		309.349
	5840.5		4630.9		5738.97		7689.53		6808.93		4701.17		2257.57		4563.23		3689.77		3328.4			884.452		1325.32		608.405		1032.85		884.562		620.169		1244.41		1094.43			324.137		331.4		490.725		281.521		253.057		314.059
	5450.17		4302.2		5805.17		7189.7		6566.37		4358.63		2346.13		4817.57		3474.33		2917.4			836.06		1338.69		575.409		943.709		859.795		659.674		1183.84		844.32			328.962		331.104		552.4		289.359		246.168		308.641
	5690.67		4077.1		5998.43		7467.13		7307.97		3905.83		2325.4		3987.33		3687.03		3442.97			617.395		1309.67		529.879		862.413		791.127		664.183		1167.55		713.428			331.73		338.961		634.998		292.978		248.875		308.021
	5603		3945.37		5990.5		7380.2		7044.27		3753.13		2271.87		4692.4		3782.23		3030.23			753.299		1411.18		655.397		871.08		560.745		662.387		1214.32		879.632			325.674		346.589		735.454		286.398		255.241		305.759
	5262.1		4092.77		5877		6997.73		6615.83		3760.4		2251.03		4733.3		3698.9		3032.73			608.228		1356.86		478.43		1285.98		564.564		682.944		1327.29		750.348			327.818		343.833		781.092		284.882		255.673		311.543
	5160.17		4389.77		6274.4		7121.53		6464		4223.43		2449.43		4451.53		3853.37		2978.5			576.721		1412.81		641.365		1184.85		631.88		668.244		1161.26		1500.33			324.342		344.95		853.201		292.936		256.094		301.228
	5319.87		4464.67		6690.1		7944.4		6421.43		4018.17		2471.87		4716.53		4071.6		2672.37			575.17		1482.15		808.925		1779.54		675.042		678.075		1159.72		829.675			324.714		346.492		796.576		285.673		257.762		302.953
	5160.4		4114.83		6620.23		7615.6		6011.23		4019		2433.6		3411.73		4039.03		2706.97			573.526		1423.94		504.564		1949.78		636.834		717.868		954.864		1056.84			328.114		344.985		832.315		286.333		248.968		295.976
	5110.1		4196.67		6730.5		7834.8		6117.27		3851.37		2342		3650.53		4465.13		2900.8			549.723		1423.99		573.133		1548.18		586.042		735.297		981.832		1026.93			333.113		348.561		724.331		285.502		252.538		290.041
	5097.33		3814.93		7296.17		7882.03		5580.03		3764.13		2359.3		3273.27		4023.5		2645.57			537.439		1493.29		635.395		1010.14		755.757		607.591		981.87		1281.7			332.901		350.392		693.569		287.865		252.246		289.087
	5428.67		4296.53		7080.23		7737.8		5560.6		3957.43		2221.37		3395.87		4110.27		2732.2			571.264		1514.8		695.442		1050.4		605.775		521.897		925.534		1291.57			332.595		353.06		804.811		279.412		260.765		291.92
	5477.67		3917.83		7338.07		8000.5		5116.57		3724.1		2276.43		2958.23		4120.23		2888.13			719.379		1423		659.687		1419.02		666.652		705.418		970.367		837.555			329.554		347.71		816.412		281.653		253.88		295.458
	5587.2		4618.53		7246.43		7895.13		6174.07		3943.63		2296.6		2802.97		3924.93		2868.47			711.338		1374.88		601.074		1085.52		596.955		821.62		1146.87		918.71			329.048		354.232		782.498		288.651		255.656		297.534
	4870.2		4246.17		7334.33		8552		5346.37		3769.9		2368.17		2971.3		4337.67		2833.7			631.658		1280.91		545.819		924.337		632.579		721		1206.76		823.468			325.805		361.997		740.168		284.593		276.172		295.777
	4968.1		4305.6		7370.8		8105.87		5061.8		3935.1		2401		3112.47		4284.33		2920.13			790.875		1207.25		823.66		844.979		901.066		601.053		908.727		1077.77			320.508		365.111		804.585		282.723		272.962		291.436
	4433.3		4242.43		7029.23		7062.43		5219.17		3954.83		2487.6		2991.43		3992.63		2901.4			786.636		1307.11		588.138		816.214		636.149		500.952		948.317		1028.86			320.582		362.663		804.893		284.606		274.971		297.882
	4424.23		4010.07		7292.77		6595.9		4772.87		3761.93		2619.97		3136.53		3688.63		3029.33			673.061		1409.02		465.021		861.743		620.63		467.815		891.103		668.879			323.031		364.14		820.003		284.068		265.87		296.522
	4487.93		4290.43		7198.67		6118.8		5102.33		3690.1		3088.27		3526.57		3804.07		2877.07			788.542		1344.79		583.229		1067.87		688.222		632.774		905.045		1006.24			318.541		369.389		877.907		285.233		262.264		284.561
	4993.1		4255.93		7680.73		6067.63		5421.8		3287		3441.97		3004.37		4022.13		3193.77			719.868		1515.19		697.292		1620.02		571.354		662.673		1173.36		794.052			320.692		366.178		881.875		283.083		258.217		287.064
	4834.3		4187.97		7515.4		6560.53		5303		3012.77		3273.27		1919.1		3948.87		2750.37			712.623		1443.63		581.192		1350.8		544.292		645.321		1213.56		1030.43			320.777		363.984		915.697		282.833		272.817		280.789
	4907.57		4422.3		7153.3		5989.3		4594.97		3183.53		3629.97		1967.2		4169.13		3043.23			718.192		1378.39		655.727		1522.26		534.869		867.21		1331.58		1169.38			313.859		348.867		868.495		292.167		274.162		272.205
	5144.13		4645.73		6661.7		5763.3		5520.8		3643.43		3835.77		2349.37		3920.03		3044.13			694.616		1556.8		541.396		1324.45		656.627		615.785		1388.8		804.799			315.064		359.198		857.097		295.868		287.199		264.708
	5169.77		4276.67		6366.17		5130.47		5442.5		3211.33		4163.83		1791.07		3981.77		3009.27			707.506		1461.05		613.884		1677.81		967.878		591.916		1373.27		1171.73			317.828		355.772		883.799		292.739		260.988		261.801
	4797.13		4273.83		6550.57		4929.2		5256.07		3134.73		4182.3		1881.1		4078		3216.13			720.562		1559.18		700.173		1469.66		894.11		659.324		1186.92		1014.38			316.899		353.234		837.685		300.066		259.101		257.523
	4631.6		4197.27		6702.83		5000.87		5262.5		3265.73		4527.9		1940.83		3825.77		3232.1			725.941		1470.93		660.279		1282.55		619.438		525.384		1143.47		1118.3			317.175		353.243		780.47		299.739		254.875		256.9
	5027.73		4389.6		6207.7		5240.87		5326.17		3356.4		4592.93		2522.37		3913.43		3216.47			698.215		1447.81		510.928		1280.78		566.936		611.976		1151.03		1405.24			309.022		353.887		814.468		299.011		249.472		268.67
	4846.3		4280.33		5991.13		5414.33		4997.03		3287.9		4667.3		2087.9		4128.43		3052.67			802.933		1375.01		525.985		1163.68		695.861		497.234		1198.59		1092.39			313.28		352.417		830.299		290.255		240.913		267.95
	4685.77		4017.67		5451.4		5865.33		5505.8		3207.57		4778.8		2000.9		3753.57		3228.7			668.483		1312.85		737.089		1054.51		659.663		722.464		1082.13		646.254			316.164		347.409		757.678		289.252		241.89		276.669
	4823.6		4116.87		5641.47		5298.53		5965.37		3571.73		5117.97		2576.6		3908		3130.63			746.238		1329.89		524.607		1120		580.534		508.047		1306.55		769.718			324.008		344.308		769.832		286.998		238.672		274.275
	5033.73		3790.97		6262.43		5638.47		5855.57		3364.43		4610.23		2877.87		3965.13		3220.97			669.552		1006.39		492.745		855.453		606.129		923.226		1093.63		964.225			320.184		345.461		788.973		284.531		236.563		278.281
	5069.67		4036.5		6423.37		5822.53		5884.27		3248.77		4580.5		3456.87		3909.57		3133.63			749.613		1142.04		573.375		917.267		620.66		1117.19		1041.92		1038.57			324.409		340.463		790.257		279.951		240.766		274.303
	5230.73		4278.83		5846.17		6004.87		6038.97		3184.37		4711.17		3355.13		3434.5		3390.17			680.435		1053.49		510.4		1104.53		714.269		1049.11		1294.44		1249.62			322.762		334.437		865.266		275.053		233.747		289.913
	4900.93		3944.63		5614.67		6154.9		5500.4		3411.4		4542.07		2712.13		3838.03		3454.87			659.776		1100.23		491.984		1156.63		647.306		768.673		1314.69		1649.42			329.07		334.928		859.639		271.38		244.499		284.079
	4953.5		4076.7		5472.4		6052.77		6096.2		3060.43		4474.4		1911.53		3974.2		3495.97			649.817		1068.92		585.773		871.09		557.855		1080.71		1231.41		1685.78			348.606		338.156		864.17		270.439		266.534		289.637
	4649.1		3998.03		5716.03		6023.97		5551.43		3324.37		4220.23		2224		4138.87		3206.53			530.107		1298.44		563.18		979.763		738.859		1079.85		1156.68		1227.96			332.376		337.815		806.945		272.85		268.821		284.661
	4940.13		3946.97		5869.03		6127.67		5923.67		4076.37		4252.57		2459.47		4139.57		3021.57			553.406		1166.51		521.189		818.778		622.002		1112.33		1133.53		1636.68			334.595		343.525		770.874		274.547		262.066		285.065
	4910.83		3967.17		5819.03		6317.3		5591.53		3443.07		3844.4		2910.87		4180.97		3290.57			519.694		1158.75		597.392		803.974		540.908		1083.53		1145.2		1013.42			335.396		350.127		710.805		288.87		263.887		282.688
	4694.6		3842.67		6324.77		6371.97		5006.4		3353.9		3667.8		3083.93		4086.37		3256.7			796.641		1078.49		569.061		911.938		461.741		1014.06		1035.31		880.731			326.212		348.825		722.416		298.53		263.548		274.22
	5286.2		3524.67		5769.1		6312.27		4985.6		3673.9		3471.7		3302		3886.93		3517.47			584.218		1235.01		601.081		1009.62		576.528		762.771		1076.53		838.888			328.561		336.778		720.012		292.844		266.647		277.111
	4980.87		2635.3		5562.6		6008.93		4918.97		3618.6		3296.77		3657.4		3804.37		3511.27			662.322		1314.4		601.034		1213.17		505.517		1010.84		1160.6		877.77			333.929		341.424		743.739		287.926		259.746		275.982
	5124.2		2172		5406.8		6016.07		4686.9		3880.77		3395.1		3513.17		3942.83		3303.1			527.41		1506.5		625.986		730.7		729.738		944.334		1270.79		837.126			336.049		339.323		704.338		285.506		262.678		303.539
	5174.97		1397.93		5611.23		6144.73		4571.2		3891.37		3081.9		3529.87		4037.8		3386.7			568.19		1372.8		446.704		894.878		708.264		783.936		1329.8		1003.68			331.879		339.596		665.618		278.523		264.242		321.126
	5139.33		2208.77		5675.53		5956.23		4688.1		3689.37		2951.8		3533.9		3802.07		3759.07			569.376		1441.47		547.028		603.906		632.662		1183.6		1014.71		929.566			331.257		340.538		702.898		277.422		260.516		316.714
	5640.37		2258.77		5529.77		5832.67		4466.03		3910.1		2478.03		3045.47		3799.03		3817.43			596.058		1307.15		516.848		1048.51		649.187		1082.91		1072.12		758.871			374.264		335.528		798.39		268.154		263.061		312.466
	5432.6		3994.2		5908.23		5610.2		4683.33		4236.63		2959.6		3207.23		4299.13		3843.03			529.653		1257.47		502.982		1119.28		601.555		1049.43		1017.69		697.437			303.261		335.144		683.044		271.54		262.91		306.366
	5317.63		3962.4		5581.63		5684.13		4313.17		4122.07		3305		3638.07		4253.77		3707.67			650.288		1128.12		555.056		1051.96		810.32		1226.16		1185.98		772.972			301.962		337.63		720.767		270.631		264.61		299.878
	5160.63		4200.13		5569.7		5856.47		4062.73		3991.53		2627.1		3759.87		4433.7		2924.8			663.742		1196.57		632.241		981.693		874.119		1131.88		1100.05		749.183			322.117		337.356		700.086		275.599		259.055		288.727
	5092.07		3943.8		5662.4		6639.83		4383.9		4125.23		2399.13		4054.43		4123.4		3463.03			733.68		1031.35		645.53		1013.63		594.317		1077.36		1022.25		943.064			313.341		335.707		628.612		272.832		256.333		283.348
	5152.37		4013.77		5520.17		6850		3731.9		4323.97		2352.4		4447.87		3996.1		3665.57			694.291		1211.69		604.517		815.962		479.775		1335.05		907.341		731.351			304.381		337.026		591.487		276.159		263.999		288.039
	4791.53		3824.6		4728.43		6457.23		3475.07		4296.9		2442		4519.07		3608.23		3801.23			675.381		1348.63		518.776		1087.3		557.956		1254.77		1114.02		770.401			302.36		336.757		734.293		277.281		250.442		285.435
	1619.9		2431.93		5532.9		5773.3		3691.3		3707.4		2567.97		1783.83		3126.27		3445.1			599.77		825.977		548.219		505.291		652.087		635.947		1571.76		500.969			299.196		334.247		769.354		271.114		254.393		273.501
	2772.7		4504.07		7937.93		8938.87		5687.33		5043.63		3516.17		3155.3		4784.43		5375.3			977.141		1160.12		748.323		689.067		1090.69		1134.83		3125.82		808.098			302.995		335.177		764.051		274.208		250.135		273.495
	2882.8		4368.8		7446.97		9098.77		5849.07		5397.37		3649.77		3173.13		5037.57		4998.17			798.42		1244.6		821.846		792.129		1046.9		782.11		4285.61		994.14			298.983		333.288		586.059		273.197		241.395		279.308
	3128.03		4493.57		8211.43		8912.5		5932.7		5343.87		3696.27		3078.33		4975.33		4510.17			818.308		1441.72		813.843		750.748		746.505		1293.69		2142.6		1038.84			327.169		342.631		471.744		275.058		244.302		273.064
	3471.77		4537.33		7531.23		8753.9		5555.5		5029.13		3981.83		3341.63		5338.27		5018.7			968.967		1775.48		877.009		913.989		916.99		1238.74		4714.72		987.434			320.909		336.321		429.289		279.043		246.187		281.665
	3516.97		4875.57		7114.77		8851.53		5709.83		5497.6		3661.03		3078.83		5204.33		4419.1			928.608		1947.61		740.695		729.931		932.567		1191.22		1731.77		644.408			323.038		329.67		399.573		279.367		249.667		278.956
	3533.17		4693.17		7224.97		9079.37		4619.43		5041.53		3881.57		3513.83		5386.47		3592.23			983.759		2000.28		722.602		820.356		935.417		1349.33		3409.36		980.004			329.148		335.087		397.104		268.391		245.158		264.706
	3407.53		4153.1		6976.2		9341.47		5578.03		4823.33		3799.2		3711.4		5269.8		3258.87			920.269		2068.93		931.302		927.399		1103.64		1460.27		3768.95		1008.48			328.346		337.2		390.688		265.544		248.363		264.263
	3379.43		4334.93		7055.43		9442.47		6294.73		5027.6		4126.07		3511.27		4998.97		3839.1			1015.06		1719.78		868.332		570.325		1186.79		1692.17		4671.98		925.696			320.769		343.882		378.678		266.495		243.19		255.158
	3104.93		4409.07		6622		9245.5		6315.53		4542.8		3741.8		3459.6		4709.93		4074.8			1089.25		2046.09		1016.91		789.682		1279.68		1274.62		4608.49		930.147			312.266		331.034		381.567		261.081		244.319		254.781
	3031.5		1964.73		6342.17		9429.17		5987.53		4785.7		3830.83		3161.53		4814.47		3888.83			1126.39		2218.97		854.706		672.313		1262.92		1379		3474.83		946.375			309.812		336.669		377.922		259.6		244.845		257.935
	2553.9		4134.47		6258.63		9405.63		6267.03		5081.53		4026.27		3188.83		5237.3		3569.23			1091.43		2200.19		914.305		830.761		1225.74		1350.46		4649.71		979.685			314.032		336.54		379.854		262.291		245.536		262.774
	2805.3		3811.5		5877.9		9438		6237.5		4213.83		4064.87		3344.07		5206.03		3640.27			893.571		2001.07		798.327		606.731		978.782		1346.21		2794.48		1003.47			314.628		340.882		378.853		256.105		248.703		257.946
	2435.3		4069.93		6007.1		9256		6543.4		3907.4		3708.3		3106.7		5393.27		3376.2			934.681		2008.72		740.698		705.464		638.628		1091.37		2292.01		1297.04			314.868		338.022		389.853		263.383		253.28		260.071
	2359.9		3940.27		6344.1		9313.93		6650.37		4338.1		3751.8		3065.67		5107.13		3350.5			764.888		1767.12		777.269		821.711		716.408		1040.95		2790.91		1067.52			308.402		335.891		387.986		268.662		250.476		252.507
	2812.87		3813.37		6597.2		8762.8		5522.47		4140.6		4080.57		2892.2		5146.87		3878.73			886.333		1322.41		795.841		837.018		738.571		1020.03		3254.79		925.495			317.519		326.721		381.512		258.469		246.761		256.903
	2957.43		2069.57		6647.87		8862.63		5281.33		4228.37		3949.43		2914.53		5239.57		3922.63			984.194		1569.88		863.74		842.787		787.417		1000.66		3568.41		1014.37			298.272		320.108		382.908		259.919		250.262		280.976
	2637.83		3883.83		5970.53		8706.67		5325.7		4221.27		3568.73		2693.67		5230.47		4142.77			878.98		1656.45		913.873		692.94		890.738		635.78		3794.9		1275.69			288.865		323.541		385.069		260.588		248.534		296.936
	2561.67		4412.5		5616.63		9266.83		4899.9		3804.8		3412.37		2748		5517.83		3921.07			790.093		1440.97		912.685		943.574		808.532		1279.53		4091.95		1091.89			288.458		322.18		397.006		263.709		253.275		281.747
	2621.2		4213.4		5132.97		9585.3		4556.27		3855.07		3393.5		3176.1		5327.67		4353			751.319		1419.3		941.97		954.678		1083.55		1165.09		4065.94		1026.67			293.526		319.16		420.148		267.9		256.328		271.357
	2838.23		4321.6		5107.93		9401.43		4639.5		3703.57		3384.67		3209.9		5709.23		4275			730.635		1418.06		983.504		965.631		875.086		1259.43		4044.39		907.438			288.072		312.493		432.961		243.608		244.954		262.968
	2634.73		4262.13		5787.37		9460.23		5043.7		3550.37		3307.47		2822.63		5788.43		3760.97			671.052		1355.68		890.834		765.674		1132.09		983.162		3999.69		1037.04			285.571		312.95		481.878		254.009		247.433		260.55
	2699.13		4117.8		5947.33		8826.1		4095.47		3636.73		3426.23		2988.67		5845.33		4439.6			660.405		1230.69		825.534		745.572		1119.44		1220.36		3836.91		1012.17			286.05		317.154		498.503		260.011		241.117		264.789
	2922.13		4268.73		6083.83		8491.63		5100.27		3433.23		3362.7		3126.53		5606.9		4187.73			706.785		1158.61		965.55		629.78		1103.7		1066.36		3990.67		796.892			285.599		314.845		544.139		253.671		235.878		261.998
	2729.53		4296.17		6187.7		8212.63		5729.9		3397.37		3256.17		3017.87		5681.1		3644.33			758.779		947.001		973.002		830.224		982.115		845.222		2889.3		901.158			285.307		318.33		619.739		254.067		232.078		251.849
	2773.63		3873		5498.43		7762.5		5149.9		3293		3196.83		2952.93		4943.5		3518.97			815.752		1274.89		1166.77		1077.37		799.915		1261.36		2563.09		1113.25			281.567		315.927		675.539		253.121		233.733		247.109
	2587.37		4050.63		5791.17		7156.7		5136.8		3386.43		3377.8		3153.67		5600		3248.93			770.475		1326.32		1247.29		716.512		651.047		921.979		2687.61		1018.9			280.634		316.518		730.097		256.364		230.108		249.612
	2333.07		4825.97		6096.4		6578.73		5484.53		3273.2		3507.73		3057.47		5552.8		3234.43			725.273		1390.79		1358.68		911.752		708.582		1379.81		2897.45		904.041			283.734		317.061		724.281		248.731		242.373		239.575
	2265.77		4563.63		6122.43		6821.63		5471.97		3613.9		3343.17		3123.27		5750.9		3152.83			806.313		1959.14		967.003		701.78		813.723		1126.89		2253.01		940.516			283.814		317.366		758.654		247.298		246.342		246.89
	3135.37		4549.77		6105.47		6109.03		5455.33		3559.97		3449.47		3029.87		5488.27		3663.9			684.389		1892.06		972.251		731.937		768.749		1205.95		1986.48		928.298			284.197		327.111		742.904		247.253		247.218		240.315
	3080.4		4099		5517.7		6284.93		4941.5		3568.83		3561.9		3166.33		5261.17		3739.07			670.911		1990.06		1061.62		829.174		624.502		941.109		3134.26		624.175			282.808		323.35		764.775		242.172		248.4		240.697
	2547.77		3997.87		5560.93		5719.73		4435.6		3774.17		3376.83		3195.1		5844.4		4012.93			762.139		1574.03		971.385		845.307		705.065		1317.18		2168.86		1016.33			283.777		324.319		784.553		244.606		246.537		236.569
	2748.8		4324.83		5533.97		5921.3		4463.9		3721		3344.2		3046.87		5453.37		3521			606.772		1279.18		935.277		707.685		644.03		1037.36		2131.24		1123.01			274.403		322.028		816.592		243.901		246.607		234.764
	2912.23		3965.63		5981.4		5434.9		4136.07		3393.23		3171.9		3282.87		5020.77		3967.5			685.755		1239.26		915.059		986.293		696.517		1150.24		2127.84		860.505			287.869		319.938		787.186		237.984		239.522		219.977
	2904.93		1383.23		6284.17		5668.3		4166.4		3312.1		3478.93		3483.87		4990.07		4368.67			646.033		1361.64		1002.53		971.093		689.607		1186.14		2240.18		1087.8			289.915		318.371		812.869		241.216		235.817		211.844
	3051.8		3865		6039.8		5260.77		3485.7		3200.33		3442.97		3476.77		5410.4		4132.1			572.768		1182.43		793.689		1175.82		697.401		1435.39		2378.68		552.951			299.064		319.902		822.252		238.682		241.209		213.307
	2434.43		3852.93		5839.4		5130.6		3699.27		3292.27		3556.1		3592.33		5089.7		3796.4			448.136		1350.37		960.603		1336.04		741.367		1323.87		2947.02		1099.77			301.726		317.211		819.717		237.233		231.32		217.557
	2519.87		4124.7		6034		4918.4		4303.43		3056.13		3326.23		3392.83		5894.4		4062.23			573.292		1216.71		759.018		957.087		736.788		1342.6		3348.74		906.831			299.664		325.217		807.903		235.017		232.773		224.369
	2456.07		4298.07		6046.7		4907.63		5235.17		3229.67		3160.03		3455.77		5970.33		3709.83			573.623		1067.45		839.092		968.262		816.716		888.421		3405.97		921.771			299.4		321.056		845.084		239.091		231.099		235.196
	2831.43		3861.3		5205.1		5343.9		4703.13		3615.07		2995.23		3668.5		5296.77		4323.83			689.49		1170.61		1040.01		1102.32		884.643		1246.07		3551.26		1180.44			325.095		309.975		818.836		237.259		231.078		236.081
	2821.47		3793.5		5799.5		4456.87		4811.73		3847.53		3441.73		3373.73		5536.3		3408.73			510.623		1157.25		1107.7		876.322		817.913		869.118		3408.79		932.583			299.257		314.323		742.993		232.398		235.934		247.205
	2818.07		4460		5184.03		4542.73		4935		3559.9		3466.67		2713.5		5894.17		4236.8			881.824		1070.57		1002.07		1032.09		744.386		1093.18		3108.2		885.905
	2464.73		4069.5		5632.43		4586.1		4896.7		3422.47		3774.6		3127.13		6079.87		4497.77			685.159		1066.4		926.719		975.468		822.083		612.054		3416.58		817.876
	2736.27		4153.23		5429.67		4803.5		4087.57		3494.8		3545.83		3494.13		5973.5		4562.37			657.933		939.211		851.586		680.657		911.232		987.123		3204.91		1375.42
	2948.43		4046.37		5260.13		5095.3		4573.17		3364.83		3646.33		2951.13		5683.63		5146.73			526.35		1075.5		1102		1064.62		1030.05		1209.48		3359.99		683.42
	2986.83		4031.57		4697.73		5049.2		4679.13		3384.5		3741.17		2836.8		5771.1		4255.3			675.309		821.263		820.756		833.711		858.282		817.011		2924.04		874.37
	3365.67		4500.67		4695.43		4755.87		5295.53		3206.93		3509.33		3129.67		5302.5		3668.3			809.99		908.46		804.162		1092.18		870.739		1070.55		3273.27		868.651
	3406.27		4446.9		5071.5		5322.7		5646.07		3293.67		3575.3		3276.63		5148.03		3500.13			725.411		1004.33		785.767		849.779		757.822		1154.6		2932.42		952.708
	3661.03		4116.7		5405.9		5415.9		5104.17		3193.53		3549.2		3002.13		5091.17		3583.7			772.413		1019.52		855.867		802.72		711.462		1025.44		2357.39		1038.72
	3657.67		4756.23		5494.3		5457.2		4804.1		3434.07		3517.03		1996.77		4517.43		3827.73			651.018		1045.28		892.764		990.35		735.981		968.889		2823.8		892.956
	3289.67		4173.77		5563.2		5820.43		3859.4		3349.8		3714.07		2102.67		4805.57		3999.97			614.656		1026.19		748.137		1124.67		708.542		978.633		2852.11		1111.44
	3426.5		4590.73		5790.33		6061.17		3311.13		3500.47		3714.27		1988.07		4996.63		4224.17			573.136		937.618		730.117		1251.12		791.686		1092.24		2841.62		832.283
	3438.93		5113.63		5966.97		6317.37		3370.4		3586.23		3630.4		2182		5292.1		3816.47			578.281		835.482		917.132		797.051		1252.05		1107.56		2930.76		936.402
	3739.77		4450.8		6383.2		6011.97		2929.2		3669.77		3386.8		2262.23		5934.2		3588.13			580.525		1261.79		808.289		925.051		1024.92		1024.78		2900.88		771.575
	4040.27		4965.57		6188.7		6341.9		3252.17		3569.53		3202.8		2226.9		5526.97		3872.5			590.159		1115.31		811.624		937.753		725.37		916.897		2948.02		967.959
	4591.93		4811.4		5575.6		5920.13		3280.43		3769.87		2698.2		2598.37		5081.5		4279.6			497.236		1007.3		902.728		1057.57		577.027		1087.48		2704.75		913.716
	4455.43		4807.13		5402.07		6089.8		2998.67		3725.53		3019.5		2530.33		4853.37		4146.3			508.829		852.841		1001.36		821.58		558.791		1067.67		2704.01		1083.19
	4310.17		4787.37		5483.17		6494.97		2759		3621.67		3111.2		2886.53		4724.6		4206.17			598.081		960.559		807.767		1236.83		532.058		1182.29		2702.05		934.127
	4542.43		4930.73		5088.57		6177.9		3077.27		3355.17		2224.9		2101.2		4944.63		4494.13			579.038		1050.06		870.603		1057.9		555.276		1076.88		2488.13		943.46
	4979		4656.3		5344.57		6713.5		2632.23		3355.07		2029.6		2396.13		4702.5		4612.33			567.803		1046.43		1170.08		787.293		746.871		861.234		1891.33		927.253
	2704.53		3335.1		3345.27		4685.57		4676		2431.43		2750.43		1601		2870.5		2168.3			549.489		546.411		493.239		491.804		379.978		474.541		734.516		574.452
	3849.13		5041.3		5567.4		6887.8		6295.87		3411.2		3343.87		2707.23		4384.3		3473.7			650.414		1076.33		678.005		628.728		981.672		1078.12		1589.41		1037.72
	3780.93		5090.87		5505.5		6875		6922.77		3408.07		3183.4		2611.8		4178.73		3389.2			731.92		883.113		595.08		685.584		1266.76		1160.15		1623.49		1275.46
	3612.67		4943		5726.7		6303.57		7316.57		3293.27		3068.77		2704.4		4007.87		3609.9			813.488		1225.48		619.575		816.494		281.827		1332.87		1635.88		1532.25
	3253.2		4749.8		4980.27		6480.87		8123.97		3165.83		2964.07		2518.47		4045.37		3546.73			947.757		898.646		668.865		794.508		1449.51		1498.21		1401.41		1354.17
	3635.2		4800.4		5339.83		7254.57		7872.4		3378.53		2753.9		2469.3		4254.37		3735.27			875.152		867.56		722.462		875.654		1645.68		1342.18		1179.92		1192.72
	2445.07		4477.47		5484.63		7258.87		8291.57		3262.87		2728.43		1737.63		3691.57		3727.87			1075.52		956.775		561.769		920.044		2016.09		985.037		1071.64		1406.49
	3420.97		4807.07		5778.93		6933		8507.53		2978.47		2734.73		1647.67		4374.3		3650.67			1204.6		1132.39		620.369		1037.33		2104.85		850.325		965.591		1068.1
	3639.73		4454.33		5694.6		6597.4		7146.87		3132		2940.77		2223.4		3924.67		3745.6			1128.7		492.144		755.698		1032.94		2639.28		1190.13		1267.31		1231.38
	3858.63		3766.9		5310.93		6543.53		7963.57		2765.27		3151.9		2278.3		4006.83		3614.7			1185.24		1298.05		621.347		1136.83		3120.97		991.918		1409.62		1003.04
	3930.1		3775.37		5759.2		6370.27		7598.93		2868.2		2651.77		2298.03		4187.1		3921.5			806.133		1199.31		646.107		1014.35		3270.16		1278.09		1351.64		1227.4
	4010.87		3679.2		5967.37		6082.57		7479.03		3056.93		2758.2		2690.77		4537.57		4012.4			1046.2		1266.64		561.262		834.954		3577.29		1563.31		1682.63		812.692
	3553.13		3721.27		5380.2		6362.53		7670.53		2839.2		2585.3		2901.1		4195.7		4085.1			873.551		1298.89		694.529		884.816		4056.28		1220.52		1405.22		638.75
	3820.83		4101		5732.6		6410.87		7343.03		2885.7		2718.1		3441.57		3949.07		3896.6			711.608		1150.58		610.124		1097.61		4052.46		1007.6		1706.38		747.376
	3561.83		4413.6		6026.77		6031.53		7180.67		3167.8		3005.1		3450.67		4207.47		3963.13			629.11		923.522		679.396		1076.83		3048.03		1040.32		1372.2		951.724
	3613.2		3967.13		6043.07		6123.1		6824.77		3241.07		2856.17		3577.5		3926.53		4011.5			585.284		1047.06		696.743		895.546		2489.74		1479.8		1336.92		1110.08
	3061.8		4016.43		5546.3		6519.83		6428.7		3166.23		2923.13		3373.63		3910.7		4335.47			739.288		989.897		791.151		1312.49		3879.41		1160.14		1479.88		1070.59
	2933.43		4118.37		5537.5		6253.07		5820.13		2901.37		2663.6		4196.17		4088.77		4540.17			823.489		1012.48		853.967		1388.36		3834.5		1191.87		1000.45		1079.82
	3272.43		4206.37		4772.17		5729.37		5352.73		3140.1		2558.63		3658.67		4205.2		4567.9			594.309		976.752		731.628		1321.56		483.151		1133.32		1411.61		1051.12
	3352.5		4478.3		5085.57		5838.17		4377.93		3126.77		2753.87		3683.97		4252.5		4495.97			648.323		1108.47		594.386		1512.74		3525.92		1030.9		1616.06		1008.71
	3400.8		4644.47		5174.43		5886.23		4333.63		3185.43		2739.9		3610.3		4075		4510.83			702.567		1120.4		595.195		1413.44		3240.57		969.545		1492.62		1112.37
	3349.4		4701.53		5379.47		5358.6		4270.6		3026.53		2727.97		3404.33		3932.1		4482.03			659.094		969.098		700.876		1478.81		3220.57		1089.42		1536.65		1049.5
	3304.87		3637.13		5798.43		5367.4		3942.93		3131.47		2393.17		3504		3938.9		4790.2			639.239		1085.3		656.738		1346.66		2800.93		1082.87		1723.63		1237.65
	3185.2		4324.43		5789.57		5415.33		3733.87		3035.5		2530.13		2936.17		3895.7		4854.67			495.571		1249.85		507.111		1352.23		2695.04		1592		1847.75		870.841
	2888.03		3928.57		5586.73		5577.23		3519.13		3019.73		2652.07		2563.37		3992.9		4996.47			504.734		1165.68		796.37		1331		3438.69		1091.37		1133.85		1300.66
	3178.17		3758.03		5127.17		5882.87		3503.03		2934.53		2424.03		3324.07		4146.63		4857.83			563.839		1127.83		627.342		1199.05		3123.58		784.231		1574.54		1461.62
	3119.97		4033.03		5441.43		5939.07		3984.9		3003.23		2440.37		3507.93		4114.17		4741.5			483.778		681.046		559.735		1331.77		2783.31		632.752		1834.37		1495.67
	2760.8		4385.13		4722.33		6331		4775.07		2750.93		3072.5		3661.27		4030.03		4410.6			654.72		1099.92		573.237		1086.49		2559.54		996.3		1015.77		1242.73
	3108.2		4685.73		5036.77		5495.27		4176.1		3142.93		2995.77		3615.4		3904.6		4639.1			620.602		1190.36		691.167		1082.69		2821.93		1146.12		1425.24		572.77
	2970.53		4236.93		4383.57		5707.6		3512.5		3202.4		3333.9		3296.03		1492.77		4108.6			527.728		1009.09		681.143		1207.79		2643.65		931.592		1396.46		1686.6
	3117.63		4727.77		4437.13		5901.43		3640.73		2994.83		3351		3297.57		3755.73		4311.17			552.087		1222.07		716.239		1184.55		2787.54		677.53		1500.19		982.436
	3257.97		3984.07		5116.53		5701.6		3458.07		3104		3201		2978.67		3367.97		4301.07			602.185		1257.96		721.752		1089.79		2635.8		735.391		1283.89		1832.78
	3279.97		3614.87		5228.3		5839.9		3778.2		2851.9		3166.8		2895.67		3584.63		4539.33			535.605		1455.8		610.033		734.612		2592.72		982.619		1668.27		1927.77
	3184.3		3919.3		6049.83		5597.23		3073.47		2840.7		3383		2930.03		3187.23		4585.2			633.339		1068.81		709.552		843.052		2517.42		1143.24		1332.89		1255.62
	2796.97		3242.33		5498.23		5564.67		2749.6		2659.83		3354.2		2452.33		3284.53		4298.5			578.818		1221.49		689.034		702.839		1858.97		1270.19		1461.13		2130.18
	2895.57		3323.37		5001.87		6243.23		3521.33		2762.93		3317.87		2392.03		4039.23		4903.13			510.746		1358.27		747.276		657.047		2093.38		1094.39		1425.97		2311.37
	2832.2		3233.03		4964.4		6430.5		3013.27		3104.67		3384.43		2094.17		3868.53		4618.27			429.958		1143.57		652.833		1033.51		2112.74		1011.7		1376.61		2285.99
	2937.9		3426.93		6083.63		5904.53		2971.33		2969.93		3572		2126.13		3505.67		4326.7			559.587		995.989		594.667		1343.15		1986.29		751.587		1796.77		2536.98
	2873.3		2187.17		6103.37		6609.8		3103.8		2920.7		3429.83		2214.7		3538.53		3965.53			536.057		1330.01		757.136		1051.48		1969.52		667.437		1582.2		2306.69
	2876.87		3079.77		6257.27		6382.37		3471.93		2905.07		3427.1		2163.83		3627.7		4040.57			650.694		1196.34		616.703		1132.68		2030.26		874.36		1646.26		1946.25
	2822.17		3266.97		5836.57		6190.03		2984.83		2961.33		3705.87		2618.5		3689.1		4094.47			582.326		690.209		708.021		1184.97		1984.79		958.446		1799.72		1475.71
	2922.93		3404.27		5871.57		5849.13		3190.43		2584.37		3577.27		3081.5		3908.37		4196.73			555.111		1045.48		688.699		1288		2053.52		1020.51		963.628		1705.27
	2314.87		2629.97		5704		6637.63		2834.63		2929.3		3893.7		3151.63		3995.8		4343.17			513.243		833.015		638.992		817.565		1993.36		1113.76		1593.67		1942.83
	2610.97		2786.7		6035		7017.17		2980.8		3002.07		3705.17		3096.87		3990.5		4233.87			526.459		1158.75		774.138		844.555		2054.17		941.81		1572.51		1553.51
	2709.03		3343.83		6166.67		6535.23		3014.27		2874.6		3953.5		3155.93		3917.7		4037.2			600.944		1823.98		708.219		960.282		1651.87		973.257		1896.16		1567.96
	2529.37		2981.07		6035.9		6501.13		3212.27		2765.7		4135.53		2885.17		3864.53		3922.43			622.662		1907.27		597.522		916.708		1666.21		1369.85		1655.63		1410.78
	2825.5		4016.53		6113.03		6751.43		3547.77		3055.07		3945.8		2396.63		4287.27		3531.73			699.183		1744.79		666.805		897.325		1631.6		1863.52		1575.1		1438.49
	2812.73		3387.6		6076.77		6306.47		3966.37		2878.87		4142.33		2719.9		4296.17		3408.47			555.877		1712.18		724.385		1270.71		1848.2		2034.16		1637.78		1694.38
	2320.23		3120.27		6538.53		6350		4179.8		2949.2		4285.57		2428.87		4653.87		3007.6			664.402		1734.26		643.848		921.975		1971.62		1876.91		1346.6		821.092
	2182.3		2861.2		6362.8		6558.53		3149.37		2885.07		4102.17		2987.87		4642.77		3311.87			677.569		1615.38		683.211		1324.92		1911.66		1802.21		1618.36		1200.82
	2761.6		2286.87		6475.47		6323.93		2903.2		3105.6		4539.43		3144.6		4421.93		3416.03			668.019		1508.61		644.334		1145.51		1967.83		1977.03		1294.93		1548.89
	2829.6		2158.47		6778.93		6704.67		3069.97		2872.43		4633.17		3341.53		4775.5		3773.63			691.957		1330.67		662.447		1005.49		1854.81		1926.33		1236.86		1226.18
	2991.3		1446.77		6325.37		6702.7		3720.2		3023.13		4553.97		3195.9		4806.63		4189.33			553.535		1250.98		555.019		934.674		1739.55		1836.25		1307.81		1286.31
	2861.43		3129.8		5880.33		6786.5		3830.67		2974.37		4181.7		2942.4		4731.77		3997.9			755.24		1212.15		694.866		637.855		1551.58		1425.72		1379.91		1338.51
	2786.57		2108.9		6234.5		6679.37		3521.8		3011.6		4431.3		3273.37		4756.53		4010.63			721.938		1160.72		664.247		664.325		1634.57		1789.68		845.696		1002.63
	2904.8		2416.9		6572.37		6702.17		3424.57		3185.7		4489.33		2938.6		4550.13		4292.27			673.385		1168.23		658.455		624.027		1648.45		1405.99		1480.47		881.485
	2567.37		2421.67		6275.57		7045.17		3570.93		3051.87		4690.87		2324.73		4163.4		4560.57			685.261		1060.01		745.883		846.811		1627.02		1647.1		1414.97		1526.83
	2658.33		2257.67		6183.9		7470		3853.4		3205.53		4822.37		2396.23		4653.23		4210.47			702.408		1039.12		652.951		602.018		1534.66		1621.03		1183.27		1456.42
	2730.43		2362.17		7023.73		7071.2		3974.47		3291.73		4520.77		2165.43		4432.33		4339.23			598.508		1038.26		538.084		713.608		1223.21		1117.34		961.957		1527.21
	2370.27		1575.1		6639.13		6843.17		4085.83		3213.23		4313.13		2155.23		4805.13		4071.17			630.099		953.74		647.514		858.002		1421.23		1345.59		1387.85		1304.9
	2203.37		2064.27		4788.63		4031.43		3077.87		2451.07		1614.93		1925.97		4530.9		3144.97			729.211		432.048		760.26		731.47		384.417		401.673		498.74		685.133
	3096.6		3550.9		6887.93		5567.37		4250.63		3883.03		2853.13		3416.33		6492.87		4675.5			1142.72		1051.39		1389.95		931.924		644.478		592.139		1156.02		913.138
	2999.83		3704.87		6739.07		6055.63		3067.47		3986.87		2753.8		2878.2		6816.47		4432.17			1321.23		904.997		876.421		968.97		642.891		741.437		1283.08		827.808
	3031.2		3651.03		6562.17		5782.77		2034.73		4023.87		3011.93		2640.7		6475.7		4403.87			1436.82		820.386		1208		507.415		654.99		662.59		1289.31		925.535
	2758		3361.87		6560.7		6002.6		3133.53		4041.37		2690.43		2857.83		6453.6		4380.4			1284.5		758.88		1498.18		643.485		622.364		786.599		1509.22		762.14
	2944.07		1416.37		6698.07		6669.3		3406.3		4535.73		2540.03		3326.23		6372.77		3918.6			1270.61		942.771		1385.94		619.611		580.603		577.325		1473.56		832.682
	2591.57		3230.93		6785.7		6566.6		4152.5		4400.5		2606.77		3411.67		6351.2		4128.63			1225.3		1067.53		1320.16		720.267		737.638		672.217		1496.63		1002.04
	2858.23		2335.27		6902.9		6061.57		3870.4		4302.13		2669.77		3748.93		6128.2		4133.1			1155.2		521.899		1378.89		766.082		827.236		552.551		1131.2		922.21
	2879.43		2628.03		7377.07		6062.63		3198.87		4347.07		2668.57		4098.9		5994.13		4432.17			881.349		616.966		1846.41		811.123		782.09		629.151		1276.58		1039.06
	2551.8		2390.9		7202.4		6298.03		3616.37		4614.83		2983.23		4410.23		5983.7		4389.17			1076.74		684.343		1483.28		1020.35		708.488		637.699		1266.16		1070.66
	2830.7		2333.23		7628.13		6290.03		2983.83		4306.17		2756		4499.7		6012.43		4791.3			1057.38		851.439		1726.99		879.052		632.075		546.833		1270.89		1212.27
	2711.87		3224.2		7644.7		6193.83		2473.1		4037.8		2335.4		4254.8		6636.63		4814.93			1122.88		701.663		2052.48		943.034		563.942		542.424		1249.21		885.519
	2889.87		3560.1		7160.9		6493.77		2547.53		4181.4		2541.8		4008.97		6266.43		4847.83			1052.16		662.978		2158.21		994.517		578.493		558.707		1369.91		1128.74
	2922.83		3630.77		6980.17		7202.93		3131.03		4338.83		2532.9		4371.7		6159.37		4643			1275.78		743.326		2082.94		896.587		676.242		571.231		1356.17		1276.56
	2826.27		2517.37		7526.83		7051.2		3783.13		4144.73		2392.53		3873.6		5951		3838.53			1251.76		651.125		1197.2		905.933		546.999		592.631		1357.61		977.343
	2635.4		3531.43		7529.5		6726.93		3956.43		4321.77		2380.37		4244.23		5631.1		3393.1			1310.73		786.66		1585.93		966.409		599.946		602.828		1255.06		1255.6
	2693.73		3618.53		7565.83		5656.73		4354.3		4003.57		2426.4		4561.1		4837.47		3859.27			1441.69		795.408		1647.33		1033.28		610.126		576.067		1267.48		1107.8
	2752.23		4045.23		7425.33		7029.27		4096.13		4325.77		2126.43		3830		5131.5		4461.87			1371.44		978.394		1385.42		964.861		700.872		498.163		1170.11		1253.94
	2598.43		4049.8		8118.57		6913.23		2945.57		4131.27		2190.43		2699.73		5240.83		3992.6			1350.36		911.095		1687.28		1010.33		745.07		548.84		1168.43		978.024
	2520.93		3556.3		8125.83		6744.1		2960.13		3969.03		2258.83		2540.7		4928.9		4027.17			1549.83		958.792		1359.92		1038.94		918.369		646.959		1192.75		1200.14
	2548		3664.6		8095.07		6652.5		2804.27		4228.03		2339.67		2546.8		4965.87		3718.5			1425.73		876.555		1283.49		1108.43		717.011		559.034		1195.05		1157.17
	2658.37		3469.63		8064.1		7049.1		2098.13		3981.6		2333.17		3104.33		4892.73		4208.57			1442.8		1028.87		1257.28		822.354		875.558		701.857		914.563		751.909
	2651.57		3612.77		8631.27		6487.9		3243.17		4149.43		2352.07		3226.47		5326.67		3687.27			1198.63		1013.4		1313.07		1214.74		969.592		586.742		1237.27		776.022
	2540.47		1664.37		8300.07		6478.53		2641.77		4158.07		2607.4		2932.87		4958.3		4111			1219.28		946.302		1308.93		1393.77		1092.54		649.135		1260.95		984.195
	2784.07		1827.33		8232.4		6419.3		2357.33		3752.77		3016.33		2282.03		5211.23		4360.1			1321.94		988.724		1077.64		2000.32		1022.68		539.122		1158.76		1039.16
	2412.03		3393.8		8288.83		6112.23		2754.4		3921.33		2765.13		2237.27		5198.77		4517.97			1312.22		617.559		937.023		1907.51		974.406		576.256		937.568		1079.03
	2404.33		3407.47		7571.33		6109.6		3228.43		3810.33		3096.3		1997.7		5131.5		4107.9			1438.04		595.43		960.209		1794.22		1083.49		662.002		941.588		1131.91
	2428.5		3235.27		8461.4		6122.9		3755.87		3822.57		2942		1687.73		5554.97		3888.87			1213		563.389		1050.58		2058		1136.3		465.521		1011.21		1085.5
	2342.8		3385.2		8230.27		6049.33		3043.13		3654.1		2940.1		1900.93		4474.87		3770.23			1475.1		711.611		959.081		1753.99		993.29		777.927		1142.2		934.291
	2527.2		2120.4		8306.57		6141.97		1983.4		3649.3		2887.53		2224.6		4704.13		3686.63			1203.1		600.678		1333.54		1415.41		1091.67		636.047		1264.17		1107.42
	2608.47		3397.47		8104.3		5653.4		2718.93		3714.4		2786.5		2725.17		4932.6		4226.07			1051.76		557.759		1156.9		1514.01		1152.28		847.945		1139.01		1311.76
	2575.8		3271.27		8102		5399.47		3215.1		3617.83		3041.67		3388.93		4451.6		3808.17			1138.45		701.737		1081.2		1519.19		686.277		741.057		1320.93		1272.05
	2710.93		3629.8		7997.4		5944.43		3025.23		3574.3		3053.13		3814.43		4746.53		3828.03			1071.59		572.389		1263.57		1229.04		996.806		630.016		1465.76		1428.97
	2579.8		3673.8		8352		5688.27		3402.4		3638.8		3073.47		4118.33		4983.5		3698.67			1322.62		586.702		1225.81		1344.89		923.176		832.699		1506.48		1359.61
	2520.13		3702.07		7866.2		6786.17		2831.53		3402.93		2939.4		3579.03		4572.5		3740.07			1214.75		661.61		1144.39		1025.12		804.876		506.659		1556.69		1173.62
	2740.03		3472.8		8264.37		6254.67		3253		3305.47		2806.03		3898.73		4369.5		3464.1			1351.82		640.083		1088.68		1229.13		851.76		615.822		1935		600.104
	2825.17		3454.2		8465.73		6137.8		3831.07		3346.63		2967.1		3459.23		4981.77		3164.77			1321.7		842.769		1090.07		721.044		825.961		594.395		1845.08		1270.85
	2598.07		3581.17		7256.57		6118.53		4125.23		3462.73		2868.13		3733.37		5207.93		3110.07			1397.03		590.779		880.22		1252.6		751.856		680.99		1869.61		1396.86
	2941.73		4104.6		8461.43		5621.5		4230.07		3610.67		2662.53		2453.6		5678.77		2720.73			1014.04		486.978		1150.04		811.904		711.276		744.674		1337.73		1169.94
	2824.2		4164.77		7860.6		6163.17		4096.03		3372.37		2925.5		907.767		4143.27		2723.8			989.809		971.396		990.726		662.788		687.277		613.649		1684.31		1216.31
	2971.7		4591.37		7305.2		6366.03		3841.57		3483.5		3098.4		1980.23		4235.83		2533.33			950.123		983.397		1054.53		890.734		614.569		686.307		1637.86		1239.09
	3314.73		4554.37		7257.93		6620.77		3076.37		3712.83		3040.33		1993.17		4467.47		3149.73			1286.01		920.667		880.05		1246.28		637.771		777.457		1553.75		1046.62
	3406.07		4504.77		7246.67		6471.27		2679.3		3659.47		3521.07		1849.7		4291.8		3345.8			1059.11		998.2		1153.21		1098.16		606.042		576.984		1508.64		1590.12
	3195.13		4707.53		7044.93		6470.67		2556.63		3839.8		3522.1		2110.3		4158.77		3446.03			1203.19		1009.19		1414.31		1444.37		732.159		663.619		1439.75		1279.2
	3142.67		5015.57		7087.37		6660.53		2030.37		3788.5		3497.23		2876		4470.8		3083.2			1241.89		954.284		1299.08		1320.56		585.08		543.343		1536.8		1363.92
	3181.23		5129.23		7304.13		6833.8		2982		3564.93		3689.93		3234.13		4096.47		3107.7			1302.98		1138.39		1167.83		843.777		632.933		491.608		1653.86		1478.62
	3284.67		4722.43		7570.63		6543.87		3489.57		3758.17		3734.73		3495.43		4748.2		3104.3			1461.18		925.748		1263.87		894.442		563.752		654.038		1653.21		1495.67
	3486		5197.53		7402.93		7095		3973.5		3507.7		3617.5		3289		4416.6		3256.13			1495.35		914.349		958.752		1183.34		594.472		673.245		1910.4		1524.3
	3439.27		4879.97		6940.17		7341.87		4275.77		3535.97		3590.37		3366.57		4306.5		3143.97			1425.17		845.375		961.284		1036.02		596.088		644.076		1945.76		1319.73
	3771.13		5326.8		6833.6		6929.33		4391.2		3371.87		3619.87		3168.57		4403.63		3318.23			1491.03		786.03		990.603		1210.99		651.949		721.281		1433.49		1291.85
	3467.27		4897.7		7540.63		7003.9		3805.57		3440.9		3841.67		3308.03		4852.57		3312.7			1259.37		875.58		1105.4		1034.79		682.068		622.502		1231.51		1323.87
	3597.57		5011.93		7390.1		7392.43		3708.27		3517.03		3973.33		3442.9		5147.23		3486.2			1387.77		790.615		957.378		940.852		733.323		776.956		1221.61		1344.13
	3532.87		5166		6785.63		7143.03		3168.87		3707.53		3905		3318.03		4951.77		3923.3			1574.42		800.752		1019.34		652.587		759.808		553.034		886.629		1460.7
	3601.27		4938.7		7437.43		6815.07		3041.7		3711.63		4127.8		3384.43		4782.6		3968.57			1308		736.844		902.466		1597.01		728.504		663.939		1107.32		1044.25
	3414.77		4972		7933.1		7230.53		1787.93		3655.47		4155.93		3359.07		4440.23		4064.1			1509.21		673.703		897.026		1013.29		591.408		709.918		1121.66		963.384
	3657.4		4511.83		7821.8		6944.7		2928.9		3685.53		4217.33		3417.73		4614.3		3400.2			1302.96		850.4		1017.39		967.715		618.008		532.498		1106.54		1308.05
	2969.23		4167.63		8134.77		6844		3040.93		3595.77		4049.4		3340.3		4690.1		3528.9			1395.72		969.746		792.78		1387.68		783.971		588.053		1198.97		1163.59
	3203.57		4619.6		7230.6		6286.77		1924.97		3675.1		4416		2663.63		4580.53		4170.73			1210.71		872.948		810.241		818.837		625.154		480.349		1143.42		1238.04
	3164.83		4761.73		7282.9		6251.07		2345.87		3517.07		4413.1		1624.87		4381.03		4736.63			1450.47		975.204		800.705		844.348		641.69		539.256		1295.3		1055.24
	3037.3		4744.97		7376.4		6554.97		3086.6		3580.03		4341.83		1640.53		5156.17		4971			1477.07		1012.04		801.61		871.476		588.833		572.248		1113.92		1126.43
	4573.1		3253.6		4235.97		3126.13		4563.67		4346.8		2850.97		2046.47		3263.93		3167.1			733.089		1251.57		634.149		1076.52		395.555		400.524		572.601		392.697
	7400.5		5246		7188.6		4442.53		6407.57		6528.3		4134.93		3105.07		4770.23		4714.5			550.02		2463.25		855.145		920.708		553.991		604.037		998.448		713.841
	7275.1		5302.93		6846.9		4404.5		5443.6		6744.23		3927		3097.57		5381.3		4567.87			1383.81		1923.14		977.071		1059.84		756.86		1163.13		713.806		710.991
	7046.87		5327.7		7358.73		4514.67		4499.33		6231.33		4063.67		3470.27		5128.43		4642.23			1333.81		1160.66		1014.33		947.886		885.645		2458.97		724.113		653.944
	6835.97		5044.2		7529.77		4692.87		3537.17		6776.37		3969.93		3480.63		5481.3		4690.7			1475.89		1296.79		1040.54		2324.64		843.775		2145.09		681.402		687.388
	6143.27		4785.8		7201.57		4677.03		3318.63		6453.93		4327.2		3246.6		5185.9		4902.8			1552.03		1177.21		1030.73		1683.31		800.115		2441.22		823.386		655.789
	6249.63		5221.9		7099.77		4812.43		4005.73		6395.7		4348.97		3159.23		5183.67		4562.57			1529.97		1287.64		1075.55		686.472		858.673		2337.21		708.501		684.391
	6387.43		5245.37		6772.5		4821.87		3279.23		6238.3		4197.97		3220.77		4507.53		5330.83			1743.48		1238.58		1193.14		2089.71		803.02		2170.5		801.134		630.241
	6814.77		4643.23		6977.23		4517.83		4572.07		5586.57		4426.97		3370.77		4666.23		5435.17			1596.73		1525.74		1255.94		1747.42		764.179		2191.42		704.658		718.744
	6957.9		5028.73		6027.1		4380.6		4628.57		5105.9		4079.73		3473.03		5133.5		5594.37			1594.48		1552.83		1298.55		1584.29		735.848		2099.75		821.402		618.242
	6855.53		4648.03		5778.07		4938.87		5358.77		5117.5		3660.4		3358.8		4567.33		5856.8			1686.8		1788.61		1353.16		1322.26		730.075		1799.94		782.805		661.437
	6932.57		4459.2		6103.27		5026.13		4860.47		5618.43		3647.73		2975.13		4719.67		6334.27			1663.05		1293.19		1280.88		1492.99		624.045		1077.63		1039.71		620.681
	6899.4		4747.43		6076.33		5020.17		4977.33		5732.6		3244		2878.07		4516.1		6458.27			1665.43		2012.82		1611.97		1215.94		668.624		791.133		762.896		739.184
	6258.83		4958.07		6457.97		4961.67		5009.77		5826.37		3296.87		2418.83		4498.13		6150.43			1518.57		1604.25		1471.87		1266.31		637.465		977.551		619.592		718.099
	6481.3		5218.67		5790.5		4960.17		5281.37		5477.33		3065		2299.07		4147.23		6267.63			1597.39		1287.7		1651.87		1403.09		630.489		1177.6		675.984		771.545
	6464.2		5100		5943.2		4932.7		5616.77		5499.73		3284.83		2181.43		4452.53		6364.2			1110.5		1591.8		1444.63		1334.7		579.728		1568.9		780.064		763.489
	6929.17		5536.67		6316.37		5081.43		5345.2		5541.3		3316.6		2298.43		4260.43		6231.93			1101.65		1472.46		1746.65		1533.85		582.332		882.85		771.472		721.232
	6921.3		5193.1		6469.47		4921.83		4262.27		5314.2		3053.8		2494.87		3880.33		6186.93			1115.32		1491.04		1633.24		1173.19		686.174		1193.32		901.166		667.359
	4803.73		5086.13		6267.57		5441.93		3477.07		5589.27		2990.13		2471.37		4109.3		6493.73			881.4		1693.61		1656.01		1382.33		632.713		1039.93		549.32		715.303
	4890.83		4703.87		6264.7		5423.97		3382.8		5881.37		2935.67		2677.07		4048.33		6845.9			869.447		2025.23		1144.11		1901.63		532.75		1455.14		761.183		683.277
	4816.5		4702.1		6418.17		5478.37		3300.4		5834.33		2745.2		2541.47		4023.33		6774.07			867.085		1965.56		1194.87		1850.95		648.929		1480.65		861.569		659.171
	4647.2		4736.9		6198.43		5106.07		3976.1		5506.3		3233.77		2924.93		4330.97		6958.23			947.039		2252.56		1183.25		1780.72		666.256		1076.04		577.181		677.864
	4688.13		4448.4		5843		5444.23		3443.7		6135.47		3246.53		2559.67		3950.3		7017.13			1149.91		2229.81		1103		1657.91		637.779		1304.35		916.389		700.479
	4702.03		4454.7		5923.5		5519.7		2914.9		5811		3457.17		2862.67		3941.9		7475.3			1028.19		2459.36		1437.51		1830.87		679.999		1085.74		647.44		702.9
	4660.97		4638.73		6573.67		5580		2107		5574.4		3389.47		2805.5		4286.03		7764.27			1325.89		2442.83		1673.94		2044.43		756.385		1090.84		982.426		717.589
	4251.93		4726.4		6292.5		5325.77		2989.6		4899.4		3252.87		3102.4		3646.1		7558.4			1233.68		2760.43		1669		2522.02		759.03		807.742		997.584		755.312
	4429.77		4382.8		6390.7		5154.77		3152.17		5104.93		3178.37		3542.77		3359.3		8127.1			1295.64		2709.92		1747.07		1559.21		769.425		1022.82		638.969		736.803
	4691.4		4951.6		7020.67		5715.77		3318.8		4933.83		3246.7		3841.67		3706.03		7956.6			1108.72		2346.67		1822.42		1556.37		756.683		1217.14		837.14		823.102
	4239.5		5200.53		7039.3		5753.87		3480.93		4982.9		3654.9		2741.57		3611.7		6781.57			917.318		2568.79		1564.42		1633.33		812.337		1331.25		985.74		583.632
	4141.7		4983.2		7143.53		5392.9		3898.27		5483.33		3434.1		2043.07		3613.73		6244.53			861.332		2134.06		1464.91		1608.47		615.852		1596.55		941.383		507.268
	4316.77		5197		6939.5		5653		4319.7		5691.13		3846.67		2265.97		3826.27		5781.4			1007.22		1143.09		1527.02		1682.86		680.088		1840.13		785.543		604.915
	4561.03		5335.93		7436.7		5104.57		4491.73		5461.33		3777.8		2564		3737.07		5197.93			814.053		1453.68		1718.99		1681.81		629.715		1771.21		796.565		657.446
	4817.73		4802.77		7392.7		5073.27		4781.23		5003		3708.77		3133.03		3844.7		6250.53			909.817		1138.92		1614.77		1461.41		648.962		1987.86		911.073		686.5
	4878.07		4328.57		7547.93		4767.73		5268.27		5123.7		3968.23		3290.4		3858.8		6272.3			950.603		1722.16		1594.06		1442.39		591.363		1830.42		846.706		624.537
	5207.63		4437.2		7179.7		4418.73		5307.93		5375.1		4034.27		3293		3633.2		5793.57			995.207		1405.64		1656.66		1225.01		685.695		1959.54		979.667		690.863
	5041.83		4157.83		6836.07		4616.67		5541.8		6018.73		3923		2905.47		3663		6493.77			834.881		1014.89		1717.82		1306.45		590.16		2142.37		1092.39		699.677
	5150.83		4388.93		7248.27		4556.9		5340.5		5558.93		3577		2906.07		3852		5913.8			895.392		1984.72		1756.5		1371.82		649.477		2359.66		1055.49		681.427
	4940.2		4754.8		6470.07		3264.97		4480.43		5411.97		3362.8		2839.33		3590.93		5029.87			860.279		2209.79		1828.35		1431.38		608.805		1779.15		1259.24		755.803
	5129.57		4530.33		6879.57		4398.23		4493		5776.87		2980.5		2757.5		3875.6		4334.17			795.172		2433.4		1854.64		1525.04		589.017		1924.32		1362.28		640.14
	5114.57		4655.73		7208.07		3376		4869.53		5811.5		2541.4		3229		3497.33		4843.37			854.134		2443.98		1990.31		1653.04		633.432		1377.64		1591.02		691.25
	5497.93		4786.13		5883.97		4289.33		3544.07		5867.7		2827.17		3145.3		3382.47		4646.47			1028.41		1986.46		1864.37		1712.4		696.841		1222.54		1900.67		595.002
	5578.03		4724.37		6078.47		4371.5		4174.5		5784.6		2623.07		3295.03		3665.07		4603.1			1057.82		1940.27		2001.03		1841.59		715.281		1124.88		2005		634.893
	5476.5		4634.4		5406.4		4456.37		4547.67		6163.2		2695.23		3981.4		3757.5		4703.03			967.73		1723.17		2119.16		1870.35		716.875		700.505		2450.27		691.015
	5131.97		4091.37		5695.6		4368.27		4755.67		5739.23		2646.33		4369.6		3477.53		4113.57			927.106		2088.97		2081.86		1984.28		676.453		835.689		2460.02		588.505
	5373.63		4188.57		6240.83		4480		5672.57		5451.43		2678.97		4068.13		3861.57		3886.97			872.484		2297.74		2221.66		2024.31		696.798		979.075		2361.14		598.952
	5442.8		4308.6		6434.8		4629.03		5285.93		5624.7		2760.6		4278.03		3962.83		3804.47			1001.53		1454.79		2002.21		2044.59		688.669		1021.34		2171.09		562.68
	5467.37		4736.33		5885.3		4070.67		5183.33		5450.6		2413.53		3598		3777.93		3826.4			924.964		1340.29		1896		1881.67		736.707		1178.83		1976.91		641.537
	5533.3		4943.8		6099.83		4188.17		4543.17		5412.43		2478.27		3336.8		3589.23		3341.53			918.088		1500.07		1861.22		1247.62		687.578		1146.73		1914.3		651.105
	4975		4619.13		6072.3		4606.13		5113.67		4930.17		2266		2928.3		3588.6		3419.53			833.483		1484.83		1871.35		1114.33		724.597		904.436		1827.75		630.808
	5000.53		4813.8		6305.93		4494.53		5221.97		4563.53		2309.87		2950.4		3466.93		3326.9			872.504		1676.03		1741.75		1518.43		671.76		1017.63		1812.77		627.719
	4938.97		5447		6623.3		4489.53		5576.3		4830.83		2436.7		2706.33		3966.3		3886.9			935.43		1502.44		1773.22		1530.77		619.708		880.411		1664.67		615.453
	5181.5		5179.53		6519.53		4390.37		5849.53		4669.37		2485.23		2916.27		3911.67		4434.3			850.897		1384.62		1754.88		1470.9		671.626		1186.8		1403.16		549.43
	4884.17		5621.63		5737.93		4484.07		5138.7		4800.6		2752.33		2205.7		3958.17		4118.6			758.199		1214.03		1405.81		1259.83		700.838		1045.28		1023.33		514.143
	5182		5264.73		5501.07		4283.6		4521.07		5091.9		2638.37		2238.03		3824.6		4309.33			702.51		1367.06		1287.74		1507.51		734.385		1258.27		1058.16		547
	5251.37		5766.73		5886.8		4574.77		3674.13		4720.5		2499.4		2300.33		3588.77		4116.5			894.381		1098.57		1292.6		1676.45		672.385		921.702		916.786		638.65
	5347.57		4960.07		6620.1		4689.3		3410.6		4626.63		2427.6		2387.43		3470.33		4480			703.881		1133.72		1230.17		1794.97		705.343		955.7		945.888		722.361
	5411.5		5736.83		6558.03		4780.83		2616.33		4367.03		2441.5		2120.67		3199.83		4298.3			751.663		1043.28		1027.2		1796.8		655.998		842.539		999.205		688.239
	5595		5589.63		5674.87		4448.13		3185.3		4394.3		2817.37		1932.37		3342.9		4375.57			757.769		1150.55		1403.91		2161.8		650.956		906.814		906.49		682.611
	5195		5605.47		7235.57		4303.77		3588.6		4325.47		2454.03		2115.07		3607.37		4462.83			698.404		815.801		1515.41		2316.27		684.89		1145.65		1010.69		678.037
	5602		5440.2		6500.13		4303.97		4047.97		3956.8		2385.63		2726.53		3582.2		4562.77			1075.26		1088.91		1476.73		2413.83		739.507		1407.07		1050.98		770.17
	4261.07		2422.2		4535.73		2122.7		4821.33		4126.1		2997.53		1843.97		3299.57		2446.73			519.61		543.711		754.208		443.194		480.458		751.122		492.667		540.767
	6417.97		3882.37		7261.2		3253.97		7036.53		5383.3		4376.83		3179.1		5030.27		3558.87			1041.34		883.591		1287.72		795.639		930.416		1046.31		1038.34		932.573
	5876.2		4799.67		7265.6		3363.4		7416.07		5907.23		4127.77		3609.43		5198.87		2965.67			852.21		899.198		1420.72		831.199		1091.61		1183.88		2146.96		944.449
	6750.17		3985.67		7858.87		3478.63		7301.97		6094.53		4374.93		3408.03		5167.97		3291.2			956.547		1021.16		1427.32		796.671		1141.95		1343.15		1925.53		847.599
	6003.7		3937.57		7659.83		3286.8		7354.37		6428.6		3809.63		4407.33		5414.9		3584.1			990.513		1010.14		1368.12		779.189		1069.74		1232.08		1662.85		893.683
	6270.23		3719.33		7352.13		4779.9		7247.9		6198.37		3917.93		4497.93		5363.47		3843.77			1040.17		1105.56		1420.24		868.027		992.057		1444.06		1987.72		865.891
	6410.6		3596.13		7242.77		4928.37		6828.7		6048.37		4307.43		3438.77		4925.47		3607.53			1073.21		1148.62		1117.58		981.604		745.339		859.84		1734.7		831.605
	6884.1		3486.9		7214.13		5080.2		7061.83		5591.57		4131.7		3377.97		5450.1		3659.53			1027.1		1185.72		1408.72		925.07		774.04		1520.44		1620.26		869.364
	7321.9		3839.73		7506.73		5052.5		6779.9		5252.63		4397.63		3388.57		5139.5		3302.07			1046.94		1306.43		1397.11		991.547		776.236		1455.99		1708.35		787.465
	7179.5		3605.87		6768.5		5124.3		7042.7		5341.33		4236.4		3129.73		5100.2		3013.87			1082.93		1323.82		1532.96		956.37		663.902		1524.3		1705.52		785.42
	6862.63		4920.2		6991.87		5112.8		7168.27		5461.87		4491.03		2953.4		5279.67		3635.77			1130.29		1355.86		1494.83		1005.92		786.073		1555.42		1704.35		780.268
	6345.87		4720.6		6866.47		5238.07		6681.1		5711.5		4303.43		2931.67		5353.67		3634.83			1134.23		1444.89		1478.73		1186.85		796.239		1158.8		1654.94		802.324
	5894.93		4379.5		6590.87		4788.4		5971.8		5416.5		4206.1		2828.47		5200.43		3325.9			995.043		1414.67		1483.97		1045.95		822.825		1257.6		1724.13		742.523
	6517.03		4093.37		6788.23		5395		5676.7		4895.87		4191.37		2655.97		4868.13		3647.43			892.64		1452.49		1428.91		1012.81		878.686		1138.4		1773.3		779.611
	6185.07		3883.13		6739.2		4300.07		5428.3		5150.1		4299.27		2187.57		4925.4		3642.17			768.667		1363.19		1424.1		1028.69		957.65		1547.36		1811.09		786.884
	5863.83		3719.67		6528.3		3327.53		5227.63		5116.33		4251.93		2309.13		5201		3552.73			843.154		1363.46		1459.09		967.692		1094.59		1111.5		1825.28		799.758
	6774.3		4244.53		6505.6		3111.2		5203.87		5431.8		4372.93		2433.83		4934.27		3301.97			919.235		1302.24		1463.86		992.07		1288.56		1195.3		1899.58		821.715
	6554.77		4229.97		6215.57		3893.73		5376.93		5615.63		4539.67		2394.23		5412.5		3232.83			805.312		1221.58		1325.47		998.474		1243.22		1048.91		1815.46		716.35
	6064.37		4616.1		6418.67		3144.6		6720.93		5792.03		4696.93		2601.2		5315.07		3055.03			781.223		1065.35		1285.23		959.831		1351.44		1176.33		1898.24		735.599
	5764.87		4485.5		6668.57		4243.83		6517.6		5857.1		4518.37		3041.83		5096.97		3014.93			747.343		1216.1		1040.54		1025.03		1122.16		1209.27		1933.66		733.379
	5733		4109.63		6658.57		4405.7		6489.17		5737.77		4652.03		2979.53		5145.1		3042.13			810.774		1005.4		1017.42		947.308		1267.09		1798.21		1900.04		694.09
	5949.43		3797.73		6562.4		4216.93		6579.5		6177.37		4318.6		3554.67		5349.97		2871.2			651.81		932.115		1153.59		988.207		1238.13		2121.25		2008.07		851.752
	6042.93		4021.1		6228.93		4600.63		5433.77		6215.43		4589.4		3813.43		5221.03		3369.7			795.591		993.577		857.706		944.732		1315.15		2339.37		2076.83		748.69
	5945.1		4339.33		6020.17		4646.23		5061.6		6303.83		4542.13		4167.63		5715.4		3353.73			745.259		1032.98		1190.81		882.947		1151.98		2563.5		1962.83		698.702
	5935.77		4002.37		6073.07		4581.5		4892.3		6885.87		4349.7		4193.8		5276.9		3250.67			766.469		997.447		922.873		1052.11		1154.23		2618.81		1882.01		607.004
	5489.1		4070.87		6190.1		5259.13		5729.73		6465.13		4152		3893.9		5042.47		3244.87			747.617		999.684		893.396		1020.9		855.087		4051.66		1696.11		728.321
	5335.37		4399.53		5797.2		5050.87		5627.6		6172.47		4181.1		3706.53		5284.6		3508.23			757.045		1029.71		927.488		954.277		894.955		3679.35		1669.28		771.379
	5309.87		4889.8		5616.27		5071.33		5183.9		5675.2		3856.2		3647.47		5957.43		3371.1			682.195		1025.65		985.423		1057.2		1166.87		3411.08		1869.21		724.436
	5420.83		4927.47		5979.63		5155.83		5556.3		6275.3		3784.97		3182.93		5552.57		3306.53			783.039		1067.49		1024.03		1161.55		1043.59		3081.42		1989.03		714.009
	5256.17		4422.23		5792		4303.33		4719.2		6168.3		3451.4		3005.37		6020.53		3355.17			711.407		997.104		1169.48		1104.94		1174.46		3267.73		1911.48		831.556
	5556.9		4705.2		5688.03		4391.87		4156.57		5026.2		3789.2		2842.1		5631.03		3340.13			774.871		889.661		1191.86		946.157		1016.72		2175.53		1964.68		781.977
	5669.8		4093.67		5286.93		4274.03		3758.67		5154.17		3560.1		2483.53		5604.13		3440.1			804.058		791.759		1181.56		1040.1		1004.76		2557.04		1766.22		1774.68
	5603.6		4144.3		5105.3		4745.57		3608.83		5114		3861.23		2512.7		5501.47		2949.53			875.453		843.822		1288.1		1043.69		1079.52		2578.02		1633.57		1549.75
	5697.1		3870.47		5266.3		5038.73		4779		5748		3806.17		3089.57		5233.27		3114.1			825.522		836.599		1582.02		974.361		1112.96		2610.79		1725.91		1460.61
	5803.8		4140.13		5122.87		4860.8		3585		6032.63		3825.83		2310.57		4917.8		3113.07			879.609		1087.36		1742.67		950.49		923.963		2645.46		1583.49		1354.76
	6277.27		4321.23		5483.73		5150.13		2997.33		6023.93		3996.67		1922.6		5518.47		3199.17			852.948		1046.23		1812.41		990.829		621.053		2612.14		1757.37		1355.85
	5985.77		4453.23		5423.83		5385.17		2966.4		6450.07		4068.37		1657.8		5419.1		2920.6			876.337		975.818		2038.83		937.223		614.138		2735.36		1442.11		1420.38
	5426.07		4667.07		5619.03		5288.73		3195.3		6121.73		4068.23		1796.63		4948.6		3027.33			871.416		1164.82		2069.56		1044.66		650.169		2526.15		1574.09		1443.37
	5414.63		4172.9		5447.37		5194.73		2951.13		6281.87		4273.73		1867.77		4923.07		3134.23			925.946		923.633		2223.43		1119.26		879.756		2669.01		1602.81		1549.5
	5181.7		4362.47		5863.33		5311		3158.17		6013.8		3980.23		2125.97		4818.77		3281.47			919.76		725.653		2183.54		1013.39		844.64		2799.75		1668.17		1516.78
	5217.7		4484.53		5869.03		5089.37		3871.43		6151.17		4199.87		1878.97		4620.87		3601.83			950.352		901.373		2163.62		1026.93		782.513		2766.64		1507.27		1482.57
	4608.83		5005.1		5756.67		4602.1		3147.73		5847.3		4059.07		1883.63		4600.73		3280.73			962.673		915.554		2179.51		820.424		744.307		2720.25		1551.85		1384.36
	4717.1		5059.2		6220.5		5155.77		3412.57		6165.7		3981.77		2449.2		4599.6		3451.63			1022.43		763.685		2183.31		908.399		706.357		2834.37		1558.71		1539.37
	4492.83		4906.67		6285.97		5107.1		3916		6411.2		3767.07		2864.43		5511.73		3446.57			867.696		858.047		2146.16		908.863		734.032		2983.68		1582.98		1074.84
	4639		5228.7		5893.2		5252.87		3965.77		6423.67		4011.7		3353.93		4837.8		3434.3			958.29		935.893		2103.47		727.739		880.047		2635.35		1798.29		1053.84
	4655.63		4990.57		6072.2		5974.73		3942.2		6722.53		3888.8		3018.63		4888.6		3409.93			952.527		898.59		2035.84		1042.84		615.339		2622.83		1752.47		1200
	5139.7		4782.67		6091.27		5246.53		4153.37		6655.77		3932.77		3205.33		4786.5		2924.57			1002.15		727.778		2044.01		1102.69		689.524		2683.9		1836.83		1162.5
	5944.67		4402.13		6606.57		4859.73		4292.73		6021.6		4054.37		3075.83		4758.2		2888.4			875.176		964.393		2045.99		1158.09		787.372		2533.69		2082.99		1007.17
	5814.77		4377.73		5961.17		4848.13		4571.2		5528.7		4186.27		2908.7		5042.53		2847.47			950.334		994.225		1976.44		1037.08		704.928		1897.49		2121.61		1030.44
	5464.27		4121.27		6555.2		5337.47		4512.97		6322.2		4398.07		2842.17		4938.8		3248.93			800.495		1098.41		1948.71		922.833		766.05		1707.19		2149.16		1259.19
	5805.7		4433.77		6415.8		5292.27		4292.57		6918.67		4457.47		2830.23		4514.07		3379			885.574		1194.91		1872.88		1043.53		770.193		1848.94		2133.47		1265.15
	5849		4544.07		6033.23		5311.87		4345		6865.33		4710.2		2744.83		4816.37		2973.83			722.275		1222.72		1764.49		1053.84		830.307		1729.72		2228.55		1409.05
	6321.4		4502.37		6594.5		4947.93		3823.43		6863.4		4591.03		2865.6		5018.67		3499.5			1479.11		1285.53		1705.68		1019.76		926.966		1625.23		2006.17		1386.79
	6316.07		4386.33		5904.67		5354.03		3437.1		6283.73		4588.13		2929.83		4305.13		3126.67			718.911		1045.13		1702.64		969.887		915.599		1429.24		2029.91		1560.57
	6032.67		4593.53		6696.03		5165.5		3337.4		6416.5		4292		1699.47		4647.33		3101.57			811.357		1380.21		1654.38		913.41		906.224		868.694		1877.51		1799.84
	6515.8		4730.97		6075.7		5362.9		2993.1		5842.13		4506.97		1805.63		5266.87		2908.47			845.044		1024.62		1668.74		1342.87		908.481		1081.62		1914.47		1960.97
	6445.17		5094.93		6834.03		4926.57		3160.9		5962.77		4255.1		1675.5		5000.87		3135.47			731.656		1013.76		1752.88		1145.65		893.443		1177.63		1738.8		2182.36
	6680.03		5417.97		7364.3		4945.87		3294.53		6441.77		4470.57		1862.1		5096.77		3196.33			883.56		1085.55		938.331		964.864		855.228		909.338		1126.65		2367.39
	6472		5003.17		7065.97		4853.47		3688.3		6820.2		3981.9		1948.47		4791.03		3062.87			769.611		1416.66		868.773		748.643		650.774		689.089		1545.71		2757.92
	6313.8		4615.63		6839.7		3385.53		3968.2		6878.83		4228.87		1806.7		4653		3297.9			764.891		1543.38		1298.19		880.74		827.33		1270.48		1443.17		3114.1
	2963.43		3621.73		5010.23		4924.07		2184.37		1812.2		2392.3		2413.1		4089.7		3602.63			789.856		737.151		980.334		623.685				1461.62		624.438		567.92
	4327.27		6244.77		7534.37		6831.63		2784.1		2889.83		3648.17		2875.33		5446.83		5168.97			1227.07		565.458		1687.75		1053.66				2570.72		1276.86		763.246
	4839.63		6331.77		7150.73		6621.07		3412.43		2794.33		3919.77		2923.07		5695.57		5168.83			1307.2		1154.29		1696.41		1028.14				2277.71		1002.83		1094.45
	4287.27		5776.7		6644.73		7384.7		3754.8		3019.87		3940.03		2769.27		5280.9		5761.33			1486.87		1058.79		2030.77		1072.87				2251.59		1002.4		762.118
	4206.1		6596.2		6861.1		7708.63		3831.7		2987.73		3842.97		2716.67		5929.07		5184.47			1441.79		1058.87		1955.15		1035.18				2278.79		1379.07		882.62
	4255.5		6282		7325.2		7325.23		3409.57		3063.23		3751.67		2768.87		6306.23		5557.83			1386.71		1230.76		1913.4		864.541				2132.56		1020.24		1024.03
	5049.57		6916.73		6932.43		6728.57		3362.7		3179.6		3787.5		2761.13		5537.57		5769.1			1428.39		1229.49		1376.5		818.535				2273.63		964.121		986.841
	4568.9		6329.07		6586.17		7010.57		3430.53		2999.27		3688.57		3183.27		6297.3		5398.5			1241.74		1234.68		1459.94		779.698				2398.81		821.941		940.747
	4307.13		6897.4		6405.33		6796.2		3381.93		2919.17		3665.17		3164.73		5938.33		5395.43			1138.61		1301.84		1374.37		970.779				2407.12		794.146		746.583
	4389.43		7510.8		7009.8		6561.57		4118.73		3040.07		3495.4		3108.07		6555.97		5190.67			1247.74		1302.09		1812.73		991.89				2306.2		867.959		743.104
	4588.2		7347.1		6969.6		6418.07		3991.73		2879.33		3598.87		2874.87		6249.93		5090.57			1080.96		944.686		2080.91		560.42				2284.73		772.25		1048.59
	4553.57		7240.13		6368.27		6428.83		4129.7		2858.73		3532.03		3414.3		5965.8		4719.63			1092.65		1657.84		1941.22		726.193				2195.95		671.649		967.673
	4659.53		7447.5		6233.8		6654.93		4368.27		3299.7		3195.27		3467		5115.67		5371.33			1081.7		1582.77		1807.1		666.03				2144.3		788.591		984.191
	4600.07		7626.13		6439.3		6326.2		3809.3		3314.93		3208		3574.37		5894.87		6286.83			970.879		1660.02		1712.01		832.318				1797.86		773.151		854.67
	4274.63		7231.83		6726.13		6663.57		4126.13		3140.8		3396.87		3318.7		5565.6		6002.43			876.832		1364.13		1787.91		863.181				1790.5		674.967		1675.5
	4548.87		8309.63		7005.67		6637.17		4270.77		3274.33		3481.03		3196.23		6242.23		6433.03			1020.29		1339.26		1451.41		831.606				1829.05		764.468		1081.97
	4192.4		7358.33		7728.13		7379.93		4372		3151.87		3249		3356.57		5883.2		6525.57			968.438		1627.61		1569.87		833.264				1638.57		512.189		1111.83
	4438.63		6801.3		6884		7482.67		4803.17		3272.13		3369.6		3414.3		5663.53		7298.73			882.857		1734.42		827.392		815.433				1726.08		522.77		917.728
	4093.43		6681.03		7129.7		7214.53		4900.1		3391.67		3192.97		2931.4		5749.8		7938.77			843.024		1780.81		1303.47		877.857				1772.77		449.873		657.989
	4542.37		6767.57		6709.97		7810.37		5335.33		3193		3359.43		2451.7		5717.27		7632.67			783.059		732.771		1111.97		838.162				1675.99		1661.1		725.651
	4403.1		6528.67		6736.83		7602.33		5328.87		3186.13		3351.8		2316.07		5542.5		7456.07			797.952		738.547		1161.54		798.579				1512.4		1611.28		722.72
	4391.33		6545.73		6789		7812.43		5487.1		3142.6		3495.6		2267.5		5466.57		6968.67			854.203		911.909		1439.67		753.328				1731.13		1585.2		744.05
	4298.33		6565.2		6148.33		7269.6		5835.2		3219.2		3192.3		1968.87		5683.9		6629.17			868.432		1136.96		1169.72		910.977				1588.31		1578.05		717.03
	4090		6086		6331.2		7170.87		6076.07		3127.53		3225.9		1811.73		6217.97		6366.73			934.682		1133.7		1177.6		1049.25				1636.24		1963.78		932.043
	4592.17		5590.93		6551.63		6867.17		5987.93		2853.53		3336.2		1803.2		6243.57		6379.93			922.499		843.118		1312.23		1051.6				1478.67		1805.19		1044.85
	3926.33		5350.47		6930.93		6817.53		4843.53		3074.67		3441.93		1982.57		6224.17		6577.5			881.526		1131.54		1387.53		909.667				1251.93		1803.83		1179.47
	3955.93		5931.6		6213.73		6548.23		4778.63		3024.3		3490.47		2278.5		5958.37		6360.4			962.172		1330.9		1483.96		884.859				1186.22		1972.14		1409.4
	4185.13		5458.8		6419.1		6436.47		4911.97		3298.43		3590.13		2711.03		5150.9		6504.43			869.684		1370.32		1552.84		1004.24				1558.72		2333.34		1391.31
	4246.6		5968.73		4789.43		6202.7		4527.87		3524.33		3665.1		2125.77		6233.83		6222.27			688.771		1083.41		1715.72		869.252				1144.43		1590.52		1448.77
	4538.17		5922.5		5210.47		6246.1		4554.93		3249.87		3960.23		2309.67		6203.1		6350.73			635.697		1364.84		1667.11		1194.36				1066.89		2915.19		1633.49
	4467		6314.1		5332.73		5648.37		4768.17		3451.73		4119.5		2413.6		5945.93		6115.93			779.22		803.709		1426.45		1246.99				705.574		3084.92		1525.58
	3946.37		5716.37		5309.9		5773.8		4858		3292.43		3766.53		2401.27		5891.43		6144.07			862.296		971.806		1623.71		1168.83				1373.09		3317.72		1529.14
	3847.03		6755.07		5440.8		6002.4		5264.3		3304.83		3778.4		2501.07		6673.53		6127.63			857.469		1090.97		1816.82		1209.74				1399.62		3687.12		1551.44
	3617.3		5414.77		5650.57		5565.63		5539.93		3146.77		4011.8		2180.03		6459.5		5535.67			811.473		1092.92		1687.14		1330.17				1159.44		3404.55		1488.28
	3865.3		5703.93		5392.3		5204.33		5686.73		3188.83		3595.6		3021.3		6836.33		6480.77			699.159		1198.19		1896.74		1500.69				929.95		3365.22		1353.47
	3864.9		6094.4		4887.77		4958.63		5408.27		3338.03		3952.33		3230.13		6566.2		6319.03			645.289		1228.37		1950.56		1435.76				866.793		3339.84		1165.09
	3294.23		5601.23		5071.93		4575.1		5241.67		3225.33		3738.03		2785.97		6578.3		6594.4			715.566		874.454		1939.39		1481.25				1415.88		3228.73		1340.15
	3769		5542.5		4840.47		5227.37		5331.53		3236.73		3692.6		2700.23		7256.1		6761.67			631.815		559.005		2019.4		1443.12				1516.58		3336.45		1514.91
	3829.83		4668.8		5553.17		5021.33		4759.1		3305.93		3689.07		2827		6046.53		6800.33			718.903		1002.55		1826.29		1609.21				1622.8		3714.33		1185.04
	3765.57		4922.07		5674.63		4269.67		4697.17		3180.23		3591.37		3301.63		7178.93		6592.97			732.009		1108.24		1911.84		1612.27				1675.34		3371.62		1271.84
	4422.83		4318.5		5245.93		4138.4		4980.27		2830.43		3565.6		2743.67		7403.67		7000.93			468.423		810.003		1826.38		1661.72				1607.09		3307.89		1287.47
	4622.63		3988.73		5048.17		4393.47		3817.53		2866.33		3996.17		2816.03		7178.03		6889.43			676.53		621.723		1827.13		1621.47				1966.64		3226.27		2158.13
	4600.83		4849		5839.6		4094.87		4096.27		2845.33		3682.57		2734.87		6898.2		6707.83			692.811		598.812		1775.95		1545.14				2000.1		3191.3		2054.12
	4947.17		4897.4		5963.27		4120.03		3533.77		3192.53		3743.27		2959		7196.97		6314.13			601.216		636.305		1720.6		1182.94				1903.14		2938.88		1716.96
	5078.83		4802.77		5491.2		3843.13		4021.87		3091.7		3637.77		2884.93		6993.47		5919.93			746.968		545.624		1531		1185.73				1753.62		2892.8		1671.42
	4991.33		4033.13		5492.27		3804.73		4191.57		3176.67		3747.57		3054.1		7317.43		6036.87			759.167		572.268		1672.14		888.495				1369.71		2948.39		1740
	5358.9		4842.53		4957.63		3412.77		3834.6		3153.87		4091.43		2898.47		7409.27		5586.27			771.71		643.905		1589.78		992.483				2075.49		2775.37		1735.8
	5161.17		4573.3		5664.2		4341.1		3531.1		3106.33		4014.9		2629.4		7107.43		5328.5			795.816		608.961		1629.17		1082.7				905.238		2560.47		1839.64
	4989.5		4225.13		5386		4535.13		3412.1		3308.87		4172.9		2979.03		7436.13		5079.73			702.08		774.138		1578.36		1008.06				1204.81		2499.54		1810.58
	5352.8		3939.33		5317.3		4573.73		3158.2		3592.87		3937.6		2612.27		6898.57		5426.17			695.762		768.732		1530.44		1106.25				1676.13		2609.67		1689.05
	5203.1		3978.23		5185.13		4789.23		3630.07		3445.8		4270.83		2628.8		7356.27		5299.17			569.856		904.042		1583.93		1155.95				1615.86		2276.54		1803.8
	5858.13		4399.9		5222.9		4653.53		4159.77		3502.47		4317.27		3358.8		6582.1		5859.17			746.577		1035.17		1596.16		1292.79				2067.27		2174.38		1676.5
	5615.8		4746.73		5161.5		4824.73		2867.67		3935.6		4302.83		3396.23		6710.5		5500.57			760.983		1355.14		1493.56		1214.48				1362.47		2210.17		1808.62
	5563.63		4632.1		5335.3		4656.87		3591.6		3879.87		4142.33		3662.57		6351.73		5234.4			715.094		1327.94		1505.35		1303.17				1657.7		2164.1		1852.07
	5213		4702.23		4963.77		4671.47		3773.83		3635.37		4411.47		3960.4		6177.77		5389.8			976.111		1485.39		1529.1		1250.35				1765.3		2137.12		1989.71
	5344.13		5037.97		4925.23		5156.77		3629.27		3412.2		3847.23		3523.73		6941.33		5215.27			2128.52		1399.8		1536.03		1289.18				1786.18		2157.32		1863.19
	4987.1		4754.53		4882.5		5347.77		3552.67		3401.47		4212.07		3458.37		6444.13		5511.6			716.687		1405.85		1565.99		1126.35				2003.65		1923.56		1719.92
	5039.97		4282.83		5321.17		5170.7		3759.03		3459.97		4263.33		3232.4		5605.23		4389			890.169		1516.26		1609.03		1214.91				2159.36		2020.23		1864.38
	4913.87		4115.07		5597.07		5189.67		3521.53		3497.63		3941.2		3181.4		5928.27		4365.8			782.577		1450.43		1596.09		1280.74				2168.53		1908.94		1815.29
	4776.37		4410.07		5706.63		5220.33		3533.13		3423.17		4203.6		2945.6		5766.83		4201.53			872.808		1409.81		1558.82		1329.65				606.664		1875.14		1770.73
	2955.73		4017		4189.77		4663.3		6837.4		1434.87		2875.33		3126.93		4191.8		5552.37			933.926		1240.38		417.52		470.761				397.062		957.837		607.037
	4672.23		5648.43		6258.3		7005.5		10402.1		2211.1		4114.17		5537.27		5813.97		7959.17			1784.22		1992.08		657.772		852.72				668.798		2235.74		1097.95
	5053.5		5261.2		5907.53		7280.8		10262.2		2818.4		3585.37		4329.33		5983.83		8344.77			1994.23		2064.33		642.297		938.588				617.056		2283.23		949.194
	5747.37		5045.93		6712.63		7335.23		8883.43		2964.43		3222.83		4960.63		6173.3		7910.4			1996.3		1795		909.178		1268.25				590.12		2351.66		1012.42
	5894.4		6014.87		6408.1		6675.2		9199.73		3222.7		4700.87		4948.83		6161.23		7977			1968.84		2282.75		876.641		682.149				551.785		2379.46		882.17
	5662.23		5610.83		6065.43		6256.6		9264.67		2793.73		4529.63		3926.7		5674.37		8383.93			1936.22		2128		847.437		1151.04				812.171		2339.21		886.754
	5867.7		5918.67		5608.9		6966.93		9644.47		2715.17		4743.17		5284.7		6179.8		7835.77			1999.13		2173.86		775.884		1160.96				502.676		2240.03		1080.45
	5840		5710		5783.27		7041.77		9870.43		1604.6		4399.47		5244.6		6460.63		7234.83			1978.82		2168.14		740.576		1129.04				537.952		2304.72		940.466
	6476.8		5398.8		5851.43		7406.4		10340.1		1525.03		5391.63		6007.07		6761.13		6720.33			2287.71		2074.99		770.675		707.85				581.082		2373.1		1118.81
	5183.83		5103.07		5901.53		7265.43		10638.1		1466.27		5037.3		5528.4		6688.3		7661.93			1825.58		2106.97		884.567		893.603				667.223		2203.86		794.542
	4958.13		4993.9		5922.27		7152.6		10897.3		1376.17		4540.93		4955.9		6783.93		7063.73			1914.45		2124.15		867.938		1254.46				612.201		2279.61		766.017
	5819.9		4910.77		6487.63		7012.57		10374.2		1364.83		4466.43		4408.27		6784.6		6885.07			597.35		2219.76		968.241		1341.86				643.673		2268.1		873.428
	5974.3		4739.53		6828.7		7410.3		11326.2		1457.67		4067.5		4714.17		6268.57		6226.2			694.405		2156.04		1197.35		1378.2				703.373		2186.52		1533.17
	6025.53		4332.8		6417.63		7478.13		10911.9		2344.53		4516.37		4856.13		6484.63		7353			643.588		2226.39		1062.77		1317.06				721.874		1999.74		1203.6
	5815.2		4366.03		6290.47		7301.9		11331.5		2928.77		4328.37		4998.2		6173.53		7758.03			618.287		2022.33		1010.55		1069.05				645.293		2040.32		1299.5
	6304.3		4672		7028.33		7731.8		11121		3223.9		4712.9		5102.53		5929.67		8177.47			572.376		2130.1		1007.17		1330.66				723.448		2219.36		1362.56
	5607.97		4831.87		6952.73		6551.93		9612.57		3416.93		4661.9		5966.5		6024.83		8623			661.277		2123.92		1025.99		1499.27				535.015		2054.06		1470.18
	5165.93		4614.07		6917.57		5631.7		8336.67		4067.2		4825.8		5358.9		6802.47		7684.13			640.823		1911.37		1098.29		1407.03				557.153		2013.38		1296.67
	5728.17		4872.33		6648.5		4994.77		7474.53		3951.07		4269.3		5384.07		6618.27		7629.27			559.082		1887.44		986.796		1307.14				567.98		2059.64		1317.23
	5212.1		4741.97		6176.1		5544.67		7958.37		4368.83		4721.37		5130.17		6290.2		7927.5			582.655		1874.95		1034.94		1352.31				611.619		1800.79		1716.09
	5231.93		4866.9		6145.5		5491.93		8020.8		4307.9		4775.77		5229.8		6429.93		7840.37			592.656		1883.64		982.182		1346.1				647.279		1807.8		1579.19
	5041.87		4609.6		6420.83		5476.4		7805.13		4604.13		4245.07		4924.73		6430.5		7952.47			616.457		1754.33		948.188		1097.83				742.7		1573.45		1454.14
	5342.9		4900.9		6211.5		5910.53		6960.9		5224.8		4147.7		4721.07		6374.87		7878.43			587.712		1872.18		934.515		1078.2				800.272		978.827		1636.65
	5015.87		4963.77		6250.8		5922.93		7897		4945.07		4238.57		5321.83		6201.63		8512.7			461.381		1809.07		1004.46		1386.53				840.262		1984.86		1448.01
	5536.43		4794.63		6471.67		6046.73		8911.47		4146.6		4697.33		4871.83		6138.6		7620.03			550.485		1708.1		886.522		1041.72				507.505		2028.52		1567.23
	5346.37		4946.97		6382.67		5317.23		8710.73		3681.33		4692.13		4541.57		6081.73		7951.73			542.421		1521.44		885.124		1066.37				874.707		1851.04		1419.52
	5208.67		4827.43		6389.27		6164.4		9497.73		3985.93		4056.9		5015.87		5827.33		8687.83			507.415		1519.84		962.204		1061.85				723.849		1728.04		1406.03
	5067.4		4760.77		6712.63		5927.5		9514.03		4075		4235.07		4772.77		6074.77		9411.4			594.728		1575.55		911.314		849.168				776.653		1666.2		1815.1
	4827.47		4631.6		6852.23		6477.77		9907.3		3605.6		4136.7		5848.2		6417.93		9356.73			655.317		1597.48		934.049		1250.09				802.69		1237.06		1639.86
	4853.7		4598.47		7268.77		5959.43		9773.6		3737.93		4413.97		6603.7		6137.13		8841.3			607.817		1654.07		911.229		1079.62				725.285		1355.9		1510.84
	4522.37		4562.73		7054.73		5816.13		8574.8		4063.03		4506.97		7771.4		5563.43		9349.27			631.497		1654.16		981.005		921.644				840.245		1498.22		1306.86
	5772.53		3920.77		6784.9		5735.87		6798.63		4503.97		4487.53		7872.93		5679.47		9255.47			549.712		1381.32		1056.99		984.428				684.157		1353.94		1477.82
	6143.17		4033.9		4852.47		5863.9		5982.9		4922.3		4359.07		6588.27		5661.5		8551.6			570.139		984.22		1028.39		856.469				713.707		1816.88		1489.41
	6099.67		3864.77		6848.53		6597.6		5544.83		4815.77		4176.77		7493.5		5262.87		7425.7			582.775		1018.49		997.165		881.079				626.562		1687.98		1442.97
	5942.47		4059.97		7147.43		6779.17		6240.7		5489.5		4115.67		8370.37		4986.17		7424.53			472.345		1783.08		970.965		907.772				737.237		1626.47		1587.07
	6645		3999.63		6903.1		6432.1		6364.47		5367.4		4161.8		8677.6		5281.67		6602.03			560.735		1787.05		1442.56		1293.27				830.618		1254.57		1521.28
	5833.17		4371.77		6555.57		6641.13		5740.6		5786.73		4549.2		10015.2		4962		6383.53			634.684		1627.04		845.783		1244.7				533.226		1640.32		1560.53
	6203		4674.6		6579.13		6608.03		5683.33		5767.8		4562.13		11352.6		4357.5		6054.2			648.788		1706.85		877.705		1243.07				569.962		696.325		1608.12
	6482.67		4922.03		6316		7238.3		6049.8		5787.57		4565.73		9330.77		4911.33		6962.2			649.138		1509.28		848.395		1500.17				655.511		1666.61		1441.26
	7133.03		5073.67		6345.6		7483.03		5735.93		5358.93		4918.97		9411.03		4525.17		6753.5			778.205		1074.94		815.234		1158.41				731.97		1516.74		1930.44
	7238.53		5251.5		6388.67		7840.57		5451.07		5934.7		4859.07		8563.53		4652.27		6474.43			907.102		1076.35		786.305		997.571				672.65		1659.93		1657.78
	6728.97		5569.7		6346.7		7034.73		5149.87		6798.57		5259.07		9260.67		3771.97		6530.5			957.038		1352.93		765.32		1176.91				734.089		1164.97		1548.67
	6842.37		5519.47		6486.4		6612.5		4471.2		6299.53		5103.97		8558.9		5500.3		6659.7			1105.27		1165.33		793.944		1285.07				720.405		1741.67		1444.72
	6540		5757		6076.7		6993.2		4005.87		5421.27		4691.33		7633.63		5089.4		7156.53			1126.5		1277.94		750.204		1179.24				755.413		1473		1493.1
	6083.3		4975.23		5882.87		6482.03		4370.17		4768.93		4693.1		7874.93		5391.93		7281.6			1191.43		1352.19		1358.82		1112.73				831.184		1622.38		1459.01
	5863.23		5592.4		6097.57		6996.8		4150.5		4814.4		4849.4		7586.67		5765.33		6642.17			1189.15		1221.03		1505.8		929.938				1387.61		1526.98		1458.44
	5073.8		5173.7		5892.73		7202.73		4106.13		4452.13		4761.8		8721.7		5781.03		6661.1			1174.99		1294.67		1417.5		739.385				1060.2		1727.38		1403.67
	5018.8		4968.23		5864.43		7326.7		4156.4		5621.47		4492		8919.4		6158.1		6023.03			1187.12		1460.95		1376.38		850.709				921.165		1876.95		1422.38
	5073.77		4819.13		6271.23		6885.4		4318.43		6324.87		4522.63		8747.2		5382.5		5843.8			1308.02		1527.3		1068.87		857.942				799.675		1777.38		1360.16
	4747.33		5009.77		6386.1		6490.87		4722.8		6156.5		4653.07		8661.87		5787.57		5874.83			1153.81		1629.42		1173.93		905.585				841.017		1888.94		1518.81
	4826.37		4740.7		6463.97		6538.43		5106.67		6361.77		4574.47		8353.03		6260.47		6054.8			1285.05		1521.77		1117.19		773.168				799.557		1791.72		1407.5
	5421.43		5123.3		6068.33		6705.07		4857.43		5913.27		4326.33		7781.27		5405.8		6383.03			1193.46		1755.55		1135.32		1000.68				1025.01		1762.77		1520.26
	5505.07		5156.37		5516.67		7093.47		4746.5		6246.2		4304.5		7746.3		5729.57		5744.47			1109.58		1475.29		1212.2		943.268				654.141		2013.32		1686.68
	4944.27		5125.23		5754.33		6932.23		4323.83		7004.7		4152.97		9164.67		5248.87		5836.33			988.83		1383.1		1155.75		1006.34				671.429		2032.97		1394.04
	4693.33		5324.47		5947.37		6243.57		4151.53		7218.8		4242.2		9254.63		4971.17		5673.27			1004.42		1329.73		1147.36		1149.18				647.466		1632.17		1031.74
	4630.43		5380.6		5870.87		6425.23		4705.73		7854.57		4878.5		8707.8		5041.7		6560.93			1084.63		1498.86		1457.55		1123.51				668.825		1439.86		1065.76
	5445.23		5610.8		6211.27		6775.17		4984.63		7685.57		4481.5		8576.47		4857.07		6560.1			1067.87		1493.2		1690.71		1310.71				632.124		1716.23		1120.53
	5843.6		5722.57		5836.1		7485.13		5218.2		7714.63		4959.53		7980.8		5192.67		6795.07			836.503		1405.49		1681.24		1127.21				711.802		1665.34		1452.78
	6782.1		6213.07		5942.57		7126.37		5557.93		6990.23		4603.2		7998.6		5053.43		7412			873.708		1625.5		1516.05		1210.5				690.623		1725.01		1502.39
	6775.9		6111.2		5853.83		7055.83		5553.73		7541.47		4053.47		7869.3		4972.93		7557.7			866.311		1439.8		1616.95		1142.01				715.1		1551.83		1211.13
	3896.1		4108.83		4926		4262.23		3642.07		3451.57		4075.53		5929.33		4866.47		3742.3					1635.19		1001.55		573.208				624.096
	4764.37		6342.03		8423.67		6018.73		5832.07		4909.67		5712.93		9574.87		6505.43		5329.87					2549.22		1502.38		844.352				1358.66
	5152.3		6362.27		7655.27		6194.2		6060.8		5100.27		5684.77		9676.67		6498.67		5194.1					2775.72		1231.99		804.382				1578.61
	5452.17		6312.13		7513.03		5974.47		6330.07		5653.8		5846.77		9758.03		7380.03		5360.63					1809.32		1452.94		688.541				1399.46
	5326.5		6899.13		7783.23		6159.8		6392.63		5688.03		6067.53		10086		7319.77		5324.03					1480.49		1246.91		648.106				1423.8
	5323.83		6778.83		7283.77		6627.07		7389.43		5827.13		6047.5		9998.47		7135.4		5284.37					2702.7		1464.53		596.333				1032.21
	5515.5		6827.53		7872.7		6626.47		7614.1		5816.97		6170.47		10514.7		7166.67		5097.97					2303.49		1588.69		641.362				1272.99
	5802.17		6735.4		7343		6932.07		6843.67		6146.23		6335.67		10351.5		7483.73		4604.3					2148.86		1597.43		755.963				1354.5
	6387.87		6378.93		8463.33		6635.33		6885.2		6316.67		5938.1		10029.5		7375.27		4095.2					1585.23		1767.15		926.341				794.829
	6617.8		5710.23		8162.97		6434.4		7203.8		6511.07		6169.57		10035.4		7236.5		4192.23					1427.51		1493.52		803.242				946.175
	6459.5		5607.97		8447.33		6496.67		7617.7		5965.3		6162.37		9614.27		7042.5		4191.33					1784.69		1432.45		775.361				921.765
	6538.2		5690.93		8133.83		6396.47		7450.87		5404.4		6540.13		9311.57		6974.37		4017.37					1739.41		1604.66		773.074				694.243
	6420.83		5578.6		7944.63		6675.8		7360.73		4968.7		5538.6		8790.2		7097.7		4021.23					1772.98		1559.89		778.898				1422.21
	6299.7		5892.3		8074.23		6544.97		6833.87		5358.17		5789.2		8407.57		7028.53		4013.9					1540.67		1384.18		988.258				1291.52
	6360.4		5648.53		8184.07		6764.57		6361.2		5267.57		5731.77		8588.57		6637.87		4124.67					1814.87		1272.38		969.235				1130.34
	6455.33		4922.43		7173.03		6642.97		7274.73		5606.6		5211.6		8187.73		6489.7		4324.3					1799.01		1381.39		814.729				1092.28
	6044.13		4931.87		7842.97		5979.03		8066.9		5687.07		5907.17		8273.87		7410.87		4287.33					1516.22		994.632		1075.91				979.458
	6467.57		4781.47		7460.4		5852.63		8011.23		5607.57		5932.83		8625.53		7970.67		4327.93					1604.33		1322.95		875				1030.52
	6745.07		4691.17		7659.2		5825.4		7891.77		5752.9		5980.9		8464.77		8754.2		4439.23					1560.98		1337.34		712.215				1328.22
	6582.6		4272.8		8029		6049.27		8236.23		5597.73		6037.03		8891.33		8706		4285.53					1474.05		1195.07		709.033				1075.03
	6438.57		4490.27		8136.1		5908.53		8233.87		5910.73		6007.67		9014.23		8528.1		4520.33					1683.65		1336.05		742.609				868.213
	6620.2		4798.8		8421.07		5708.9		8907.5		6098.07		6130.87		8999.73		8038.73		4663.97					1886.14		1373.09		602.225				1111.04
	6232.07		4931.23		8441.9		6001.9		9312.83		6027.67		5678.8		9080.7		8830.97		4697.27					1700.37		1094.02		688.611				1164.83
	6419.4		4562.2		8275.63		6049.23		9722.4		5880.17		5842.33		9534.57		8371.3		4793.57					1370.8		851.841		580.491				1607.62
	6510.47		3595.57		7908.3		6411.83		10085.1		5281.47		6100.47		9764.4		8445.4		4644.07					1120.83		1183.04		609.974				1374.67
	6329.93		3517.17		7052.2		6227.57		10525.1		5515.6		5492.87		10307.4		7112.57		4563.63					1334.12		965.191		554.4				1356.07
	6685.1		2432.57		8268		6910.23		11090.2		6044.4		5069.77		10634.4		7180.37		4447.77					1149.96		1050.16		889.705				1337.92
	6775.5		3518.4		8439.5		6490.33		11295.2		6039.8		5037.33		10057.7		7359.97		4712.37					1144.57		999.637		835.194				1383.52
	6899.27		3397.03		7310.5		6225.27		11379.8		5809.6		5125.27		10480.4		6492.57		4669.67					1226.31		979.692		1123.92				1817.95
	6646.2		3591.3		8109.67		6037.27		11734.3		5108.43		5022.57		10652.9		6343.9		4758.27					1137.38		1028.4		850.291				1300.67
	5493.83		3681		8148.97		6158.03		11656.4		4338		5081.63		10367.8		5899.77		4569.93					1224.41		834.864		858.212				1257.52
	5081.4		3673.6		9086.07		6118.7		10611.9		3578.23		5096.23		9839		6275.2		3065.8					1294.13		1061.1		845.196				1519.39
	5467.93		3545.9		8546.03		5910.03		11076.5		3482.03		5354.2		9372.67		5963.5		3549.9					1319.85		1142.58		1034.67				676.273
	5630.57		3733.77		8399.6		6067.07		10873.8		3664.07		5436.47		9565.7		6302.37		3634.03					1209.25		1179.2		748.587				1879.5
	5774.43		4132.17		7556.37		5817.4		11571.3		3555.47		5382.1		10118.5		5605.4		3647.27					546.67		1021.98		1092.6				1757.15
	5658.47		4264.7		7636.2		5903.8		12271.9		3728.97		5427.13		10257.6		6081.53		3738.07					1114.14		1115.99		1133.41				1699.77
	5145.33		4589.47		7011.17		6218.13		12147.5		3298.33		5028.5		10259.8		5689.23		3699.93					1182.21		1038.93		1153.3				2091.33
	5950.2		4579.7		7242.13		6759.97		12803.3		3406.53		4931.87		10058.1		5423.83		3751.13					1263.15		1182		1037.71				1562.97
	6252		4464.07		6761.8		6748.57		13285.4		3658.43		5326.03		10343.1		5446.43		3502.57					1233.85		947.233		1396.26				1547.77
	6385.67		4431.2		6897.3		6529.73		13745.4		3740.87		5047.5		10055.6		6241.87		3959.23					1102.36		1043.45		1744.84				1642.53
	7337.3		4147.93		6196.23		6243.9		13484		3904.9		4615.5		10056.5		6103.3		3749.4					1186.92		983.835		1492.86				2183
	7060.93		3985.43		6351.47		7334.53		13503.9		3914		4473.97		10179.7		5771.37		3584.9					1099.15		949.186		1944.02				1534.78
	7438.33		3921.67		6615.1		7084.23		12981.7		4129.73		4247.9		10230.6		5913.97		3516.2					1175.01		889.345		2041.01				2057.99
	6508.8		3745.53		6468.47		6546.97		13147.9		4442		4296.33		10051.1		5629.6		3376.07					1238.67		1465.47		1895.31				1805.5
	6144.17		4041.1		7113.2		6271.8		12134.1		4584.1		4207.4		9949.77		5691.13		3431.37					1363.2		1167.54		1816.39				2580.29
	6719.23		3858.23		7599.47		6972.93		11564.1		4643.03		4051.97		9982.17		6220.17		3244.27					1416.67		1356.44		1421.47				2817.91
	6072.33		4249.37		6938.6		7393.27		11709.6		4867.03		3460.43		9532.63		6416.7		3322.13					1583.83		1083.24		1788.04				2472.01
	5540.57		4430.7		6498.53		7386.37		12365.8		4872.97		3833.13		8944.6		6234.27		3372.07					1831.02		1243.73		1918.22				2214.07
	5462.73		4376.23		6374.73		7318.17		12632.1		4987.23		3818.5		8396.37		6226.97		3463.13					1979.16		1443.67		1849.01				2116.53
	4903.47		4357.8		6357.07		7639.77		11937.7		5298.3		3976.47		7994.03		6567.43		4028.3					2131.43		1877.44		1977.71				1964.03
	4789.23		4272.07		6070.8		8255.77		11209.6		5141.9		3793.23		7435.27		6727.87		3997.9					691.926		1823.16		1465.88				1644.5
	4483.1		4573.53		6565.37		8646.67		12097.9		5254.1		3907.83		7352.4		6990.33		3701					2095.24		2166.36		1265.62				1891.65
	4168.2		4922.1		6260.03		8230.27		12300.1		5691.27		3899.23		8185.73		6825.5		3396.47					2615.17		2907.63		729.473				1897.68
	4196.23		4738.73		6670.77		7595.87		12326.6		6238.67		3841.63		8442.43		6267.07		3157.33					2317.95		3274.59		1046.16				1730.65
	3995.77		4974.43		6272.6		7608.23		12408.1		6089.03		3880.53		8785.67		5639.93		3408.87					2399.6		3405.76		720.44				1798.24
	3919.67		5094.03		5997.6		8786.7		12631.5		6690.77		3849.47		8733.43		6318.47		3450.53					2281.82		3352.02		1136.59				1506.27
	4024.73		4744.3		6285.93		9366.5		12709.8		6472.37		4019.73		8962.7		6531		3447.7					2405.39		3154.38		951.104				1575.22
	4043.73		4799.63		6058.73		9623.2		12768.7		6809.27		4004.1		8678.13		6348.47		3301.57					2481.82		3161.94		835.486				1644.28
	4063.37		5123.67		5791.93		9725.4		13281.4		6870.2		4114.4		8523.83		6494.37		3255.5					2242.29		3368.07		1542.38				1630.28
	4056.63		5576.1		5756.03		8994.77		12238.5		6871.03		3972.3		8923.93		5953.97		3076.07					1855.97		2579.93		861.366				2081.67
	2084.63		4619.57		4793.9		3614.23		4386.97		3799.2		2707.67		5038.17		3047.5		2606.23
	2909.47		7142.43		6924.03		5403.37		6678		6099.1		3884.53		7804.2		4546.7		3703.47
	3186.63		7176.77		7261.73		5554.53		6356.57		6144.67		4027.33		8142.13		4777.2		3654
	3353.9		6980.93		6777.2		5607.23		6206.6		6256.17		4114.67		8209.93		4813.4		3653.93
	3484.27		6544.33		6933.1		5776.53		6274.77		6242.17		3785.07		8380.77		4785.33		3705.5
	3731.23		6406.3		6971.17		5834.8		6273.97		6238.43		3694.7		8621.07		4909.2		3786.4
	3525.27		6225.93		7035.73		6169.47		6180.5		6285.5		3491.2		8482.13		5163.43		3860.07
	3915.63		6036.27		7141.47		6208.7		6366.97		5966.93		3583.13		8399.83		5367.83		3780.9
	3623.17		5943.1		7406.37		6015.83		6423.37		6017.87		3575.27		8554.03		5403.77		3978.2
	3736.17		5602.33		7436.67		6095.67		6523.73		5890.43		3632.67		8736.13		5543.27		3693.13
	3469		5161.63		7747.77		6272.5		6536.5		5837.6		3496.37		9349.3		5529.5		3897.47
	3362.83		5655.5		8151.17		6553.77		6695.6		6165.87		3608.87		8966.13		6147.73		4020.2
	3731.7		5928.9		8259.37		6584.47		6782.17		5943.03		3720.83		8734.47		5997.87		4036.07
	3620.87		6008.97		8254.13		6768.67		6968.9		5545.03		3517.87		9012.13		6119.07		4090.7
	4003.93		6425.97		8527		6729.93		7215.3		5243.67		2975.9		9156.47		5993.8		3973.6
	4093.1		6649.9		8858.07		6821.13		6798.7		5597.43		3103.07		9383.83		5865.2		4000.1
	3937		6685.27		8610.33		7008.2		7014.07		5417.8		3048.37		8888.73		5694.6		3921
	3975.2		6618.2		8605.07		6872.3		7036.73		5480.07		2909.5		9047.33		5983.47		3865.4
	3824.17		6811.97		8524.8		6697.4		6872.7		5236.37		3111.7		8921.53		6384.23		3892.8
	3866.43		7005.03		8530.57		6474.27		6913.23		5496.4		3101.1		8579.8		6338.83		4087.73
	3865.2		6785		8457.4		6536.43		6959.83		5398.7		3138.73		8471.87		6266.87		3982.67
	3877.07		7279.87		8507.47		6825.2		7110.3		5591.8		3546.8		8321.33		6463.77		3689.4
	4044.5		7381.73		8508.33		6624.8		7050.27		5532.3		3524		8648.5		6437.1		3784.47
	3991.97		7382.73		8625.37		6632.1		6770.83		5719.53		3619.6		7717.97		6931.33		3645.3
	3892.5		7762.07		7979.83		6826.53		7259.07		5736		3520.8		8184.1		7439.17		3634.07
	3977.17		7856.23		7753.9		7083.07		7259.73		5445.63		3550.2		8676.63		7730.03		3826.97
	3705.93		8081.63		7602.6		7096.7		7195.27		5389.4		3418.53		9248.27		7653.63		3830.33
	3967.07		7948.53		8439.5		7307.27		7183.67		5717.03		3762.53		9501.03		8158.87		3822.17
	3811.47		7877.27		8392.7		7183.43		6523.2		5643.63		3691.27		9504.4		8086.47		3846.53
	3857.97		8232.2		8417.5		7356.87		5974.7		5630.07		3542.97		8584.1		8062		2952.43
	4095.23		8099.13		7636.87		7382.63		5578.5		5689.83		3392.63		7316.53		8403.37		4013.1
	4053.47		8202.47		8151.83		7331.9		5443.13		5342.43		3585.63		6877.4		8166.93		3629.5
	4312.97		8101.43		8332.7		7704		5733.57		5682.93		3657.97		6143.4		8125.27		3566.63
	3889		8314.27		8588.6		7906.93		5585.23		5672.5		3651.5		6526.47		9399.8		3498.63
	4352.53		8263.87		8742		7878.27		5499.4		5780.07		3682.9		6307.67		7186.37		3786.4
	4326.73		8324.4		8459		7414.37		5857.33		5476.77		3794.23		5728.53		7206.17		3485.6
	4517.1		8455.43		8687.27		7267.73		5625.27		5707.23		4051.87		5434.9		7749.87		3519.37
	5077.83		8569.67		8894.63		7451.33		5725.4		5475.17		3848.53		5985.43		7588.73		3461.27
	5030.67		8386.53		9270.3		6910.2		5602.73		6136.27		3699.77		6304.17		7360.83		3813.23
	5290.3		8654		9643.37		7045.37		5373.33		6127.83		3605.87		6484.73		6635.1		3595.6
	5516.83		8600.03		9385.5		6953.03		5244.2		6085.27		3521.13		6457.43		7143.37		3180.6
	5840.57		8437.1		9512		7290.87		5170.3		5958.97		3554.33		6772.97		7117.13		3076.07
	5841.77		8749		9522.37		7181.1		5200.9		6209.3		3917.43		7243.33		6500.43		3122.4
	5803		8752.43		9910.3		6864.63		5228.07		6233.67		3926.57		7447.17		6469.13		3301.7
	5660.47		8618.7		9842.6		6353.53		5191.83		6243.3		3999.27		7711.23		6495.9		3189.13
	5490.63		8648.3		9569.23		6463		4902.17		6350.23		4132.13		8086.73		6371.37		3408.7
	5422.5		8448.03		9501.43		6451.33		4787.67		6512.4		4314.9		7999.87		5711.5		3462.9
	5144.3		8860.47		10008.7		6433.43		4743.1		6399.5		4345.97		8271.67		5086.83		3300.5
	5182.93		8998.37		9367.67		6657.33		5204.2		6578.9		4430.2		8489.53		5083.37		3180.93
	4448.73		8893.6		9492.8		6844.5		5009.9		6486.23		4595.6		8359.17		5150.67		3120.87
	4909.33		9041.63		10075.1		7042.93		5218.17		6737.77		4569.37		8125.33		5381.43		2891.4
	5046.57		8846.47		10035.5		6827.3		5084.43		6660.83		4339.8		8279.6		5184.03		2859.17
	5441.57		8957		10155		7097.27		5172.53		6544.93		4362.77		8030.7		5097.1		2760.93
	5627.3		8659.47		10583.1		7128.73		5578.6		6453.67		4528.53		6582.1		4956.33		3167.63
	6247.93		8878.73		9838.37		7146.43		5337.27		6439		4661.97		5598.57		5708.53		3022.73
	6781.27		9005.17		10033.7		6694.73		5521.7		6522.73		4802.87		5185.1		5535.1		2951.93
	6628.5		8865.2		10099		7258.57		5480.63		7123.33		4950.4		5414.6		6433.13		3109.6
	7286.87		8508.07		10168.9		7525.97		5495.2		6311.37		4906.23		5156.8		5879.8		2978.67
	7274.03		8910		10290.4		7530.83		5216.47		6841.87		4739.3		4611.87		6075.33		3077.17
	7639.73		8627.7		10435.7		7079.67		5493.07		6445.93		4893.83		4453.4		6052.63		2988.43
	4869.77		5749.53		10691.7		4981.1		3198.57		2134.9		2063.63		1642.67		2896.43		2957.1
	7597.17		8949.87		15667.3		7437.43		4698.6		2867.73		3165.97		2391.73		4667.07		4443.07
	7694.57		9130.07		15798		8119.5		4964.13		3105.7		3136.5		2159.63		4635.53		4565.73
	7989.4		8954.63		15710.8		8483.17		5088.07		2919.7		2986.03		2228.7		4422.33		4703.7
	7995.33		8961.9		15623.9		8834.07		5099.1		2852.87		3187.77		2102.4		4634.43		4781.73
	8347.5		8872		15591.9		8795.73		5080.9		2995.1		3139.47		2023.27		4803.6		4614.13
	8179		8742.5		15079		9094.97		5417.5		3013.07		3350.53		2004.33		4580.13		4559.5
	7699.63		8646.67		15451.5		9617.5		5288.13		3077.73		3434.63		2074.67		4830.97		4764.53
	7562.17		8345.17		14694		9916.07		5322.03		3179.9		3660.53		2099.93		4520.1		4343.17
	7254		8465		14940.3		9600.57		5423.67		3346.83		3889.73		2313.17		4561.73		4331.4
	6883.47		8280.2		15064.2		9793.4		5462.23		3519.07		4153.97		2598.03		4521.07		4342.57
	6309.27		8413.33		15134.7		10488.3		5449.87		3832.43		3988.5		2933.4		4692.6		4208.2
	6136.97		7968.83		14976.6		10055.3		5509.83		3919.47		3987.8		3008.33		4908.87		4218.37
	5311.9		8342.63		15434.2		10612.7		5648.63		3927.93		4312.03		3028.17		5032		4088.03
	5007.17		8027.03		15617.6		10603.7		5717.97		4114.33		4657.17		2910.23		5025.87		4223.8
	4614.43		7566.83		14830.1		10782.7		5758.5		4169.4		4191.23		2885.07		4636.43		4499.63
	4442.1		7665.97		14381.9		10734.1		5954.17		4184.93		4091		2841.57		4358.47		4399.67
	4079.33		7766.57		13513.7		10834.1		5884.1		4318.97		4103.93		2935.07		4495.17		4482.97
	4537.57		7463.73		12464.6		11178.5		5959.23		4481.03		4224.97		2808.87		4714.87		4390.1
	4561.93		7336.13		11451.4		11016.2		5771.17		4377.53		4395.13		2772.83		4648.67		4643.93
	4767.4		7226.8		11643.9		11009.5		5712.9		4327.63		4408.8		2991.1		4715.6		4550.4
	4775.7		7157.83		12341.3		10988.7		5724.77		4475.5		4425.8		2775.6		4377.2		4931
	4856.13		7313.97		12679.7		10880.9		5787.4		4549.97		4452.83		2774		4303.83		4630.5
	4906.93		7000.17		12785.2		10454.5		5838.8		4711.67		4191.43		3243.53		4369.27		5001.77
	5328.63		7120.9		12849.1		10717.6		5621.57		4794.27		3950.43		3507.9		4958.47		4984.9
	5505.63		7164.83		12929.3		10912.6		5987.67		4736.87		3716.8		3603.8		5191.07		4694.73
	6109.83		6943.3		12567.3		11366.8		5794.63		4774.93		3698.7		3650.47		5158.8		5014.2
	6421.1		7012.3		12143.8		11217.9		5821.6		5089.57		3854.9		3673.87		5465.2		4925.33
	6614.93		6816.77		11548.2		11284.7		5842.1		4946.27		4004.17		4107.07		4969.87		4836.2
	6922.67		7158.53		11300		11640.4		5767.53		4853.5		4170.83		3991		4729.93		5117.97
	7017.2		7102.97		11136.9		10993.1		5705		5031.7		3877.1		4214.47		4577.8		5102.4
	7170.13		6882.33		9915.33		10966.1		5742.9		4958.87		4080.1		4229.03		4739.8		5428.83
	7496.43		6722.33		9955.33		10621.6		5996.57		5125.47		3955.57		4387.27		4469.53		5791.3
	7324.9		6892.3		9612.4		10970.3		5844		4905.43		3761.83		4302.23		4520.23		5433.67
	7782.43		6716.77		9050.63		10618.9		5867.7		5105.1		3704.83		4417.87		3920.07		5899.7
	7458.6		6823.37		8413.87		10478.6		5880.7		5071.63		3347.63		4409.97		4114.47		5734.07
	7775.77		6681.63		8188.7		10631.5		5911.63		5220.2		3514.73		4368.63		4358.63		5771.33
	7355.97		6381.73		7319.33		10995.2		5933.47		5290.17		3816.87		4123.53		3960.03		5650.47
	7282.77		6242.77		7516.43		10639.2		5904.6		5416.53		3766.53		4173.23		4032.23		5734.2
	7128.9		6154.97		7267.07		9936.23		5842.57		5313.97		3529.23		3878.4		3805.63		5825.73
	7365.27		6310.83		7165.37		10407.6		6044.5		5545.27		3698.3		3794.3		3861.17		5816.73
	7160.17		6055.7		7528.13		10513.8		6104.9		5564.97		3609.3		3678.03		3718.87		6115.93
	7062.27		5826.97		7507.13		10570.7		6128.6		5464.57		3465.27		3683.47		3604.73		6102.4
	7265.97		5967.07		7301.77		10039.1		6022.3		5639.23		3317.4		3730.77		4101.07		5954.3
	7048.43		6297.73		7029.43		10391.9		5946.63		5627.13		3440.17		3666.47		4129.47		6062.13
	6885.07		6092.73		6958.23		10597.7		5843.47		5559.43		3395.97		3970.6		3705.33		6297
	7065.9		6383.17		7035.77		10472.7		5839.23		5355.6		3425.57		3681.7		4414.6		6228.63
	7225.77		6114.1		6909.3		10796		5572.47		5421.43		3144.7		3973.63		4384.57		6132.07
	7095.87		6073.47		6376.97		11060.4		5826.43		5537.4		2990.87		4239.2		4865.93		5895.07
	6937.83		5887.27		6509.97		10487.1		5719.63		5622.43		2980.4		4275.67		5187.47		6364.4
	6864.57		6163.9		6391.7		10408.6		5819.87		5765.37		3084.4		4209.63		5925.53		6317.53
	7053.37		6072.77		6772.87		8702.8		5860.03		5463.57		3005.93		4181.33		6248.37		6223.87
	6852.5		5792.83		6905.93		8237.6		5663.57		5499.07		3072.37		3945.77		6647.77		5911.1
	7155.57		5891.6		6722.13		8563.5		5822.23		5481.43		3132.33		3866.07		6855.03		6028.37
	7115		5863.9		6637.83		8866.03		5830.3		5325.13		3347.97		3615.67		7529.73		6080.03
	7416.97		6104.43		6685.47		8785.87		5881.67		5191		3385.17		3660.2		7568.8		6038.3
	7006.47		5927.57		6787		8627.93		5963.23		5328.47		3476.8		3716.7		8208.2		5771.6
	7129.37		5596.43		7076		8292.17		5663.53		5289.1		3526.07		3705.87		8763.47		5494.93
	7182.63		5604.63		6905.23		8233.47		5680.2		5122		3455.2		4024.9		8622.4		5342.4
	7479.53		6048.53		6836.2		8564.2		5689.27		5075.3		3468.5		4116.93		8121.27		5552.3
	3878.83		6598.23		5683.63		4818.27		3730.27		2866.47		3812		2141.47		2213.63		3977.53
	5686.37		10123.2		8609.17		7239.83		5456.77		4403.7		5817.77		3389.93		3229.97		6122.23
	5751.2		10462.6		9224.07		7223		5539.7		4345.03		5790.8		3410.97		3191.47		6128.1
	5784.8		10270.7		8648.57		7453.1		5639.8		4261.8		5654.37		3420.5		3234.23		6218.6
	5955.03		10267.1		8442.67		7244.5		5491.73		4547.37		5645.3		3380.6		3223.7		6127.37
	5962.87		10146.8		8549.23		7253.27		5765.47		4398.1		5558.73		3462.5		3301.9		6193.8
	5754.47		10015.1		8556.37		7128.77		5552.03		4602.33		5055.33		3470.47		3131.6		6101.9
	5603.97		9730.57		8827.7		7099.9		5791.33		4688.97		4615.6		3657.07		3107.7		6149.13
	5807.07		9073.83		8677.83		7248.87		5594		4502.37		4484.93		3660.37		3059.33		6189.7
	5607.77		9190.67		8884.3		7018.3		5476.07		4290.03		4192.7		3393.17		3211.53		6010.4
	5777.8		9459.37		8747.63		6795.5		5677.4		4309.67		4038.47		3554.2		3213.47		6109.27
	5703.23		9330.67		9042.5		6369.23		5482.9		4202.43		4106.97		3432.2		3296		6093.03
	6064.73		9047.67		8570.97		6362.53		5801.03		4320.17		3991.6		3261		3468.97		6070.17
	5791.7		8933.77		8208.77		6053.63		5611.9		4402.17		4257.6		3349.47		3306.17		6368.43
	5669.87		8579.63		8412.8		6329.63		5448.4		4396.13		4325.2		3318.07		3098.47		6291.23
	6038.73		8692.83		8542.27		6045.97		5295.47		4285.4		4097.7		3302.3		3373.47		6256.37
	6092.83		8597.13		8446.6		6155.53		5278.13		4286.6		3941.8		3185.87		3307.93		5917.37
	6064.83		8577.43		8252.33		6122.97		4924.23		4445.13		4064.6		3205.8		3488.97		5347.63
	5996.9		8561.03		8469.3		7292.13		4602.13		4327.53		3965.77		3270.07		3397.87		5034.53
	6051.9		8517.8		7890.83		6404.93		4633.2		4648.27		4056.6		3277.67		3340.7		4802.73
	6186.9		8503.2		8108.4		6483.5		4733.37		4740.7		3891.7		3219.13		3297.8		4962.67
	5887.97		8141.03		8098.37		6337.7		4615.7		4589.13		3693.47		3266.73		3362.97		4785.13
	5688.2		7947.73		8186.9		6704.67		4577.73		4281.7		3611.03		3291.6		3535.07		4663.93
	5799.57		8161.97		7967.93		6369.07		4772.63		4065.97		3596.43		3216.7		3273.7		4788.13
	5856.43		7890.2		7783.4		6414.43		4729.03		4191.6		3572.77		3099.97		3413.37		4591.73
	5911.03		7556.53		7740.1		6703.3		4600.23		4292.13		3578.37		3148.27		3503.3		4703.33
	5979.13		7538.4		8024.63		6417.73		4623.73		4015.37		3659.23		3070.37		3507.73		4825.87
	5744.23		7756.47		7773.37		6404.03		4902.17		3882.87		3399.87		3107.3		3452.27		4593.97
	5821.87		6985.83		7408.03		5992.23		5084.4		3910.07		3583.17		3050.8		3723.9		4849.13
	5854.9		6657.13		7449.97		6072.6		4996.23		3848		3603.43		3082.13		3652.07		4861.67
	5641.53		7214.23		7166.83		6128.93		5125.9		3744.33		3477.5		3086.3		3482.03		5145.5
	5509.33		6974.97		7398.63		5858.4		5038.73		3671.57		3535.17		2845.3		3682.1		4868
	5498.6		6702.7		7026.93		5520.6		5107.03		3652.6		3518.37		2948.87		3775.13		5135.1
	5410.7		6740.33		7468.8		5381.33		5042.77		3568.73		3570.87		2944.17		4163.17		4909.87
	5129.23		6452.17		8031.33		5324.53		4960.43		3674.43		3392.4		3155.6		4133.73		4567.67
	5289.67		6893.37		8203.23		5029.33		5058.6		3593.13		3674.43		3211.53		4329.83		4689.83
	5037.87		6678.77		8286.77		4800.17		5090.07		3368.9		3568.37		3117.13		4486.5		4420.33
	5129.67		6714.13		8472.97		5125.3		5135.63		3263.87		3555.53		2985.93		4775.53		4085.63
	5054.07		6973.8		8436.13		5254.9		5093.3		3247.03		3577.9		2629.63		5026.6		3682.63
	4819.93		7042.37		8628.8		5207.73		5021.53		3424.6		3661.5		2615.7		5038		3581.53
	4991.9		6949.83		8846.53		5539.57		5222.5		3273.43		3796.87		2626.13		5551.83		3598.43
	4476.87		6509.07		8755.63		5232.2		5073.17		3221.63		3873.3		2678.87		5481.67		3465.4
	4599.67		5978.1		8821.47		5533.07		5000.1		3291.67		3753.9		2781.03		5653.6		3668.77
	4530.17		6000.27		9421.33		5690.67		4909.97		3346.47		4027.8		2727.77		6271.87		3603.53
	4568.73		5454.73		9248.5		5553.2		5202.4		3264.47		3895.83		2986.7		6094.47		3647.2
	4361.33		5454.83		9401.6		5462.27		4923.43		3432.43		4128.37		3225.67		6555.27		3673.1
	3872.6		5826.33		9770.97		5431.17		5131.5		3368.37		3918.43		3344.33		6879.77		3587.13
	3732.97		5421.23		9857.8		5493.57		5119.67		3234.5		3686.73		3386.63		7251.33		3772.97
	3966.67		5140.57		10156.8		5567.63		4999.87		3316.23		3741.57		3321.4		7376.27		3921.6
	4193.3		4993.13		10167.2		5571.5		5173.73		3242.5		4024.63		3089.83		7674.23		3989.9
	4088.67		4666.97		10755.4		5711.17		5031.17		3296.6		3521.43		3155.57		7806.5		3752.83
	4231.33		4544.77		10666.6		5874.53		5259.23		2970.4		3598.47		3252.63		8306.97		3853.83
	4254.4		4434.97		10597		5596.83		5308.13		2671.77		3876.1		2958.9		8123.43		3693.57
	4338.83		4305.5		10893.8		5852.9		5327.87		2456.57		3734.27		2836.6		8867.77		3609.87
	4327.37		4629.77		11194.7		5809.03		5314.47		2315.03		3695.4		2851.7		9058.03		3416.27
	4432		4330.1		11593		6004.63		5354.63		2228		3835.97		2862.93		8623.63		3557.13
	4579.5		4531.73		11884.3		6154.6		5235.73		2013.8		3992.97		2965.37		9393.83		3551.77
	4655.2		4273.87		11836		6156.53		5154.97		2024.7		4195.7		3003.97		8946.73		3664.93
	4624.87		4209.37		11714.7		6212.7		5151.5		1943.07		4281.63		3060.57		9358.13		3762.67
	4823.9		4111		10977.9		6232.43		5010.5		2093.43		4441.73		3009.97		8972.33		3795.77
	2154.77		2444.77		5888.87		4018.53		2233		2614.3		3466.13		2593.57		2775.23		4679.13
	3079.23		3653.6		8452.67		6025.13		3064.33		4030.8		5352.43		4014.7		4135.4		6537.47
	3238.83		3602.53		8664.3		6177.63		3279.23		3848.23		5244.37		4150.9		4428.27		6727.5
	3364.37		2649.7		8400.8		6456.77		3246.53		3672.33		5358.87		3983.97		4392.6		6300.8
	3659.2		2432.53		8578.87		6281.27		3225.77		3897.43		5215.87		3908.93		4354.73		6225.53
	3713.23		2829.7		8098.07		6491.4		3233.23		3871.17		5330.73		3666.83		4422.83		5992.83
	3829.47		2925		8170.67		6205.17		3680.43		3983.53		5202.3		3875.7		4471.73		6083.03
	4295.4		3615.4		8422.2		6445.8		3528.97		3640		4927.23		3967.27		4612.9		6218.93
	4225.37		3475		8097.6		6194.9		3084.53		3448.83		5435.33		3992.63		4449.13		6108.8
	4688.53		3436.77		8534.6		6227.23		2912.13		3378.97		5154.17		4021.33		4372.43		6154.17
	4969.23		3570.27		8214.2		5967.23		2981.93		3375.97		5386.07		4059.3		4647.4		6257.13
	5060.03		2647.47		7958.73		6271.07		3054.37		3368.57		5228.07		3946.73		4645.4		5918.03
	5607.37		3372		7933.33		6233.27		2989.83		3561.63		5366.73		4188.5		4979.43		5854.77
	5869.97		3492.83		7950.6		6123.53		3074.9		3536.3		5228		4131.87		5069.23		5847.03
	6524.4		3517.37		8186.67		6380.07		2999.07		3428.5		5272.77		4014.7		5347.03		5736.57
	6412.43		3384.9		7916.5		6387.87		2997.2		3424.17		5473.03		3981.8		5343.2		5518.8
	6839.2		3164.2		7862.1		6296.27		2970.9		3528.83		5547.4		3914.97		5025.37		5686.03
	6847.37		2784.37		7950.37		6344.6		3071.37		3500.8		5457.97		3865.13		5561.4		5575.63
	7040.2		2727.57		8077.17		6073.17		3186.47		3272.5		5509.13		4011.47		5313.37		5177.77
	6921.03		2952.93		7746.23		5941.27		3180.9		3454.63		5217.2		3950.63		5215.03		5363.37
	6995.33		2725.2		7514.2		6097.53		3094.43		3286.83		5221		3959.87		5469.17		5369.43
	7085.97		2709.63		7625.73		6027.13		3163.83		3428.7		5522.97		3920.9		5340.13		5166.5
	7104.07		2520.67		7823.6		5822.47		3094.07		3281.8		5330.77		4263.47		5537.03		4898.37
	7242.17		2719.6		7413.27		5828.07		3133.1		3235.07		5187.3		3854.77		5247.7		4376.5
	6968.37		2294.93		7559.17		5637.57		3175.53		3197.23		4983.2		3973.93		5352.43		4213.8
	7311.1		2976.97		7423.83		5787.6		3184.7		3339.43		5125.8		3900.07		5565.93		4047.53
	7102.57		2902.63		6882.33		5785.33		3208.23		3218.33		4876.87		3835.4		5343.33		3702.87
	7170.73		2718.57		6946.7		5538.73		3298.43		3258.93		5075.47		3881.27		5250.4		3556.67
	7329.3		3269.13		6401.97		5508.7		3236.2		3295.1		5270.73		3827.2		5363.6		3165.43
	7464.6		2573.67		6516.87		5882.1		3271.8		3034.87		4962.63		3540.6		5568.5		3322.1
	7557.73		2814.63		6488		5803.1		3373.47		3003.07		4921.7		3443.47		5554.07		3165.93
	7242.87		2839.03		6535.4		5786.8		3195.5		3067.43		5054.77		3421.43		5380.67		2799.73
	7437.43		3416.5		6546		5830.63		3081.23		2815.43		5024		3175.2		4809.4		3222.43
	7213.8		2616.1		6437.3		6276.63		3253.87		2842.03		4803.43		3258.8		4586.57		3247.63
	7238.83		2909.53		6773.17		6227.57		3152.8		2851.8		5073.5		3001.83		4514.2		3048.03
	7602.77		3345.43		6309.3		6224.8		3119.43		2934.67		4873.77		2918.4		3931.43		3425.27
	7693.2		2895.67		6641.53		6038.03		3271.6		2928.23		4872.13		2908.23		4072.77		3253.1
	7576.03		3362.23		6183.5		6289.7		3269.77		2874.9		4854.37		2633.73		3784.03		3350.73
	7840.3		3135.1		5984.07		6118.3		3305.8		2919.8		4834.03		2569.93		4454.4		3386.1
	7868.27		2608.3		5903.7		6325.67		3046.83		2845.43		4753.93		2707		4483.7		3443.8
	7526.87		2470.93		6184.3		6161.63		3295.73		2873.77		4451.67		2808.5		4785.13		3470.1
	7659.6		2507.77		6280.73		6290.1		3321.87		2830.17		4438.1		2678.77		4930.1		3532.73
	7832.2		1378.6		6429.13		6103.47		3344.7		2844.37		4347.53		2765.4		5064.3		3670.9
	7591.2		3353.07		6035.3		6306.73		3035.23		2769.57		4027.53		2693.47		5606.37		3664.87
	7500.7		2614.73		6043.73		6259.57		3173.5		2815.47		4126.97		2791.03		5815.47		3736.4
	7554.63		3430.6		5907.47		6298.7		3161.27		2770.43		3916.43		2629.73		5956.1		3948.57
	7279.03		3522.97		6224.37		6243.7		3173.57		2918.93		3807.97		2677.9		5773.67		3974.2
	7101		3631.3		6251.33		6042.03		3307.6		2897.33		3707.9		2886.7		5929.13		4045
	7166.77		3425.73		6250.73		6293.77		3229.27		2788.1		3783.47		2840.03		6242.8		4137.03
	6990.5		3357.7		6043.27		6154.77		3356.33		2773.8		3737.53		2802.1		6408.57		4180.33
	7164.57		3583.17		6231.87		6205.13		3317.93		2931.3		3503.3		2825.63		6268.03		4479.37
	7069.7		3576.7		6112.1		6364.27		3151.07		2747.6		3495.03		2908.27		6386.23		4510.53
	7028.77		3527.6		6492.83		6161.23		3228		2854.17		3406.33		2748.53		6459.33		4464.13
	7003.03		3651.8		6338.63		6225.47		3286.87		2740.13		3377.33		2831.23		6650.67		4902.47
	6613.4		3715.37		6417.2		6181.47		3364.4		2952.77		3176.03		2904.27		6844.93		4811.57
	6766.2		3626.9		6436.3		6072.43		3287.03		2788.27		3074.13		2928.8		7148.5		4809.73
	7239.03		3723.93		6030.47		6336.27		3192.23		2728.87		3024.53		2834.2		7052.73		4969.9
	6715.33		3971.6		6034.33		6810.6		3324.5		2701.7		3177.73		2942.63		7131.83		5174.37
	6774.77		3919.23		6110.77		5753.47		3189.17		2707.57		3077.5		2869.17		7123.47		5100.2
	6569.57		4181.83		6139.33		5663.57		3034.27		2692.37		3094.3		2983.4		7168.63		5072.57
	2360.9		3544.87		7063.1		4902.5		2217.97		2954.43		2835.4		2742.4		3002.47		2847
	3613.3		5304.73		10489.4		7209.2		3313.47		4769.73		4429.33		4252.07		4695.23		4116.73
	3515.43		5578.37		10745.5		7584.53		3488.4		4822.2		4622.5		4109.23		4790.37		4412.47
	3527.9		5268.33		10861.2		7358.63		3639.57		5072.73		4701.73		4304.97		4787.07		4180.93
	3531.73		5288.67		10428.4		7460.57		3575.3		4959.73		4463.97		3950.07		4757.07		4262.67
	3935.03		5347.6		10429.4		7161.23		3375.87		5120.87		4485.2		3823.4		4748.6		3989.27
	3588.2		5285.93		10494.2		7126.93		3472.27		4725.8		4406.13		3747.6		4593.8		3850.7
	3337.77		5331.43		10451.9		7149.3		3457.87		4460.77		4295.73		3813.83		4608.87		3811
	3327.77		5387.6		9997.4		6818.03		3228.57		4583.33		4260.87		3836.4		4420.67		3735.9
	3273.73		5216.8		10576.3		6978.93		3183.27		4631.43		4167.03		3908.47		4777.97		3717.9
	3506.57		5157.13		10471.5		6633.8		3135.77		4630.17		4066.4		3768.63		4344.13		3709.3
	3356.7		5053.5		10726.4		7065.3		3229.23		4433		4038.7		3795.93		4586.73		3535.83
	3351.8		5192.4		10831.9		6844.57		3222.27		4461.63		4147.87		3959.97		4662.07		3589.43
	3213.33		5479.07		11038.2		6560.37		3261.9		4176.03		4045.6		4045.5		4386.27		3542.8
	3266.4		5376.77		10530.2		6438.53		3251.03		3869.8		4098.67		4132.43		4752.4		3634.17
	3398		5552.1		10576.2		6760.63		3266.9		3690.57		3918		4096.03		4933.47		3727.73
	3305.97		5475.13		10685.1		6238.87		3383.47		3730.13		3858.37		4167.93		4872.13		3382.97
	3297.5		5192.9		10000.5		6497.13		3347.03		3847.5		3685.07		4196.63		4713.8		3611.37
	3157.07		5226.07		10697.5		6484.93		3241.9		3760.73		3782.6		3922.27		4779.23		3564.13
	2938.5		5401.97		10329.7		6367.93		3153.53		3848.2		3558.33		3961.63		4506.03		3468.2
	2812.83		5621.73		10442.7		6524.63		3144.1		3735.77		3569.6		4058.4		4714.73		3576.4
	2459.43		5366.47		10024.8		7276.67		3255.87		3806.2		3633.53		3953.63		4658.33		3456.17
	3038.9		5268.7		9912.67		7054.4		3221.03		3901.33		3609.47		3828.73		4529.03		3644.5
	3163.97		5249.03		9674.33		7042.5		3151.93		4032.87		3668.87		3840.4		4414.77		3612.4
	2932.8		5114.33		9486		7125.17		3084.73		3840.37		3563.5		3904.23		4626.03		3614.4
	3132.13		5104.87		9565		7215.43		3274.8		3886.17		3755.37		4091.27		4606.47		3771.77
	3093.87		5219.07		9080.5		6941.87		3343.6		3755.5		3444.93		4044.93		4210.57		3608.9
	3120.33		5133.23		9206		7089.27		3254.63		3513.3		3250.07		4127.73		4586.53		3835.3
	3299.37		5073.83		9040.27		7178.5		2908.17		3524.13		3261.67		4193.3		4410.83		3789.3
	3375.47		5033.93		8899.3		7299.7		2883.8		3628.9		3307.17		4343.5		4675.53		3691.63
	3364.1		5161.57		8966.67		7311.8		2886.93		3741.93		3353.23		4262.4		4489.33		3672.5
	3498.73		4978.23		9011.37		7343.4		2822.87		4109.33		3247.73		4157.93		4186.23		3867.6
	3349.33		5185.6		8955.9		7346.7		2825.93		4381.13		3190.3		4183.1		4366.3		3802.27
	3325.97		5040.47		8946.63		7514.87		2885.03		4073.73		3305.67		4091.77		4265.67		3753.27
	3098.83		5121.63		9119.57		7307.73		2810.03		4204.43		3437.33		4252.97		4449.4		3755.93
	3302.2		5092.87		8776.6		7577.4		2929.5		4118.83		3410.33		4346.43		4097.97		3670.47
	3278.9		5449.97		8216.23		7506.53		3028.23		4160.13		3435.27		4265.4		4166.1		3623.93
	3253.87		5339.33		8191.23		7182.03		2885.6		4137.1		3484.67		4182.6		3999.4		3686.37
	3343.17		5306.17		7862.37		7045.4		2954.7		4372.27		3405.17		4196.43		4129.87		3402.83
	3325.5		5190.9		7944		7340.27		2823.87		4405.2		3406.07		4198.7		4143.23		3612.97
	3273.77		4930.1		7662.3		6770.23		2941.03		4317.4		3400.7		4025.3		4010.37		2881.7
	3628.87		4935.57		7644.73		6832.17		2903.07		4486.6		3446.53		3846.33		4024.8		3067.5
	3759.67		5116.07		7681.43		6718.03		2865.07		4358.93		3572		3462.27		3837.9		3220.6
	3836.03		5249.9		7428.23		6413.17		2972.77		4365.93		3521.23		3251.7		3966.83		2988.73
	4195.07		5081.8		7636.2		6296		2897.73		4367.73		3636.03		3316.93		3992.13		3000.8
	4249.73		4906.5		7342.7		6154.53		3323.83		4481.43		3810		3428.87		3855.77		3074.77
	4707.07		4916.6		7687.27		6270.07		3714.47		4539.43		3787.53		3626.37		4007.3		3097.3
	4903.87		4828.03		7470.87		6313.27		3860.5		4669.03		3870.57		3742.7		3858.3		2981.73
	5063		5042.67		7172.07		5991.43		3861.23		4538.73		3818.53		3542.37		3732.63		2857.23
	4701.1		4755.33		7318.8		6121.3		3314.37		4700.27		3872.57		3787.43		3937.6		3060.17
	4630.23		4508.7		7442.03		6007.47		3049.9		4675.17		3852.1		3966.6		3843.4		2928.87
	4371.7		4785.47		7194.13		5887.17		2791.63		4924.57		3844.8		3814.43		3725.7		2657.17
	4413.33		4893.77		7230.1		5592.37		2752.43		4767.47		3961.63		4037.27		3781.2		2830.97
	4263.67		4829.93		6868.27		5490.9		2869.13		4583.87		3894		3899.6		3806.23		2571.83
	4269.43		4888.03		6806.17		5633.13		2951.57		4706.23		4058.57		4016.2		3758.07		2660.67
	4087.2		4933.37		6747.5		5801.9		2922.33		4585.17		4067.83		3772.93		3884.13		1003.07
	3891.83		5079.57		6778.8		5745.57		2902.87		4411.17		3945.6		4019.1		3859.43		2651.33
	3790.2		5135.63		7034.23		5735.03		2936.57		4433.5		3855		4127.1		3820.77		2588.53
	4091.4		5165.03		6691.87		5645.6		2888.27		4559.5		3918.67		4011.37		3963.3		2723
	4521.37		5033.93		6720.43		5790.37		2920.8		4677.47		3979.7		3909.27		3950		2447.33
	3838.7		3014.17		3781.13		3601.03		3785.67		2852.63		2361.63		3501.87		3752.3		2421.3
	5382.8		4833.57		5582.2		5620.4		5290.33		4304.2		3398.37		5119.07		5481.1		3550.93
	5395.17		4665.27		5699.33		5777.07		5354.8		4239.87		3290.3		5110		5600.63		3560.7
	5532.93		4897.17		5783.07		5680		5332.1		4330.1		3326.5		5041.1		5566.23		3300.33
	5802.43		4570.1		5343.53		5664.9		5296.17		4180.23		3558.77		4975.13		5606.3		3367.67
	5750.3		4092.3		5541.43		5913.37		6843.97		4157.33		3523.43		4986.23		5567.93		3283.43
	5879.5		3867.47		5408.4		5716.83		7477.33		4154.03		3629.3		5216.17		5415.9		3415.9
	5714.73		4116.17		5121.3		5513.77		7576.43		4338.1		3603.2		5171.9		5539.7		3346.57
	5594.43		3805.63		5419.73		5321.1		7479.27		4407.4		3546		4989.2		5515.67		3410.3
	5798.5		4132.3		5495.93		5194		7530.43		4524.8		3728.3		5026.57		5326.77		3349.27
	5464.27		4116.37		5588.9		5371.83		7329.1		4254.73		3791.9		5107.27		5214.1		3392.83
	5740.47		4003.7		5266.2		5383.2		7204.4		4097.2		4611.07		5241.53		5397.1		3284.9
	5571.67		4193.67		5369.53		5042.1		7082		3976.57		4691		5225.37		5572.93		3241.93
	5397.63		3991.23		5421.87		5074.9		7104.33		3981.5		4721.13		5506.37		5404.47		3378.57
	5630.7		4116.93		5275.07		5533.7		7157.57		4154.57		5009.77		5425.83		5428.23		3239.57
	5446.27		3964.13		5504.37		5447.43		6612.9		4082.87		4879.8		5504.97		5468.13		3358.5
	5538.23		3792.83		5435.03		5598.1		6609.3		4023.5		4977.97		5487.23		5513.73		3426.4
	5705.63		3968.53		5318.33		5689.87		6613.1		3901.3		5048.2		5291.07		5477.87		3323.97
	5482.33		3793.63		5310.8		5365.77		6869.7		3798.8		5034.83		5614.4		5514.37		3385.4
	5416.23		3977.87		5319.33		5475.57		6952.5		3881.03		5186.77		5519.9		5659.8		3393.9
	5397.83		3990.03		5308.1		5564.4		7041.8		3895.2		5193.53		5570.77		5501.8		3540.33
	5311.47		2859.9		5182.37		4930.27		7373.67		3977.9		5236.23		5306.97		4976.3		3411.5
	5213.77		3912.87		5436.77		5032.17		7160.53		4211.1		5434.17		5392.83		4877.7		3481.43
	5228.83		3521.7		5104.83		4953.8		7462.97		4305.33		5374.17		5425.23		5090.23		3598.17
	5114.03		3795.63		5186.57		4804.67		7300.17		3923.7		5327.37		5301.03		5123.77		3635.87
	4804.83		3875.9		5356.5		4912		7429.17		3894.97		5524.4		5469.9		5152		3467.57
	4990.53		3751.13		5150.03		4656.6		7343.9		3816.9		5392.33		5003.53		5290.6		3474.4
	4961.1		3867.1		5361.77		4601.47		7297.73		3879.13		5465.63		4924.07		5339.77		3597.2
	4917.93		4158.73		5131.83		5011.5		7357.4		3847.77		5422.4		4864.57		5327.4		3619.5
	5147.87		4301.77		5339.97		4900.33		7272.03		3811.03		5474.13		5013.8		5015.6		3441.07
	5224.3		4172.9		5341.27		5069.93		7585.77		4005.23		5493.43		5009.83		4903.37		3503.97
	5441.13		4093.87		5307.13		5227.13		7068.2		4057.73		5581.2		4957		5097.87		3595.2
	5222.07		4204.47		5659.13		5104.4		7151.27		4548.5		5552		4942.07		5045.6		3390.17
	5155.1		3880.37		5351.87		5377.07		6787.43		4599.23		5699.33		5233		4760.93		3463.27
	5151.43		3851.2		5524.73		5092.07		6907.77		4477.93		5488.37		5126.33		4637.43		3596.3
	5295.43		3984.07		5794.57		5126.67		7592.07		4300.27		5684.43		5274.5		4914.3		3586.93
	5419.6		3791.87		5516.63		5616.63		7348.03		3801.7		5385.93		5321.13		4554.87		3524.2
	5476.43		3705.57		5560.63		5380.27		6895.07		3664.67		5198.73		5292.63		4374.23		3701.27
	5263.9		3847.63		5668.57		5664.7		6975.53		3587.2		5221.4		5245.8		4488.2		3760.47
	4626		4056.47		5531.3		5716.93		6951.43		3700.6		5415.8		4717.07		4968.9		3154.4
	5087.1		3718.17		5401.77		5856.07		7466.87		3615.33		5534.53		4624.5		5017.57		3423.3
	5097.6		3965.93		5651.7		5748.17		7291.97		3681.07		5489		4495.23		4963.5		3761.73
	5063.2		3945.57		5847.87		6094.77		7750.3		3633.1		5406.07		4529.9		4763.73		3455.93
	4736.6		4184.23		5798.33		6098.87		7793		3711.43		5293.83		4534.57		4820.33		3656.4
	4891.57		4066.37		5796.77		6068.27		8054		3730.2		5145.47		4815.7		4856.73		3535.8
	4802		3959.1		5752.03		6267.13		7945.27		3879.43		5181.5		4814.07		4991.17		3603.03
	4989.93		3972.13		5903.7		6217.73		8126		4272.63		5267.33		4769.43		5156.67		4128.27
	4827.63		3848.4		5980.13		6367.37		8251.33		3643.23		5186.1		4800.87		4902.3		3985.13
	4728.53		3571		5717.23		6394.03		8175.6		3578.97		5262.5		4304.8		4972.37		3923.13
	4813.93		3721.97		5598.13		6368.63		8186		3354.4		5197.03		5156.5		5053.77		3931.63
	4872.6		3809.4		5964.27		6625.97		8376.23		3549.97		5389.2		4685.77		5096.87		4006.6
	4925.97		3545.27		5943.77		6776.53		8709.63		3330.07		5338.43		4358.43		5005.67		4146.73
	4951.97		3685.87		5621.67		6337.17		8532.87		3584.93		5476.8		4521.8		4840.13		4260.83
	4898.57		3738.43		5814.53		6610.8		8611.1		3847.3		5602.23		4570.83		5067.87		4079.27
	4575.97		3835.8		5749.3		6571.23		8173.93		4145.77		5528.27		4475.83		5028.9		3952.97
	4552.8		2569.73		5630.97		6342.6		7685.13		3950.03		5452.03		4617.03		4841.77		4207.67
	4624.77		3690.07		5828.47		6405.8		7733.9		4084.73		5380.6		4502.77		4633.7		4182.93
	4015.4		3402.43		5893.73		6682.6		7629.37		4164.2		5373.3		4445.13		4537.8		4028.27
	3967.6		3436		5675.9		6415.7		7889.93		4060.67		5555.17		4799.33		4871.43		4026.27
	4440.8		3372.63		5753.83		6398.03		7857.97		4061.2		5441.17		4500.03		5089.27		3775.9
	4512.87				3802		3884.73		2762.2				3209.73		3535.53		3138.4		3279.17
	7129.9				5455.23		5407.67		4106.5				4061.67		5847.33		4705.97		4950.8
	7138.83				5926.97		5274.97		4122.3				4253.63		6000.2		4603.77		4867.4
	6467.43				5973.47		5349.1		3986.43				4374.43		5862.07		4951.5		4747.17
	6573.8				5590.4		5208.4		3516.77				4017.13		5369.3		4837.17		4963.7
	6635.83				5407.47		5158.23		3614.3				4223.7		5272.17		4542.63		5013.67
	6503.53				5615.73		5291.2		3488.17				4841.53		5208.53		4962.07		4783.27
	6500.43				5515.9		5222.93		3392.43				4366.57		4913.33		4750.7		5154.8
	6427.77				5655.87		5308.8		3376.8				4541.07		5008.83		4708		4783.13
	6496				5720.23		5092.2		3512.47				4457.37		6084.47		4962.3		5085.77
	6484.63				5895.93		5403.33		3544.47				4374.07		5517.47		4820.07		5083.97
	6525.4				6133.53		5401.7		3501.03				4460.6		5644.67		4622.93		4999.47
	6678.9				6071.3		5312.47		3471.8				4419.03		5696.67		4731.3		4955.83
	6397.73				5744.87		5427.63		3411.53				4640.6		5155.27		4798.13		3711.93
	6399.23				5677.57		5268.07		3638.87				4493.73		5050.87		4792.5		5731.4
	6405.17				5784.07		5314.77		3663.83				4597.97		5012.43		4671.87		5753.1
	6376.17				5715.37		5334.03		4007.37				4671.67		5228.87		5010.57		5828.57
	6465.47				5570.57		5487.7		3987.63				4500.63		5315.63		4950.73		5681.87
	6467.93				5264.1		5236.03		4092.87				4395		5263.13		5198.43		5578.3
	6034.97				5253.87		5378.7		4035.8				4201.37		5021.6		5512.43		5783.5
	6252.5				5460.67		5159.17		4072.2				4262.17		5185.43		5468.53		5664.6
	6231.2				5347.33		5173.77		4040.8				4433.53		5437.47		5088.97		5513.53
	6205.47				5466.67		5519.93		4271.5				4380.67		5447.6		5184.03		5615.23
	6070.3				5012.53		5328.8		3857.2				4342.23		5522.13		5103.03		5934.03
	5772.87				5140.43		5181.43		3683.4				4411.77		5007.5		4467		5762
	5735.83				4930.13		4724.1		3792.03				4238.9		5172.03		4601.57		5763.1
	5904.23				3844.5		5047.73		3944.93				4043.83		4829.67		5068.8		5664.67
	5857.53				5872.93		4705.73		3607.13				4293.6		4815.37		5866.13		5529.63
	5693.87				7266.83		5055.53		4041.47				4304.57		4901.8		5232.73		5254.9
	5346.83				7530.6		4899.67		3737.5				4463.5		4975.73		5143.67		5271.07
	5008.67				7636.6		4749.47		3951.63				4445.5		4925.2		5278.87		5769.17
	4950.23				7868		5109.17		3862				4517.5		5189.4		4942.8		5536.83
	4594.1				7767.93		4995.27		3938.8				4214.77		5047.03		5059.1		5464.37
	4670.73				8055.63		5117.1		4002.43				4075.5		5210.03		5019.73		5474.1
	4699.33				7925.77		5449.97		3857.9				4095.4		5356.03		4994.2		5314.6
	4741.93				8394.63		5144.7		3554.9				4218.17		5165.43		4788.33		5445.07
	4567.5				7765		5068.17		3509.1				4043.63		5192.07		4726.03		5505.03
	4362.8				7966.93		4851.7		3407.1				3955.53		5420.67		5228.93		5457.83
	4036.07				7991.77		5011.93		3475.1				3817.9		5308.27		5165.97		5526.33
	4286.57				7872.27		5166.53		3543.03				3852.2		4944.77		4867.17		5540.7
	4416.67				8274.57		5241		3510.43				4035.77		4918.27		5138.43		5285.4
	4203.9				8141.77		5173.73		3641				3934.27		4670.63		5181.57		5257.37
	4248.83				8280.87		5186.4		3556.87				4235.33		4803.37		5129.53		5445.77
	4108.4				8213.2		5264.57		3552.03				4283.2		4615.7		4608.57		5596.4
	3824.73				8295.63		5521.27		3422.47				4094.47		4444.17		5136.27		5379.97
	3852.97				8345.47		5484.03		3794.6				3997.1		4145.97		4942.2		5144.6
	4389.2				8497.17		5325.83		3692.9				3836.77		4126.97		5164		5355.5
	4151.3				8302.7		5260.33		3890.33				3853.53		3741.37		4774.23		5226.6
	4242.93				8333.5		5106.17		3848.63				3651.63		3617.73		4798.23		4845.83
	4161.67				8664.67		5147.47		3739.2				3769.6		3707.17		4929.87		4914.63
	4409.43				8455.6		5040.83		3439.9				4133.2		3398.2		5007.17		4901.07
	4122.83				8745.13		5137.7		3381.77				4333.47		3353.6		5231.3		5112
	4278.63				8658.13		5292.57		3430.27				4013		3331.6		5534.1		5060.53
	4049.07				8441.3		5432.17		3533.3				4079.63		3290.2		5352.4		4999.6
	4230.73				8692.43		5226.5		3443.9				4368.6		3285.13		5111.83		5073.4
	4187.27				8746.1		5240.1		3540.27				4884.5		3430.6		5564.83		5029.57
	4487.43				8844.1		5530.7		3718.53				4489.63		3918.97		5269.97		4911.63
	4358.37				8695.9		5223.57		3595.2				4738.87		4248.1		5104.9		4701.5
	4427.03				8382.67		5057.87		3656.8				4672.13		4467.7		5480.23		4784.73
	4762.5				8581.3		5588.7		3828.37				4682		4330.5		5591.77		4615.3
					4920.2				4484.23						4016.67				3557.47
					7578.67				6548.27						6526.23				5123.43
					7582.33				6803.77						6352.17				4853.73
					7327.27				6934.77						6128.57				5305.57
					7193.87				6846.57						5854.33				5342.4
					6853.47				7077.1						5829.53				5264.3
					7290.77				6690						5909.77				5368.33
					6709.1				5945.67						5975.17				5239.93
					6849.8				5807.77						6191.33				5662.47
					6801.37				5948.1						5893.9				5782.77
					6825				6134.77						5978.13				5501.03
					6485.03				6334.53						6326				5362.07
					6593.07				6567.1						6711.47				5538.47
					6435.07				6650.53						6271.23				4995.03
					6139.23				7063.63						6537.6				5127.03
					6601.37				7002.93						6251.5				5032.5
					6295.97				6845.2						6387.4				5615.83
					6028.13				6121.33						6266.87				5594.33
					6114.97				5545.4						6301.57				5452.83
					6213.53				5613.4						6385.23				5512.77
					6293.5				5658.8						6261.8				5819.1
					5880.17				5364.97						6464.43				5810.23
					5836.83				5526.33						6304.6				5999.83
					6097.7				5696.93						6245.7				5879.5
					5997.33				5373.9						5382.2				5922.47
					6046.97				5211.93						6559.5				6335.57
					6290.27				4834.27						6165.27				5995.93
					6191				4408.63						6197.47				6219.87
					6086.5				4345.1						6283.23				6612.47
					6283.03				4290.1						6339.33				6787.17
					5949.97				4863.33						6132.37				6860.4
					6618.47				5000.57						6287.47				7282.1
					6115.1				5127.63						6563.23				7545.53
					6265.53				4954.2						6275.93				7476.4
					6425.27				5097.8						6472.67				7394.3
					6093.9				4697.67						6598.7				7384.2
					6424.97				4011.17						6851.13				6893.8
					6657.77				3472.87						6967.33				6510.67
					6386				3539.1						7024.9				6851
					6743.47				3136.37						6969.77				6659.43
					6565.47				3337.03						7455.13				7178.37
					6722.5				3278.43						7188.33				7140.03
					6590.03				3856.43						7219.67				7130.83
					6888.87				3987.9						7583				7004.9
					6705.17				4011.2						7505.77				7040.57
					6938.33				4350.97						7309.43				7122.57
					6455.5				5279.27						7623.9				6702.4
					6778.47				5667.3						7672.8				6659.97
					6810.43				5661.93						8158.83				6676.2
					6865.5				5684.13						7708.97				6099.03
					6843.9				4443.4						7695.93				6177.1
					6769.4				3576.5						7558.4				6046
					7265.47				3189.7						7436.5				6055.93
					6889				3220						6888.53				6270.93
					7405.07				3844.67						6908.1				5858.4
					7469.73				3930.33						6754.93				5751.9
					7363.63				4242.53						7031.93				5664.37
					6700.5				4484.8						7172.4				5212.87
					6870.8				4980.1						7401.77				5500.83
					6624.2				5755.47						7209.07				5190.93
									4949.37						5130.13				4165.6
									6137.37						8295.43				6807.37
									6834.47						7358.33				7154.23
									6318.73						7602.83				6549.37
									5956.47						6811.17				6350.8
									5637.97						6955.67				6733.2
									5074.63						7073.07				6292.27
									5454.43						7227.17				6262.17
									5089.63						7255.53				6448.43
									6394.33						7218.13				6446.23
									4376.3						7277.23				6992.1
									5599.67						6971.13				6489.77
									6113.67						7257.37				6912.67
									6330.13						7321.07				7039.9
									6986.67						7536.13				6811.53
									7375.63						7766.73				6907.07
									8030.33						7639.07				6994.6
									7277.17						7757.43				7389.53
									6183.23						7871.5				7238.83
									5291.53						7806.07				7240.1
									5358.9						8012.33				7487.33
									4355.2						8080.43				7181.47
									4634.8						7920.03				7317.4
									4858.7						7200.83				7117.93
									5597.8						7178.73				6969
									4888.07						7071.27				6359.8
									5476.3						6743.37				6499.77
									6617.5						6721.2				6006.53
									7502.63						6858.87				6119.7
									8327.77						6670.63				5867.67
									8162.33						6562.77				5757.07
									6892.93						7006.9				5644.13
									7593.6						6562.6				5547.77
									8338.13						6906.13				5012.03
									9901.57						6934.77				5247.47
									8702.67						6774.97				5236.9
									8188.8						6991.77				5404.63
									9995.7						6880.47				5188.83
									11232.7						6663.17				4891.97
									11873.6						6276.87				4377.53
									11638.8						6315.43				4365.77
									12523.2						6648.17				4302.83
									12503.5						6575.47				4536.8
									10726.7						6752.77				4628.33
									10879.9						6765.57				5394.07
									12528						7299.4				4330.6
									12848.6						6974.67				4546.33
									10859.9						7069.77				4770.07
									8932.03						7447.17				4482.4
									8696.67						7343.53				4423.3
									7675.43						7813.17				4076.3
									9138.47						7793.6				4539.17
									9594.33						7685.13				4395.97
									9700.77						7909.13				4407.03
									11392.3						8014.97				4461.93
									11853.8						7987.63				4669.33
									12764.1						7939				4259.1
									10391.3						7778.33				4212.33
									11162						7843.17				4033.03
									13965.7						8155.4				4405.77
									13703.6						3494.07
									20261.1						5263.87
									20371.4						5480.1
									20363.3						5651.8
									20211.8						5394.6
									19730.6						5187.53
									17263.1						5678.87
									16473.3						5682.07
									17941.7						5930.77
									17732.5						5977.23
									18163.3						6368.8
									17227.4						6175.33
									17526.4						6148.37
									13894.3						6076.33
									14385.4						6168.43
									13560.2						6278.33
									12886.1						6271.27
									13745						6272.4
									12262.3						5732.73
									12569.3						6258.27
									12287.7						6308.93
									12627.4						6965.67
									12381.1						6424.67
									12118.6						5658.6
									12031.2						6448.67
									11292.2						6519.73
									10754						6694.43
									10412.4						6724.4
									10772						6675.07
									9542.17						6578.93
									9648.17						6923.57
									8633.17						5926.23
									6644.43						5807.8
									7986.43						5912.1
									9183.8						5713.47
									9707.33						5473.67
									7441.6						5706
									7029.5						5789.57
									9710.37						5734.8
									6301.43						6087.73
									5673.47						5780.03
									7192.03						5535.17
									6685.6						5130.4
									5646.67						5033.9
									6379.3						5137.27
									6290.27						5493.9
									5698.8						4989.37
									6056.27						4925.97
									6663.4						4821.43
									7504.9						4846.77
									7150.4						4943.97
									5827						5438.37
									4778.13						4961.57
									5587.53						5284.57
									4800.47						5465.13
									5235.73						5203.1
									5713.27						5286.47
									6818.87						5487.57
									6801.7						1508.67
									6661.1						5548.13

## Sheet: S1B
worm1			worm2			worm3			worm4			worm5			worm6			worm7			worm8			worm9
GCaMP intensity (a.u.)	speed (mm/s)		GCaMP intensity (a.u.)	speed (mm/s)		GCaMP intensity (a.u.)	speed (mm/s)		GCaMP intensity (a.u.)	speed (mm/s)		GCaMP intensity (a.u.)	speed (mm/s)		GCaMP intensity (a.u.)	speed (mm/s)		GCaMP intensity (a.u.)	speed (mm/s)		GCaMP intensity (a.u.)	speed (mm/s)		GCaMP intensity (a.u.)	speed (mm/s)
2177.67	NaN		3770.23	NaN		1335.13	NaN		1534.83	NaN		2782.5	NaN		2933.67	NaN		1115.77	NaN		2356.63	NaN		1696	NaN
2381.03	3.92725		4429.03	0.613333		1454.77	3.57632		1797.33	0.613333		3238.17	0		3266.03	0.613333		1299.6	0.613333		689.033	3.3029		2024.67	3.3029
2401	4.33692		4199.73	0.867384		1607.47	6.6058		1897.1	3.1274		2913.8	0.613333		3573.63	9.11786		1385.87	0		2176.43	37.5939		2070.77	3.73076
2081.53	42.6697		4292.17	1.37146		1379.3	5.78618		1977.2	1.93953		3224.6	0.613333		3625.23	2.2114		1919.93	3.3029		2035.83	4.42281		2100.9	5.81859
2074.03	0.867384		4575.47	0.867384		1453.07	1.84		2004.6	1.93953		3194.23	0.613333		3719.17	3.92725		1723.1	1.37146		590.733	38.0316		2160.5	4.42281
2863.73	38.8148		4823.5	0.867384		1600.77	13.7145		2096	3.06667		2922.8	0.867384		3703.1	2.74291		1333.97	5.05768		1869.13	43.0777		2205.5	3.3029
2089.63	38.8148		3861.63	3.87906		1718.4	0		2194.43	2.2114		3004	0		4205.87	3.92725		1122.07	5.55397		632.9	46.2894		2324.37	0
2916.07	40.5218		3975.87	0.867384		1471.23	5.24032		2355.1	2.74291		3358.7	0.613333		3903.37	0.867384		880.833	5.55397		793.1	2.2114		2370.57	1.37146
2715.23	6.2548		4217.73	0.613333		1498.47	2.60215		2363.4	2.52884		3297.8	0		3980.4	0.867384		784	1.84		1673.3	49.5625		2579.1	6.51982
2913.87	3.3029		3871.37	5.52		1439.83	0.867384		2528.43	3.3029		3172.5	0		3819.6	4.11437		827.067	2.52884		626.6	47.4333		2153.07	3.06667
2799.3	10.2813		3990.97	1.22667		1392	0.613333		2233.5	2.60215		3312.3	0.613333		4047.6	9.54123		1282	11.057		666.967	2.52884		2644.8	6.07169
2029.53	39.2581		4113.67	3.06667		1413.1	0		2204.23	0		2936.47	0.867384		4134.2	8.60854		1216.9	0.867384		1674.5	46.5689		2938.1	5.81859
2606	41.8013		4456.83	0.613333		1368.93	4.46513		2271.67	0		3187.93	0.613333		4505.6	4.42281		1290.57	1.37146		1803.8	1.73477		2466.43	9.34201
2740.33	2.74291		4530.9	3.73076		1291.63	6.13333		2239.77	1.37146		3211.13	0		4427.4	3.3029		1277.5	0		2554.37	48.2978		2328.43	1.73477
2931.8	3.3029		4910.07	2.52884		1724.53	42.1954		2244.53	6.04063		3317.2	0		4363.8	0.867384		1503.4	3.73076		712.4	2.45333		3053.63	12.6442
3075.97	3.06667		4698	0.613333		1556.4	0.867384		2292.1	3.73076		3313.8	0		4389.07	2.52884		1232.93	5.65465		505.767	22.7678		3040.73	3.1274
3089.6	2.2114		4261.27	1.22667		1534.9	0.613333		2348.83	2.2114		3284.7	0		4424.1	5.81859		1349.67	3.1274		2443.27	9.2		2898.3	1.37146
3102.93	4.29333		4249.27	3.06667		1505.3	0		2340.33	5.24032		3224.53	0		4549.87	1.93953		1213.83	4.29333		2617.17	10.4267		2930.57	8.06714
3096.4	3.06667		4540.9	0.613333		1505.7	0.613333		2339.7	0		3270.57	0		4542.2	2.74291		984.733	4.46513		2685.83	3.46954		2496.13	10.729
3369.7	3.06667		4394.33	0		1334.07	28.24		2476.63	0		3194.43	0		4290.3	4.33692		867.5	3.06667		2263.57	13.3954		2385.57	0.867384
3388.8	0.867384		4752.57	0.613333		1536.87	4.42281		2508.07	4.94485		3216.13	0		3913.37	13.8781		887.033	3.06667		2260.93	12.8946		2617	2.74291
2625.5	8.5207		4555.93	4.29333		1369.67	11.6372		2396.8	5.65465		3201.37	0		4016.23	5.65465		894.367	0.613333		2072.93	1.93953		2762.37	8.7816
3102.83	5.48582		4924.23	0		1258.3	13.549		2568.2	4.42281		3252.83	0		3640.23	8.7171		1604.77	17.7972		2070.53	1.73477		2945	6.31465
2617.4	7.58651		4834.77	0		688.333	51.8439		2569.53	3.3029		3012.6	0.613333		3540.9	1.93953		2434.77	6.63421		637.5	36.8204		2986.7	0.613333
2718.03	0.613333		4936.07	1.37146		1349.43	45.4777		2429.67	7.80646		3310.83	0.613333		3751.27	8.34224		2452.33	1.73477		704.267	9.22042		3088.8	1.93953
2830.37	1.93953		5128.27	0		1598.13	10.4267		2554.17	4.46513		2894.63	0.613333		3808.03	6.04063		1586.27	6.04063		918.633	3.06667		3073.53	5.05768
2829.2	0.613333		4877.4	0.613333		1566.77	9.11786		2578.03	2.52884		1947.77	50.5768		4027.9	1.37146		1502.5	1.22667		613.9	1.73477		2915.17	2.52884
2950.77	1.93953		4594	1.93953		1838.13	8.7171		2250.87	7.15263		2165.07	3.57632		3953.8	7.17888		1143.33	10.4447		762.033	1.22667		3140.3	4.79029
2785.33	4.29333		4901.23	0.867384		1855.43	6.99308		2036.27	9.28142		2212.07	1.93953		3862.63	3.1274		1586.63	10.4267		651.667	0.867384		3226.4	4.94485
2850.63	4.29333		4769.27	1.93953		1704.83	4.67101		2668.3	8.67384		2349.17	2.60215		3784.87	1.37146		2524.07	16.964		661.7	0.613333		2966.13	4.46513
3098.2	4.29333		5298.3	3.1274		1848.9	1.93953		2442.17	15.4798		2462.43	1.22667		3966.5	5.05768		2352.6	7.46152		1911.1	43.1344		3004.17	3.57632
2744.63	5.48582		5063.67	3.92725		1658.83	9.60019		2909.5	11.057		2541.7	0		4085.53	8.34224		1938.5	7.38551		2321.87	13.6182		2867.3	1.22667
2728.53	0		5056.6	3.06667		1597.1	16.4575		2844.03	11.1079		2729.57	0.613333		3974.93	8.5207		2911.7	21.6064		2410.97	7.99689		2834.8	2.2114
2642.3	1.37146		4551.2	5.24032		1640.7	5.20431		2784.83	6.99308		2713.17	3.06667		3857.43	9.69765		2873.9	2.74291		2378.87	5.78618		2955.77	1.22667
2140.03	15.3333		4457.33	4.29333		1479.4	1.84		2613	4.29333		2931.77	4.79029		3766.63	16.8416		2720.4	9.98434		2302.53	3.06667		3247.17	13.9862
2951.37	10.7114		4415.63	0.613333		1577.57	19.9687		2196	6.16392		3196.77	5.78618		3674.77	1.37146		2035.77	13.7145		2363.63	0.613333		3116.1	3.68
2587.43	5.55397		4104.57	2.45333		1671.9	7.15263		2430.97	7.38551		3575.8	12.3278		3642.47	5.65465		1502.7	7.75812		2457.63	1.22667		3058.13	4.46513
2534.8	0		4059.83	0		1614.93	9.05576		1862.33	11.057		3325.57	0		3812.5	10.4986		1302.37	4.94485		2522.6	5.55397		3199.9	9.28142
2713.2	0.867384		3822.1	6.16392		1653.83	0.613333		1820.9	0		3255.43	0.613333		3824.17	0		1294.13	0.867384		2493.23	0.613333		3197.5	0.613333
2611.27	0.867384		3901.87	0.613333		1596.97	8.60854		1760.27	6.13333		2861.97	9.83248		4305.63	11.2593		813.567	8.58667		2637.4	3.68		2822.8	5.27609
2924.13	4.42281		3934.43	2.74291		1321.43	12.2206		1646.67	1.73477		2474.37	7.46152		3948.53	16.6845		659.767	4.90667		2755.6	4.33692		2791.17	0.867384
2880.07	0.613333		4145.13	2.74291		1320.6	10.4986		1706.8	6.99308		2634.1	16.0525		3555.43	4.33692		553.367	56.6828		2723.33	4.94485		3000.7	0
2702.9	3.06667		4026.17	0.867384		1428.4	38.6205		1612.6	5.78618		2762.93	5.81859		3648.67	5.65465		476.833	7.75812		2360.43	9.98434		3079	0.867384
2770	2.2114		4306.57	0.613333		1378.3	1.22667		1492.53	7.68504		2769.7	4.94485		3461.63	4.33692		509.833	0		2434	4.42281		3005.97	0.867384
2793.47	0.613333		4159.17	0		1025.6	0.613333		1438.53	5.24032		2736.83	3.1274		3740.63	2.60215		689.833	51.2748		1371.57	10.4267		3010.97	1.37146
3016.93	7.8545		4394.03	2.74291		894.367	0		1433.9	1.37146		2796.47	2.2114		3226.03	14.3184		711.5	5.78618		1472.67	3.68		3108.67	1.93953
3035.33	4.29333		3605.63	6.40339		831.8	0		1528.67	1.37146		2628.97	7.99689		3309.77	6.6058		725.7	2.2114		1948.3	3.46954		3021.33	0
2672.77	1.37146		3573.63	0.613333		991.067	0.613333		1532.27	6.63421		4120.03	6.6058		2928.87	8.06714		778.9	0.613333		797.1	36.3733		2900.8	0
2118.17	22.8173		3949.83	3.1274		844.633	0.613333		1564.6	4.42281		2666.4	4.90667		2922.57	2.60215		867.067	1.73477		2061.13	37.0496		3095.13	2.2114
2818.87	19.4824		4150.93	4.11437		829.567	0		1422.87	4.67101		2442.03	6.99308		3441.1	22.7595		924.033	1.73477		2076.73	1.73477		3251.37	3.1274
2887.37	8.67384		4713.83	3.3029		1024.03	0.613333		1453.27	3.06667		2540.5	3.06667		3561.8	6.6058		1024.73	4.90667		2073.9	3.87906		3235.2	5.05768
2666.13	1.93953		4741.37	0.867384		1173	46.147		1475.8	1.73477		2876.37	2.60215		3581.97	1.22667		818.633	6.6058		720.5	27.8443		3097.93	3.87906
2694.33	0.867384		5564.93	2.74291		991.233	46.147		1412.23	2.60215		2736.37	5.65465		3596.87	0.613333		939.333	3.06667		805.4	11.7977		3234.33	0.867384
2736.67	4.29333		4680.2	2.74291		1026.53	0.613333		1519.07	1.93953		2634.47	3.06667		3364.23	2.60215		1297	7.68504		2328.5	22.3257		3112.4	4.94485
2836.97	3.73076		4053.67	2.74291		829.233	0.613333		1542.2	3.68		2553.73	4.79029		3507.13	1.37146		1578.03	7.97333		2387.57	4.94485		3070	4.67101
2742.17	3.1274		4739.2	3.57632		812.267	0		1484.73	3.73076		2644	2.52884		3027.03	9.34201		681.367	23.6034		2386.1	2.74291		3047	2.74291
2601.57	1.37146		5192.3	0.613333		821.567	0		1524.6	3.06667		2454.93	11.057		3043.4	1.93953		640.233	1.93953		2551.67	1.37146		3028.77	2.52884
2224.6	9.3822		4180.43	27.2226		1058.47	0.867384		1745.43	7.15263		2135.63	14.7328		3362.97	11.7177		664.7	56.4167		2162.57	3.92725		2663.8	6.31465
2660.77	0		4470.4	1.84		1448.57	40.48		915.533	21.4228		1535.6	16.5714		3090.33	29.2413		1223.93	41.8193		1771.37	10.8683		2376.53	20.4986
2510.03	1.93953		4481.97	1.37146		1619.8	2.2114		1052.5	0		1792.33	0		3404.77	2.52884		1509.23	2.74291		2136.27	0		2638.9	0.867384
2664.37	1.93953		4675.77	6.77449		1996.9	8.54274		1001.7	0.613333		1807.47	1.73477		3585.63	13.783		1587.23	0		2006.43	0.613333		2322.2	13.7145
2633.73	0.867384		4801.87	4.42281		1889.4	1.37146		1064.63	0		1845.37	1.37146		3569.93	9.11786		1538.4	0.613333		2032.03	0.613333		2188.5	7.17888
2685.17	3.06667		4511.53	2.2114		2024.57	4.11437		1042.67	0		1770.97	1.93953		3296.13	12.6442		1531.77	0.613333		2061.63	0.613333		2110.7	1.73477
2814.3	0.867384		4479.97	0.613333		1996.87	0.867384		1047.97	0		1797.73	0.613333		3373.57	13.0396		818.767	11.9088		2043.63	0		2324.2	8.22873
2816.87	0.867384		4821.83	3.57632		2004.6	0		1032.33	0.613333		1837.27	0.613333		3456.37	8.5207		454.933	46.6496		2037.57	0		2473.93	2.45333
2836.37	4.42281		4682.07	3.06667		1796	3.57632		961.233	0.613333		1712.67	3.06667		3395.8	11.8454		426.5	11.4087		2086.67	0.613333		2455.1	3.3029
2793.2	1.37146		4528.7	2.60215		1829.8	5.52		942.033	0		1716.1	1.93953		3888.63	6.2548		509.467	6.99308		2036.87	0.613333		2782.1	11.04
2698.3	3.3029		4431.63	2.74291		1482.5	15.673		956.8	0		1820.7	0		3711.33	7.48669		478.967	0.613333		2091.4	0.613333		2632.83	2.52884
2710.67	4.11437		4351.3	2.2114		1437.23	1.22667		938.5	0		1906.73	6.16392		3796.43	4.11437		506	0.613333		1989.3	0		2658.73	1.73477
2684.23	4.79029		4301.9	0.613333		1431.53	2.52884		967.967	0		1969.03	3.46954		3371.4	2.52884		489.733	0		1940.77	0.613333		2755.33	5.81859
2672.47	1.37146		4103.33	1.84		1415.87	1.37146		942.333	0		2013.27	4.42281		3830.43	2.52884		739	51.644		2015.53	0		2437.03	10.4986
2700.07	1.37146		4051.63	2.45333		1658.8	10.9716		995.867	0		2098.8	3.92725		3777.4	0.613333		495.033	52.0178		2018.57	0.613333		2573.07	1.37146
2555.27	5.65465		4207.97	2.45333		1709.77	9.83248		802.667	1.73477		2122.43	4.94485		3708.33	1.22667		567.333	6.16392		1946.8	0.613333		2584.57	22.7926
2554.2	1.22667		4260.87	0.613333		1767.27	3.46954		858.233	0.613333		2012.7	4.33692		3752.87	2.52884		432.267	3.57632		1959.47	0		2576.93	1.93953
2599.53	0		4276.03	1.22667		1865	5.05768		1720.7	12.0813		1978.23	1.84		3563.27	10.5878		436.533	6.99308		2055.2	0		2527.73	2.74291
2669.13	4.29333		4259.33	1.93953		1916.67	4.46513		2082.3	12.282		1944.53	0.867384		4061.27	9.69765		513.1	4.33692		1927.9	0		2549.8	1.22667
2540.93	4.90667		4175.7	2.2114		1909.83	1.37146		2169.63	2.52884		1990.9	5.27609		4059.3	8.93027		918.9	44.9243		1954.57	0		2654.77	1.73477
3240.73	6.51982		4223.83	0		1808.97	3.92725		2123.13	1.37146		1775.63	3.87906		4023.03	1.93953		1123.1	4.33692		1990.6	0		2720.27	4.46513
3295.43	7.17888		4181.63	1.37146		1823.63	0.867384		2075.2	0.867384		1715.43	5.78618		4363.23	1.37146		1272.9	0.613333		1995.6	0		2612.97	6.77449
3364.33	5.05768		4178.2	1.22667		1837.8	0		2108.33	0.613333		1773.5	3.87906		3947.17	15.9938		1325.93	2.2114		1902.03	0		2761.43	9.05576
3438.03	1.93953		4399.1	0.613333		1946.33	3.3029		2133.7	2.52884		1900.93	1.84		3605.3	7.97333		1254.63	1.93953		1984.3	0		2995.7	4.33692
3490.23	2.45333		4103.2	5.65465		1800.5	5.78618		2048.4	4.46513		1969.57	1.84		4161.53	15.637		1374.13	0.867384		1955.2	0		2862.33	1.37146
3459.43	1.93953		4042.47	4.79029		1808.03	13.0108		2159.5	6.85728		2060.27	1.93953		4157.7	11.5235		1282.97	0.867384		2008.8	0		3109.2	2.52884
3400.77	2.52884		4231.53	5.27609		1792.1	3.3029		1954.07	7.41093		2033.57	1.22667		3332.07	15.9112		1336.3	0.613333		1929.17	0		2897.3	3.1274
3431.93	0.613333		4283.3	3.87906		1651.4	16.2041		1946.53	12.6293		2189.93	1.93953		3587.73	18.4102		1348.93	0.613333		1950.1	0		3108.7	3.1274
3428.2	4.46513		4493.57	2.2114		1868.4	10.4447		1700.4	21.5366		2268.47	0.613333		3735.2	8.60854		1343.37	0		1948.8	0		3116.23	3.3029
3261.8	4.90667		4401.23	0.613333		1783.43	5.20431		1778	12.4039		2293.47	0		3433.17	14.1067		1834.27	10.2813		1979.6	0		2968.63	5.52
2813.57	3.73076		4616.67	3.92725		1844.27	1.37146		1565.53	6.40339		2295.03	3.06667		3167.33	12.2667		1841.6	6.2548		1942	0		2850.17	1.93953
3438.2	10.4267		4468.03	1.73477		1842.2	2.74291		1702.17	6.6058		2494.33	3.06667		3310.6	13.1259		1997.6	1.73477		1944.33	0		3012.67	3.06667
3161.9	6.2548		4312.83	3.06667		1757	3.87906		1839.4	4.79029		2510.5	0		3478.73	20.9792		1888.4	5.05768		1957.1	0		2988.93	0.867384
3052.77	1.93953		4186.97	4.46513		1907	1.93953		2277.87	11.057		2524.33	4.33692		3503.8	19.0133		1298.17	13.5767		1911.7	0		2951	2.2114
3418.13	7.38551		4109.1	3.1274		1805.63	1.37146		1528.67	19.665		2636.9	0.613333		3587.93	12.4039		1563.77	3.3029		1899.67	0		3086.83	2.45333
3163.97	11.6695		4070.5	0.867384		1943.37	3.57632		1473.97	12.8068		2702.7	0.613333		3627.03	1.37146		1682.57	1.93953		1902.9	0		3097.93	0.613333
3051.23	3.87906		3769.2	5.05768		2003.33	2.45333		1591.23	11.9088		2773.93	0.613333		3749.6	4.33692		1612.53	1.37146		1883.9	0		3006.83	3.73076
3066.03	0.613333		3995.57	0.613333		2101.4	3.3029		1995.67	6.40339		2960.17	0		3640.67	4.94485		2045.13	11.276		1863.77	0		3032.87	1.22667
3129.43	1.22667		3628.53	3.46954		1991.17	0		1837	4.67101		3074.37	0		3764.87	12.4191		2116.4	2.2114		1908.93	0		2980.33	1.93953
3340.73	7.97333		3508.83	2.74291		2106.4	0		1805.83	0		3130.87	0		3757.57	0		2107	0		1850.17	0		2906.83	0
3294.57	3.73076		3485.63	2.2114		2129.57	2.52884		1783.13	6.85728		2822.27	0		3399.77	6.07169		2250.1	4.79029		1894.6	0		2808.6	0.867384
3357.27	2.52884		3389.63	2.2114		2140.5	0.613333		1868.47	3.73076		2744.87	4.90667		3591.83	11.6372		2322	2.74291		1959.9	0.613333		3199.1	3.87906
3127.3	9.81333		3482.97	3.06667		2117.03	3.87906		1879.37	3.1274		3043.33	7.97333		3537.2	1.93953		2308.07	2.52884		1893.97	0.613333		3042.37	1.93953
2611.77	9.58057		3719.47	1.37146		1953.47	7.75812		1837.93	0.867384		3098.13	7.99689		3663.47	2.2114		2327.2	0.613333		2034.23	0		3106.37	2.52884
2544.4	8.67384		3647.83	1.37146		1917.33	2.2114		1793.7	3.92725		3042.83	1.93953		3537.57	14.72		2302.97	0.613333		1899.57	0		3095.73	2.45333
2758.67	8.93027		3408.47	3.46954		1853.13	2.2114		1860.3	3.46954		2789.13	4.42281		3367.73	17.8816		2202.23	3.1274		1882.6	0		2974.8	4.33692
2592.83	5.27609		3756.07	1.37146		1903.93	5.55397		1776.5	4.94485		2810.03	1.73477		3610.77	8.67384		2129.9	3.57632		1742.33	0		3149.43	4.29333
2640.23	3.46954		3694.1	3.06667		1860.2	0.613333		1730.4	2.74291		2605.87	4.11437		3632.57	11.6695		2017.63	1.73477		1896.67	0		3105.1	2.74291
2703.83	3.06667		3528.9	4.79029		1862.3	1.37146		1749.7	2.52884		2478.13	3.06667		3790.77	0.867384		1997.83	0		1868.33	0.613333		3058.37	1.93953
2772.47	2.2114		3602.77	1.37146		1780.8	3.92725		1668.53	2.45333		2266.8	3.87906		3837.57	3.3029		2080.03	0		1895.53	0.613333		2724.57	2.2114
2799.27	0.867384		3424.5	3.06667		1541.43	2.60215		1862.83	4.33692		1947.27	3.06667		3547.33	9.58057		1984.37	1.37146		1876.1	0		3152.03	5.81859
2776.67	0.613333		3357.4	4.42281		1666.6	4.94485		1739.97	5.05768		1791.33	4.33692		3693.47	0.867384		1870.8	0.867384		514.567	20.4158		2888.3	10.1154
2751.8	3.3029		3604.2	0.867384		1517.7	4.33692		1508.5	8.22873		1670.53	6.6058		3467.97	3.87906		1938.33	0.613333		743.733	5.05768		2781.87	2.60215
2717.3	0		3548.23	0.867384		1296.63	15.3456		1629.83	3.68		1560.43	4.94485		3742.67	6.99308		2215.23	5.65465		787.367	27.736		2928.37	0.613333
2851.5	8.22873		3496.63	0.613333		1367.6	9.05576		1508.9	1.22667		1431.97	4.29333		3998.6	2.52884		2215.03	0		1053.93	28.3596		2934.6	1.73477
2862.23	7.38551		3537.9	3.3029		1372.5	6.74667		1519.37	1.22667		1721.07	5.55397		4132.87	1.93953		2056.97	1.73477		1724.57	26.9029		2845.97	1.73477
3236.4	6.85728		3346.73	0.867384		996.667	44.6513		1628.67	16.8416		1649.3	1.22667		3985.63	2.2114		1973.5	0		1929.6	0.613333		3019.17	3.06667
3009.93	7.48669		3432.07	27.4634		1321.6	42.36		1502.53	9.69765		1549.1	5.65465		3966.4	1.73477		2027.93	2.2114		1696.3	0.613333		3092.57	2.52884
3353.83	0.613333		3925.7	0		1263.83	2.74291		1461.23	1.84		1459.33	4.90667		3839.43	8.22873		1970.73	1.37146		1850.27	0.613333		3046.3	1.84
3356	0		3934.73	0.867384		684.5	42.9552		1188	18.4102		1603.03	26.2016		6326.83	26.4872		1365.83	0.867384		2409.33	19.0529		2378.1	20.8624
3574.17	2.52884		4062.87	0.867384		794.4	0		1357.37	0		1928.23	0.613333		7285.8	0		1541.07	2.45333		2727.13	0		2842.5	3.46954
3168	3.1274		3934.7	0.867384		839.133	0		1383.6	0		1864.03	0.613333		7270.8	0		1499.33	6.16392		2739.07	0		2585.93	5.20431
3508.03	3.1274		4084.93	0.867384		772.667	0		1087.4	32.8749		1920	3.57632		7147.8	11.7177		1348.73	6.74667		2720.57	1.73477		2731.03	1.37146
3239.13	1.93953		3921	1.37146		806.267	0.613333		1385.3	30.6667		1930.97	0.613333		7296.43	2.2114		1424.3	3.1274		2110.23	6.04063		2852.1	1.37146
3300.7	2.45333		4041.3	0.613333		789.767	0.613333		1376.5	1.37146		2082	4.42281		7395.93	0		1211.67	7.41093		2015.77	0.613333		3175.53	3.92725
3221.73	4.33692		4067.07	0.867384		769.767	0		1410.97	0.613333		2021.1	1.22667		7582.33	0.867384		1016.8	6.13333		1992.3	0.613333		3074.03	1.37146
3373.83	3.3029		3899.83	2.60215		722.7	0		1425	8.84562		2229.67	6.51982		7557.1	0		877.6	6.16392		2069.2	0		3114.63	2.74291
3374.47	0		4103.73	1.73477		1399.73	22.9652		1496.3	12.3431		2133.8	1.37146		7597.6	0		859.767	2.45333		2029.5	0.613333		3089	0.613333
3482.3	1.37146		3972.13	2.60215		1355	2.2114		1617.97	8.60854		2065.93	0.867384		7298.2	0.613333		767.733	6.16392		2060.4	0.613333		3160.93	1.37146
3403.67	0.613333		3847.73	1.37146		1590.67	2.60215		1523.2	1.37146		2253.33	2.74291		7377.07	0		609	6.77449		2010.5	0.613333		3254.93	0.613333
3405.93	5.24032		3957.9	3.06667		1615.37	0		1472.67	2.74291		2350.5	0.867384		7271.03	1.37146		1239.77	46.7101		2058.13	0		3505.5	0.613333
3338.67	1.22667		4062.3	2.2114		831.767	17.5418		874.433	24.1392		2250.73	0.867384		7086.3	5.65465		791.767	44.0278		2010.17	0		3338.57	2.2114
3648.67	2.45333		3928.57	1.73477		776.467	0		1396	30.3585		2197.6	0		6791.27	0.613333		780.733	0.613333		1919.87	0.613333		3457.17	0
3822.4	1.84		4173.4	2.2114		848.8	0		969.533	30.4512		2179.83	0		6958.13	0.613333		718.533	6.04063		1915.83	0.613333		3276.67	7.15263
4015.37	0		4530.7	2.74291		851.167	0		1384.03	31.43		2199.7	0.867384		7276.13	0		656	1.93953		1970.9	0		3239.47	0.867384
3870.47	1.84		4943.4	2.45333		842.9	0.613333		1414.7	1.84		2237.2	0		7239.93	0.867384		767.633	5.55397		1960.33	0		3407.67	0.613333
3940.7	1.22667		5166.3	1.22667		1488.53	24.2868		1429.17	0		2260.93	0		7554.83	3.46954		688.433	4.33692		1975.23	0		3191.9	1.37146
3355.8	4.94485		5201.63	0.613333		805.1	23.857		963.867	30.6912		2250.03	0.867384		7364.73	3.06667		670.133	3.1274		2094.73	0.613333		3271.33	0.867384
3353.9	1.37146		4991.7	0.613333		1654.67	21.2642		907.967	0.613333		2249.4	0		7065.53	3.06667		606.667	1.93953		2135.6	0		3235.73	8.22873
3347.8	3.3029		5230.23	1.84		1781.6	5.05768		889.367	0		2367.97	1.37146		7322.97	1.73477		831.633	12.3278		1956.57	1.84		3389.4	1.22667
3600.43	0		5142.13	2.45333		1767.07	0.613333		1608.83	18.6538		2511.33	0.613333		6932.57	6.63421		620.7	9.8897		1909.1	1.22667		3445.03	4.42281
3673.63	0		5031.17	0.613333		1714.57	4.46513		1469.77	8.58667		2406.7	0.613333		7331.43	0.867384		522.7	48.5774		2021.03	0		3758	0.613333
3661	3.87906		5185.07	1.84		1691.77	3.68		1449.17	9.8897		2447.1	0		7380.1	0		664.6	49.3457		2072.57	0		3424.47	0.613333
3705.43	5.65465		4726.2	1.93953		1826.57	9.81333		956.267	22.8996		2687.83	0.613333		7532.2	0		663.2	0		2101.33	0		3474.93	1.37146
3832.73	7.58651		4898.63	4.94485		1693	12.9963		934.833	0.613333		2802.43	0		7530	0		952.867	51.4396		2115.33	0		3462.2	5.20431
3957.83	2.60215		4031.33	3.3029		821.667	30.0596		1429.83	30.8684		2798.3	0.613333		7102.03	2.52884		453.2	5.27609		2142.57	0		3542.93	2.74291
3826.03	4.67101		4304.27	0.613333		1521.97	39.1237		1310.4	8.06714		2904.83	0		6680.03	7.97333		709.167	6.31465		2201.47	0		3357.73	3.3029
4124.53	4.67101		4034.57	1.73477		1560.83	1.37146		1256.57	6.2548		2762.2	0		6916.6	1.93953		637.267	0		2200.83	0.613333		3552.17	2.60215
4139.53	4.11437		4267.57	1.73477		1595.17	1.73477		1501	13.8374		3048.9	2.2114		7253.8	1.22667		649.367	0		2170.37	0		3583.23	0.613333
3693.3	5.65465		3526.5	5.20431		1622.87	0.867384		1611.77	5.05768		3196.53	0.613333		7072.2	0.867384		1105.2	47.2067		2237.93	0		3455.87	2.52884
3614.93	1.73477		3793.83	4.33692		1615.43	1.22667		1337.77	7.75812		3275.4	0		7224.03	1.22667		1402.63	3.06667		2159.5	0		3512.83	6.16392
4182.53	4.29333		3806.17	2.2114		1552.73	3.68		1531.97	6.40339		3230.67	0.613333		7274.83	0.867384		1275	2.60215		2200.03	0.613333		3443.33	1.93953
4247.17	8.25156		3613.13	3.92725		817.567	42.8456		1418.03	2.45333		3334.9	0		7271.7	0		576.067	47.2067		2178.4	0		3409.17	0.867384
4295	1.37146		3501.2	1.73477		1682.97	43.9722		1233.2	12.6442		3434.5	0		7334.8	0.613333		705.3	0.613333		2122.43	0		3586.77	0
4266.3	0		3502.37	0.613333		1418.07	6.04063		1361.83	11.3093		3334.87	0.867384		7234.27	0		770	53.2577		2255.77	0		3492.87	0
4087.6	11.4087		3817.97	1.73477		1362.83	4.94485		1581.67	10.5522		3551.57	0		7334.27	0		1100.7	7.17888		2175.73	0		3285.37	7.75812
3615.53	6.99308		3842.5	0.613333		822.433	47.7377		1779	7.58651		3626.17	0		7405.6	0		1510.37	4.79029		2122.93	0		3102.2	4.67101
3453.3	4.29333		3887.33	3.06667		832.567	0		1722.57	1.37146		3542.17	0		7413.2	0		1517.9	1.37146		2103.33	0		3122.7	0
3499.1	8.34224		3777.27	2.2114		775.6	0		2101.43	5.24032		3297.4	0		7233.33	0		1892.67	6.85728		2079.87	0		2875.67	3.57632
3870.63	9.28142		3921.57	4.33692		764.933	0		2033.47	0.613333		2827.9	6.51982		6912.07	9.22042		1771.8	3.06667		2108.17	0.613333		3083.67	3.06667
4169.3	1.37146		3986.07	0.613333		826.6	0		2026.43	0.867384		2656.9	3.1274		7030.23	5.81859		582.733	38.4986		2172.77	0		3112.83	3.87906
4127	0.613333		3932.13	0.867384		775.233	0		1719.03	3.06667		2715.27	4.33692		6740.37	1.73477		725.933	1.93953		2213.83	0		3341	5.20431
4222.67	0.867384		4037.37	0.867384		744.367	0		2106.13	4.33692		2604.87	1.73477		6494.23	7.68504		667	51.6549		2172.77	0		2968.1	9.69765
3662.5	1.37146		3676.17	1.73477		1407.5	41.7653		1978.6	0.867384		2535.7	1.73477		6115.5	13.1116		682.767	52.5215		2197.23	0		2881.23	10.9201
4089.03	8.5207		3878.47	1.73477		1529.63	8.54274		1867.17	0.867384		2409.4	3.57632		5822.07	3.92725		804.2	50.9657		2177.93	0		2905.63	2.74291
3883.6	3.1274		3822.77	1.73477		772.9	41.3125		1896.73	0.867384		2673.93	9.11786		5656.57	6.99308		704.7	5.65465		2259.6	0		2983.5	0.867384
4019.6	12.6442		3677.73	4.79029		1558.57	37.7337		1976.5	0.613333		2481.4	0.867384		5801.73	7.46152		669.867	51.2051		2188.97	0		2926.33	4.67101
3620.93	13.0108		3724.07	3.92725		819.167	37.7337		1690.93	1.93953		2189.23	2.60215		6088.77	3.3029		662.733	0		2279.4	0		2856.7	4.94485
3601.37	8.67384		3806.3	0.613333		726.767	0.613333		1762.6	2.2114		2224.63	2.52884		6032.4	0		618.933	0		2328.47	0.867384		2708.13	4.11437
2919.87	2.2114		3887.3	1.22667		1411.67	42.8676		1676.4	1.37146		2302.47	0.613333		5862.57	0		462.833	5.27609		2186.23	2.52884		2675.6	2.52884
3420.27	1.37146		3751.7	3.87906		1303.4	3.3029		1711.97	11.276		2101.53	3.1274		5579	12.7626		495.867	0.867384		2240.83	0.613333		2629.9	1.93953
3814.8	2.60215		3779.07	1.73477		1306.3	4.42281		1447.7	11.9088		2136.57	0.613333		5726.53	2.52884		601.967	4.79029		2313.17	0		2643.5	1.22667
3766.63	2.52884		3764.17	2.2114		1273.23	1.73477		1262.83	13.2116		2078.73	1.22667		5907.7	0		573.767	0.613333		2262.73	0		2706.67	1.37146
3612.83	1.93953		3947.3	3.57632		763.933	41.5485		1583	14.4362		2035.43	2.74291		5956.43	0		640.3	0.867384		2298.63	0		2667.63	1.37146
2254.7	16.4575		4132.07	22.6933		1208.7	42.6035		1558	10.851		1950.83	0.613333		5894.47	0		751.3	50.0121		2286.3	0		2779.17	1.37146
2567.07	6.2548		4667.13	1.37146		825.467	42.9158		1449.9	1.93953		1988.47	0.867384		5972.87	0.613333		634.1	50.1923		2326.1	0		2743.97	1.37146
2655.8	6.07169		4859.87	0.613333		734.1	0		1575.5	1.22667		1932.2	1.37146		6474.43	7.46152		584.667	0		2259.83	0		2556.5	9.22042
2166.83	2.2114		5090.27	1.37146		649.7	1.22667		955.3	34.3959		2049.1	23.3792		5044.03	20.2307		1708.6	27.878		2149.7	29.7514		2353.6	20.9792
2626.63	10.4086		4992.37	3.3029		801.867	0		1094.67	0		2372.5	1.37146		6016	0		1946.07	0.867384		2435.6	0		2677.9	0.613333
2499.73	11.6695		5507.77	1.73477		881.6	0.613333		1127.23	1.37146		2434.93	1.37146		6109.1	0		1877	12.4191		2551.13	0		2684.33	2.74291
2575.07	2.45333		4753.7	1.37146		1388.43	47.9813		568.533	27.9992		2175.5	5.05768		6321.27	0		1399.07	9.3822		2504.9	0		2627.53	3.87906
2628.87	0.867384		5126.6	2.2114		1372.1	7.38551		627.367	9.69765		2368.53	4.90667		6219.53	0		835.333	9.8897		2535	0		2830.6	2.60215
2534.6	4.46513		5289.23	4.42281		1467.87	4.42281		1204	38.1501		2539.87	5.55397		6343.17	0		658.667	5.55397		2498.5	0		2772.83	1.37146
2472	1.84		5093.13	1.37146		1623.87	3.3029		1274.33	6.99308		2391.4	4.11437		6214	0		530.333	49.6951		2521.67	0		3031.7	4.42281
2482.87	1.37146		4927.97	2.2114		1645.7	3.46954		1279.03	0.613333		2365.5	0.613333		5791.57	9.34201		561.433	0		2510.53	0		3551.23	14.72
2641.2	6.77449		5113.23	0.867384		846.967	30.6912		522.067	27.5523		2219.8	12.3278		5988	1.84		541.167	0		2496.9	0		3514.23	9.69765
2669.3	3.87906		4747	2.2114		1613.77	21.5366		528.933	22.0203		1955.37	4.67101		6020.17	0		485.7	0		2466.4	0		3485.6	8.84562
2603.87	0.867384		4926.17	3.57632		863.133	21.4228		635.933	19.6267		1830.77	2.2114		6105.13	0		526.267	0		2281.53	6.13333		2762.4	11.3093
2823.7	1.37146		4997.57	2.74291		1649.1	13.5767		616.533	0		1942.37	1.37146		6019.53	0.613333		497.067	0		2484.83	2.2114		2789.77	5.65465
2882.7	1.37146		5030.7	3.06667		908.4	12.3278		526.2	5.24032		1901.07	4.46513		5702.3	1.84		549.767	0.613333		2487.63	2.74291		2649.97	9.58057
2953.83	0.613333		4820.87	2.2114		1460.73	1.37146		682.333	5.05768		1993.83	1.37146		5699.67	1.22667		753.633	45.5397		2500.6	2.74291		2611.6	7.36
2734.03	2.52884		4921.33	1.37146		1665.3	10.0594		691.967	1.22667		2022.43	0		5816.67	0		522.233	45.5397		2311.87	2.45333		2801.47	4.33692
2714.57	7.17888		5015.73	5.27609		1674.83	1.22667		1316.2	31.6863		1856.07	4.42281		5941.7	0		541.433	2.74291		2256.77	0.613333		2687.4	6.6058
2535.77	1.37146		4922.7	1.37146		1767.27	0.613333		1269.7	1.93953		1715.5	3.1274		5940.93	0.613333		1158.93	5.65465		2230.33	0		2791.03	5.05768
2680.67	4.33692		4686.93	5.48582		1801.93	6.63421		1476.8	2.52884		1649.77	1.22667		6102.3	0		750.067	1.22667		2274.37	0.613333		2965.87	11.057
2634.93	2.74291		4755.4	1.37146		1873.17	9.69765		1466	0.867384		1733.17	0.613333		6066.9	0		1083.87	3.06667		2244.4	0.613333		3096.33	4.42281
2597.7	7.58651		4839.6	0.613333		1630.43	27.878		1275.13	3.68		1759.03	4.11437		6061.77	0		1064.13	0.867384		2268.6	1.37146		3184.7	0.867384
2190.07	6.40339		4885.4	6.99308		792.133	27.8443		1396.53	1.37146		1907.17	7.15263		6378.97	0		930.7	1.93953		2164.37	0.867384		2836.27	24.5333
2153.2	4.67101		4573.23	3.57632		688.167	0		531.2	28.7286		2085.97	0		6290	0		1036.43	44.4191		2235.67	1.37146		2854.23	2.2114
2279.9	1.84		4839.57	3.57632		770.933	0		579.233	8.93027		2341.3	0.867384		6259.73	0		1626.7	10.5878		2203.33	0.613333		2632.17	3.57632
2574.17	12.9963		4791.1	3.3029		778.767	0.613333		492.8	7.97333		2480.63	0		6325.9	0		1107.33	9.98434		2129.2	0.867384		2276.27	9.83248
2249.77	5.24032		4850.67	2.60215		770.333	0		546.467	7.97333		2588.1	0		6277.57	0		776.433	7.15263		2058.93	2.2114		2098.9	5.20431
2277.53	8.93027		4836.07	2.60215		741.667	0.613333		1739	24.0533		2763.03	0		6376.47	0		1068.63	51.3811		2011.6	0.613333		2112.27	3.3029
2423.47	4.29333		4359.2	8.22873		753.667	0.613333		1902.43	6.6058		2480.83	3.57632		6392.4	0		981.7	0.613333		1931.4	0.867384		2224.47	7.99689
2394.33	3.57632		4235.33	0		687.4	0		1941.17	1.37146		2779.63	6.31465		6250.97	0		700.767	52.6646		2035.8	0.867384		2307.4	1.37146
2240.03	11.7177		4411.13	2.74291		729.167	0		2433.87	6.85728		2563.4	4.11437		6438.9	0		1423.7	14.3709		2132.07	0.867384		2094.47	9.69765
2357.13	13.3954		4468.67	4.94485		814.033	0.613333		2208.63	7.97333		2616.8	2.74291		6424.57	0		965.033	7.8545		2037.13	0		2095.4	6.16392
2637	9.36213		4744.97	3.06667		761.5	0		1942.2	2.52884		2398.07	3.06667		6322.77	0		1002.6	1.93953		2317.73	10.851		2071.8	1.93953
2681.23	3.92725		4617.37	0.867384		691.733	0.613333		2722.77	11.8454		2763.7	2.60215		6294.07	0		1873.27	21.8402		2084.23	4.42281		2202.73	4.33692
2678.5	3.06667		4625.83	1.73477		767.167	0		2382.7	14.12		2775.97	1.37146		6281.33	0		2592.47	20.8533		1735.17	3.92725		2247.9	7.75812
2646.97	3.1274		4585.73	3.3029		730.567	0		2416.57	0.867384		2709.63	4.33692		6331	0		2280.4	9.22042		1634.97	2.74291		2527.77	13.24
2648.33	0.613333		4543.27	0		708.6	0.613333		2464.97	0		2723.97	3.57632		6189.17	0		2235.7	6.51982		1671.43	0		2388.5	8.34224
2498.2	5.48582		4644.2	0.613333		698.633	0.613333		2458.53	1.37146		2814.43	1.73477		6407.13	0		2213.2	10.1154		1724.17	0.613333		2877.5	15.9467
3031.47	7.17888		4878.43	5.78618		753.167	0		2387.37	2.74291		2826.57	6.51982		6454.2	0		2155.33	4.33692		1705.13	0		2370.2	19.7984
2683.7	1.22667		4622	7.68504		731.667	0.613333		2350.9	2.52884		2601.23	1.93953		6186.77	0.613333		1987.73	13.7145		1734.03	0		2223.87	11.6533
2606.97	6.04063		4417.2	5.20431		752.5	0		2316.7	0		2592.3	0		6101.7	0		1887.83	0.613333		1696.4	0		2247.6	0.613333
2602.8	3.46954		3690.5	1.73477		709.9	0.613333		2504.77	7.68504		2744.1	1.84		6016.27	3.87906		1808.93	3.06667		1725	0.867384		2234.83	2.74291
2563.43	3.3029		3869.27	0		699.2	0.613333		2575.67	7.68504		2695	3.92725		5941.97	1.73477		1754.87	11.276		1605.57	0.613333		2326.67	0
2468.73	3.06667		3983.23	0.613333		769.233	0.613333		2789.37	3.3029		2718.27	7.48669		5809.93	12.5845		1926.37	6.77449		1663.77	0		2436.93	5.55397
2116.37	6.63421		4336.9	4.42281		751.267	0		2344.7	3.92725		3165.53	5.55397		6064	4.42281		1902.5	6.93907		1675.83	0.867384		2257.73	1.73477
2279.3	6.07169		4251.13	3.3029		705.433	0.613333		2319.53	5.65465		2735.73	3.3029		5975.83	0.867384		2019.8	11.9088		1699.17	0		2323.77	0.867384
2738	6.04063		4442.13	3.57632		765.667	0.613333		2254.5	1.37146		2690.1	0.867384		5969.47	0		2326.47	9.11786		1720.23	1.37146		2523.73	3.06667
2915.47	6.51982		4505.17	2.2114		734.2	0		2096.37	10.5878		2608.27	1.73477		5868.7	0		2404.07	5.24032		1524.1	0		1874.9	15.086
2998.97	3.92725		4628.07	1.22667		725.7	0.613333		2155.5	2.60215		2670.67	1.73477		6167.3	4.79029		2618.53	13.9862		1642.9	0		1929.2	9.98434
2800.33	6.07169		4667.7	1.93953		688.6	0.613333		2609.37	10.4986		2845.23	0.613333		5768.77	3.92725		2445.63	11.057		1641.03	0.613333		2182.1	12.4039
2435.57	7.58651		4743.23	1.22667		765.733	0		2165.63	9.28142		2905.43	2.60215		5838.87	0		2060.97	8.7816		1600.7	0		2066.5	1.93953
2655.83	3.1274		4687.23	1.22667		766.367	0		2341.3	8.60854		2977.4	7.75812		5850.33	0.613333		2422.4	10.7114		1599.67	0.613333		2087.33	6.85728
2693.63	4.46513		4694.37	0.613333		1264.97	49.7141		2118.5	6.99308		2781.9	4.11437		5754.8	6.99308		2634.53	1.22667		1651.83	0.613333		2101.9	0.867384
2659.7	2.45333		4769.87	6.2548		714.4	49.7141		2155.3	4.94485		2560.6	1.22667		5550.67	8.54274		2263.33	5.55397		1644.53	1.22667		2172.37	4.67101
2783.03	3.1274		4742.03	1.37146		738.333	0		2331.43	4.46513		2689.23	7.46152		5218.73	5.81859		2342.47	1.93953		1593.93	3.1274		1771.97	3.87906
2755.53	1.93953		4779.63	1.93953		773.233	0		2029.57	4.33692		2935.43	6.77449		4952.07	0.867384		2087.77	6.2548		1513.67	1.37146		1706.63	1.73477
2793.57	15.5284		3874.13	1.73477		753.433	0		1808.03	2.52884		3089.53	3.87906		4607.1	1.73477		1927.07	4.29333		1669.4	2.2114		1689.03	3.1274
3288.63	0.613333		4311.73	2.52884		753.967	0.613333		1741.7	1.37146		2985.7	3.92725		4957.2	1.37146		2239.93	1.22667		1685.03	1.93953		1732.2	7.97333
3393.7	1.37146		4780.6	4.11437		746.533	0.613333		1835.6	1.84		3116	1.84		5042	0		2215.7	0		1816.4	0.867384		1786.7	12.0501
3340.83	0.613333		4722.83	2.74291		786	0		1611.2	1.22667		3138.13	3.06667		5145.9	0		2075	2.2114		1789.2	0.613333		2113.57	11.057
3333.23	1.37146		4826.93	2.45333		604	3.3029		1918.43	26.6288		1801.43	28.9049		3942.53	10.729		1986.73	39.9986		2308.47	28.7155		2417.5	14.6303
3216.53	1.37146		4603.17	8.25156		703.867	0.613333		2258.73	0		2072.63	4.42281		4431.2	0.867384		2334.4	0		2608.17	0		2556.2	4.46513
3076	1.84		4813.73	7.41093		789.667	0.613333		2350.63	0		2119.9	4.33692		4386.3	1.22667		2470.63	1.37146		2704.33	0		3037.23	6.99308
3087.5	1.22667		4707.63	1.73477		681.333	0.613333		2383.37	3.73076		1903.87	7.15263		4544.97	0.613333		2281.77	1.73477		2749.77	0		2862.67	0.613333
3221.3	1.22667		4408.4	3.06667		773.633	0		2208.6	4.29333		2101.83	0.613333		4668.07	0		2309.07	3.57632		2609.47	0		2792.83	0.867384
3197.9	4.11437		4354.57	4.11437		733.2	0		2217.37	0		1988.73	1.37146		4814.33	0		2381.5	1.73477		2682.8	0.867384		2788.97	1.73477
3153.07	2.60215		4306.9	3.1274		753.267	0		2271.1	0		2157.6	2.2114		4958.53	0.613333		2334.97	3.06667		2687.3	0.867384		2835.37	0
3148.93	0.867384		4302.33	2.52884		755.3	0		2366.03	0.613333		2221.57	1.37146		4795.4	2.74291		2387.4	0.613333		2751.7	0.613333		2798.37	0.867384
3169.53	2.60215		4564.43	3.46954		752.9	0		2290.83	0		2245.33	2.2114		4826.97	9.60019		2240.67	3.92725		2718.57	0		2736.23	0.613333
3322.1	0		4238.03	8.93027		696.267	0		2377.73	1.22667		2188.03	4.33692		4732.53	7.17888		2554.8	7.15263		2695.17	0.613333		2718.7	0.613333
3340.77	0		4060.07	3.73076		696.7	0		2422.67	1.84		2289.4	3.92725		4922.17	4.42281		2570.73	0.613333		2676.9	0.613333		2604.1	0.613333
3245.57	1.37146		4540.33	4.11437		720.4	0.613333		2520	0.867384		2217.53	2.60215		4568.5	6.40339		2503.47	1.37146		2559.9	0.867384		2599.83	0.867384
3428.33	2.60215		4632.9	0.867384		726.633	0.613333		2539.97	0.613333		2187.47	0.867384		4480.03	9.2		2420.83	0.867384		2435.37	2.74291		2565	0.613333
3164.63	2.60215		4370.7	9.22042		733.933	0.613333		2472.67	0		2104.27	1.93953		4825.13	1.37146		2320.1	5.24032		2401.07	0.867384		2499.13	3.06667
3164.33	2.74291		4592.97	2.2114		638.767	0.613333		2554.87	1.37146		2117.77	3.46954		4791.63	0		2341.1	2.52884		2335.93	0		2732.9	15.3823
3276.6	1.22667		4496.5	2.60215		759.833	0		2610.87	0.613333		2180.57	0.867384		4835.27	0.613333		2615.57	5.65465		2516.17	0.867384		3098.5	10.2813
3755.7	4.67101		4404.47	6.85728		775.733	0		2624.93	1.93953		2160.53	1.22667		4880.2	0.867384		2741.53	5.24032		2461.63	0.867384		3251.43	6.13333
3930.43	0.613333		4229.3	3.87906		698.1	0		2541.97	1.93953		2001.13	3.06667		4963.67	0		2656.5	0.867384		2526.5	0		3407.7	3.46954
4062.87	1.22667		4429.8	1.22667		760.633	0		2746.93	0.867384		2079.53	1.22667		5106.7	0		2585.4	1.37146		2544.33	0		3371.77	0.867384
4004.2	4.94485		4404.97	11.057		720.4	0		2810.8	0.613333		2216.5	4.79029		5256.23	0		2640.07	1.22667		2554.67	0		3162.63	6.13333
3775	3.73076		4433.13	4.79029		739.4	0.613333		2994.07	5.81859		2737.4	3.06667		5422.37	0		2681.23	1.22667		2600.77	0		3206.53	2.45333
4223.1	1.84		4236.9	4.42281		717.067	0.613333		3002.77	3.46954		2941.9	1.93953		5529.93	0		2153.07	6.40339		2554.47	0		3143.27	9.69765
4125.97	2.52884		4093.57	4.11437		775.7	0		3089.43	4.67101		3129.57	3.1274		5413.9	4.67101		2238.1	0		2546.97	0		2579.93	12.88
4072.07	1.22667		4134.9	4.33692		759.967	0		3301.07	4.33692		3328.23	0.613333		5577.63	0.867384		2327.8	0		2551.8	0		2476.1	10.729
4035.77	1.84		4361.8	1.73477		723.833	0		3527.1	3.3029		3348.5	4.94485		5603.3	0		2363.73	0.613333		2509.23	0		2427.13	2.52884
4139.63	3.1274		4108.7	4.11437		716.467	0		3346.53	5.65465		3713.03	3.57632		5730.4	0		2547.87	5.65465		2483.5	0		2323.73	1.22667
4117.37	1.93953		4224.1	3.73076		750.967	0		3340.5	3.3029		3728	3.57632		5821.03	0		2203.2	22.7595		2413.17	1.37146		2304.27	0.867384
4125.43	0.613333		4520.83	9.2		790.933	0		3168.4	0.867384		3675.47	9.11786		5824.13	0		2040.3	5.05768		2359.63	1.37146		2247.8	3.57632
3889.73	9.3822		3951.97	4.79029		707.767	0.613333		2881.17	11.4087		3818.07	21.1489		5718.1	0		2364.93	3.73076		2228.87	0.613333		2242.53	8.34224
3826.33	4.11437		3980.03	2.60215		685.567	0.613333		2738.9	5.05768		4181.5	1.93953		5697.07	4.42281		2429.6	4.94485		2637.2	6.40339		2117.57	3.06667
3812.83	0.867384		4284.47	6.63421		671.533	0		2584.93	1.37146		4183.53	0.867384		5182.27	1.37146		2626.87	5.78618		2745.4	7.48669		2182.33	4.11437
3676.63	1.73477		4277	2.2114		728.433	0		2375.97	15.9467		4354.53	10.7114		5259.07	5.24032		2886.1	2.52884		2619	2.60215		2209.73	0.613333
3907.3	0.867384		4367.73	0.867384		635.5	0.613333		2646.23	9.69765		3918.27	6.63421		4926.7	1.93953		2695.6	10.2813		2533.9	0		2026.17	8.18289
3890	0		4315.63	0		772.433	0.613333		2550.03	4.11437		3531.07	10.5878		4634.23	4.90667		2518.1	3.57632		2487.97	0.867384		2119	7.48669
4215.23	5.27609		4292.47	0		700.433	0		2723.3	10.4806		3558.63	1.73477		5109.2	1.84		2374.17	6.6058		2558.43	3.06667		2224.87	1.22667
4165.7	0.613333		4112.1	2.2114		718.1	0		2722.77	7.46152		3763.1	0.867384		5102.5	0		2843.17	11.5235		2541.03	3.06667		2427.3	2.52884
4152.07	0.867384		4068.1	0.867384		679.6	0		2761.63	9.52149		3770.23	1.93953		5268.8	0		2226.03	18.684		2595.53	0.867384		2348.13	13.9862
4085.9	1.22667		4130.13	1.84		697.167	0.613333		2272.53	15.3456		4012.17	0.867384		5304.37	0		2706.8	14.771		2568.03	0.613333		2301.27	4.79029
4096.4	1.93953		4142.57	1.22667		1325.27	45.4902		2261.13	0		3960.9	0		5228.7	0		2658.23	0		2531.03	0		2325.93	0.867384
4118.63	1.84		3910.53	1.93953		734.533	44.8782		2148.63	4.33692		4135.57	0		5393.53	0		2510.67	10.1154		2558.27	0.613333		2503.47	16.5714
4121.37	1.37146		4071.77	0.867384		757.433	0		2105.63	1.93953		3985.83	0		5579.63	0		2604.87	2.2114		2580.2	0		3056.77	11.057
4036.6	0		3985.17	1.73477		688.133	0		2066.8	4.67101		4107.13	0		5626.47	0		2517.53	2.2114		2548.7	0		3043.2	3.3029
4008.6	0		3926.93	3.46954		1217.63	41.6435		1788.9	10.5878		4162.8	0.867384		5678.8	0.613333		2543.83	4.11437		2524.73	0.867384		2902.9	4.46513
4140.3	2.74291		4078.33	1.93953		764	41.6435		1851.87	0.867384		4100.4	3.46954		5594.27	0		2315.23	3.73076		2741.3	4.94485		2496.47	6.04063
3904.57	6.40339		4276.1	1.93953		1205.77	40.7809		1602.13	7.75812		3708	4.67101		5869.53	0.613333		2117.63	6.40339		2557.2	1.73477		2504.9	6.40339
3650.47	8.22873		4230.1	1.22667		1285.47	0		1499.9	5.65465		3512.1	1.84		5730	0		2175.6	2.52884		2604.57	4.33692		2348.77	8.5207
3283.8	5.27609		4282.93	0.613333		725.233	41.3807		1210.63	6.2548		3270.2	9.69765		5798.77	0		1961.33	5.48582		2598.8	3.57632		2201.4	4.94485
3182.87	1.37146		3763.63	7.75812		731.3	0.613333		1283.97	1.22667		3140.33	3.57632		5844.43	0		2022.4	1.84		2518.43	0		2273.13	1.73477
3282.53	0.613333		3884.3	0.613333		1634.43	33.828		1147.3	3.87906		3142.37	1.37146		5831.63	0		2044.63	1.93953		2511.37	0		2403.07	8.7171
3561.13	6.13333		3773.9	1.37146		1642.13	0.613333		1370.73	4.46513		3215.43	5.65465		5704.9	0		1928.1	0.613333		2595.57	0		2675.87	8.5207
3722.43	0.867384		4017.43	1.37146		1667.6	0.867384		970.167	9.60019		2977.67	5.27609		5766.5	0		1938.13	0.867384		2549.5	0.613333		2656.47	2.45333
3812.53	1.73477		4117.5	2.52884		1618.23	1.37146		1142.1	6.99308		2975.73	7.15263		5855.83	0		1915.43	1.37146		2482.63	0		2300.77	13.7145
3854.97	0.867384		4074.6	0		1649.3	1.84		1152.13	2.52884		2334.03	15.3333		5796.6	0		1799.9	0.867384		2537.77	0.613333		2242.6	4.79029
2283.67	31.9876		4378.1	18.1115		1701.03	2.45333		1174.57	0.613333		2504	7.38551		5915.73	0		1820.6	0.613333		2527.87	0		2423.47	6.99308
2488.87	0.867384		4847.7	0.867384		1889.43	8.25156		1214.33	4.67101		2219.17	6.13333		5830.27	0		1635.37	3.3029		2568.47	0		2698.47	7.48669
2703.63	1.84		4698.97	1.22667		1177.5	21.7366		1207.6	1.37146		2138.83	0.867384		5937.27	0		1568.33	3.68		2528.8	0.613333		2229.7	11.7817
2670.27	0		4874.9	5.48582		1618.83	11.7177		1325.6	3.92725		2068.7	2.2114		5893.6	0		1643	0.613333		2522.53	0		2590.87	6.99308
2572.63	1.93953		4931.7	0.613333		1617.27	0.613333		1311.73	2.2114		2172.47	3.92725		5944.37	0		1569.53	0.867384		2498	0		2560.2	1.93953
2649.37	1.84		5004.23	1.37146		1570.43	18.6538		2010.3	46.8709		2026.6	8.7816		3435.43	38.4105		1427.07	25.2884		2713.47	11.6533		4251.37	28.3596
2722.7	0		4665.43	6.6058		1670.03	0.613333		2302.5	0		2306.37	0.867384		3951	0.613333		1628.1	3.3029		3064.83	0		5147	0.867384
2707.73	0		4209.03	3.73076		1560	7.38551		2306.13	0.613333		2502.53	1.22667		3970.4	0.613333		1641.23	3.1274		3210.73	0		5762.63	3.92725
2665.43	1.22667		4714.37	3.1274		1674.97	0.867384		2367	2.2114		2656.67	0.613333		4097.4	0		1266.77	9.9087		3277.67	0		5870.37	3.06667
2746.97	0.867384		4424.4	1.93953		1553.5	3.1274		2240.2	1.73477		2366.9	4.90667		4177.87	0.867384		1067.47	39.8714		3250.93	0		6115.5	8.67384
2871	0.613333		4231.83	3.68		1497.37	1.22667		2556	1.73477		2098.4	2.52884		4185.2	0		1066.9	0.867384		3191.07	0		5637.13	6.85728
2861.2	0		4695.63	3.87906		1538.13	0.867384		2341.83	4.46513		2223.23	6.40339		4078.27	1.37146		1026.03	0		3318.7	0		5351.57	6.85728
2779.47	1.93953		4683.8	0.613333		1547.83	3.68		2195.03	1.93953		2291.27	2.74291		4104.1	0		489.167	15.9585		3419.97	1.37146		5463	0.613333
2832.67	0		4479.13	0		1508.77	0		2288.33	2.74291		2396.03	3.3029		4226.77	0		800.567	14.2262		3372.7	0		5347.7	3.06667
2773.7	0.867384		4714.1	2.2114		1603.43	1.22667		2238.3	3.06667		2246.17	10.4806		4210.2	0		833.467	1.37146		3400.93	0		5259.53	0.867384
2695.13	1.73477		4715.17	2.74291		1513.27	1.84		2296.63	4.33692		1975	7.75812		4253.9	0.867384		528.4	0.613333		3377.27	0		5340.67	2.60215
2736.4	0.613333		4447.03	1.73477		1504.43	1.22667		2349.8	2.74291		1956.7	2.74291		4270.37	0		1122.53	5.81859		3377.47	0.867384		5123.13	1.84
2707.47	0.867384		4362.77	1.93953		1640.27	1.22667		2428.6	1.37146		2129.03	1.37146		4282.33	0		958.433	40.8546		3353.53	0.613333		4829.37	11.5724
2755.93	1.37146		4637.33	5.78618		1677.37	4.90667		2555.07	0		2033.27	0.867384		4425.67	0		1717.2	13.7145		3314.23	0.613333		4235.73	12.4039
2838.1	0		4361.57	5.24032		1696.37	3.87906		2420.5	3.06667		2212.83	1.37146		4306.77	0		1256.5	8.34224		3277.47	0		3666.7	10.4267
2852.17	1.37146		4174.03	4.94485		1725.4	4.46513		2336.5	5.55397		2139.1	3.92725		4512.63	5.20431		964.833	6.13333		3321.13	0		3582.07	1.93953
2959.3	1.37146		3856.23	1.22667		1693.83	7.38551		2370.77	2.52884		2016.13	2.60215		4488.73	0		968.967	3.57632		3240.33	0.613333		3733.87	6.13333
3043.5	0.867384		4092.77	3.73076		1618.9	4.46513		2358.07	3.68		2025.17	0		4517.17	0.613333		981.033	4.11437		3293.43	0		4067.43	3.87906
3013.93	0		4527.9	3.3029		1471.9	5.48582		2389.97	0.613333		1925.6	9.58057		4560.03	2.2114		962.6	3.3029		3418.37	0		4141.5	1.73477
3120.43	1.93953		4558.93	0		1391.43	3.46954		2306.53	2.74291		1864.2	4.11437		4321.33	0.613333		1005.2	0.867384		3387.83	0.613333		4415.53	3.3029
3128.43	1.22667		4146.9	1.37146		1451.57	1.73477		2568.4	1.37146		2075.2	1.93953		4568.63	0.613333		1134.17	4.46513		3398.43	0		4488.57	2.2114
2927.17	2.45333		4641.93	4.67101		1713.83	8.60854		2391.6	1.93953		1834.03	6.6058		4942.57	5.65465		1420.17	7.75812		3468.5	0.867384		4661.73	1.37146
2992.57	0.613333		5026.67	3.46954		1719.7	1.22667		2583.93	6.16392		2081.47	3.92725		4906.43	1.37146		1996.47	10.4447		3426.1	2.74291		4696.43	3.06667
2780	2.2114		5038.2	0.613333		1788.7	4.29333		2642.5	2.52884		2043.7	4.11437		5028.53	0.613333		2083.43	0.613333		3308.07	0		4622.57	8.5207
2557.97	3.06667		4843.4	2.74291		1882.27	2.52884		2631.67	0.613333		2257.77	2.2114		5079	0		2057.5	2.45333		3345.33	1.37146		3061.77	5.20431
2747.1	2.45333		4974.1	4.67101		1869.9	6.40339		2576.7	0.867384		2162.97	0.867384		5206.83	0		2225	3.73076		3438.6	0		3074.1	6.85728
2907.93	3.1274		4542.47	3.87906		1914.13	3.92725		2758	5.55397		1991.73	1.37146		5125.23	0		1360.5	18.7243		3329.83	0		2927.3	12.2667
3146.87	2.74291		5103.77	5.05768		1943.07	0.613333		2868	4.33692		2374.3	3.06667		5123.73	0		1774.67	19.2004		3404.33	0		2945.47	2.2114
2926.3	1.22667		4534.5	6.85728		1977.07	1.37146		2893.37	0.613333		2457.47	5.05768		5084	0.867384		1183.9	11.3093		3401.77	0		2905.33	2.2114
2650.73	6.2548		4667.23	3.68		1898.03	5.48582		2588.5	10.4986		2553.5	0		4894.33	1.37146		624.567	11.3093		3393.23	0		3124.33	9.36213
2591.17	4.11437		4672.77	1.93953		1836.03	7.75812		2511.63	0.613333		2615.93	0.867384		4809.67	1.37146		826.8	13.1259		3467.2	0		2924.7	9.05576
2695.23	3.87906		4895.2	0.613333		1784.33	1.37146		2708.17	1.37146		2630.07	0		4809.23	0.867384		1255.03	9.81333		3395.1	0.613333		2882.3	4.42281
2779.1	0		4838.33	0		1942.63	0		2693.53	5.55397		2297.77	12.3431		4803.23	4.94485		1677.7	5.05768		3429.1	0.613333		3096.77	1.37146
2787.63	1.37146		4625.33	1.37146		2053.1	6.31465		2623	4.94485		2553.97	10.4267		4863.97	0		2083.77	14.1599		3414.83	0.613333		2953.63	6.99308
2779.17	1.37146		4328.63	3.3029		1962.77	4.94485		2127.63	6.40339		2076.23	18.4102		4600.87	4.94485		2440.43	13.783		3449.37	0.613333		3095.67	2.60215
2637.63	3.92725		4368.87	1.73477		1821.93	14.54		2415.6	3.87906		2132	1.37146		4622.33	0.613333		2845.57	4.46513		3507.13	0		3018.57	0
2521.1	1.37146		4444.93	0.613333		2283.4	10.9201		2479.23	5.05768		2155.7	4.79029		4759	0		2854.6	9.11786		3484.87	0		2698.47	15.9585
2672.37	0.867384		4530.17	7.41093		2433.2	4.33692		2572.7	8.18289		2336.57	1.93953		4876.73	0		2943.6	10.2079		3492.5	0		2883.53	13.3954
2540.27	3.1274		4710.07	3.68		2446.13	0		2511.97	0.867384		2285.8	0		4824.47	0.613333		2884.67	0		3482.27	0.613333		3015.13	0
2654.13	1.93953		4586.27	1.22667		2495.67	1.93953		2792.03	4.90667		2175.17	0.613333		4773.27	0		2632.23	1.84		3474.67	0		3150.47	3.57632
2738.83	1.22667		4706.7	3.73076		2536.9	0.867384		2794.63	3.06667		2049.93	0.613333		4781.37	1.93953		2580.87	4.79029		3434.43	0		2953.3	5.48582
2851.13	0.867384		4682.6	1.84		2582.77	0		2571.87	2.74291		2295.5	3.68		4737	4.11437		2311.5	6.74667		3352.87	0.613333		3171.1	4.94485
2989.9	1.37146		4844.37	0		2686.07	2.2114		2552.5	4.42281		2004.87	6.13333		4672.6	2.2114		2018.13	10.4986		3470.47	0.613333		3140.7	2.52884
3156.7	1.73477		4482.53	1.93953		2615.5	1.37146		2556.67	2.2114		1952.47	4.33692		4443.17	3.06667		2206.37	2.52884		3479.5	0		3078.7	3.1274
3157.77	1.37146		4546.93	0.613333		2457.97	3.06667		2599.23	0.867384		1786.73	3.3029		4430.63	6.51982		2144.7	3.06667		3291.3	0.613333		3163.07	1.93953
3308.1	0		4557.07	0		2541.5	2.45333		2562.2	2.52884		1728.87	5.55397		4234.77	4.33692		2256.73	9.28142		3300.67	0		3115.83	1.84
3255.53	0.867384		4804.83	1.84		2613.43	5.27609		2455.2	3.73076		1758.03	0.613333		4275.17	2.60215		2666.37	12.6442		3324.27	0		3098	0.867384
3268.63	0.867384		4633.3	3.87906		2537.3	5.48582		2338.17	0		1604.7	6.51982		4139.33	3.06667		2637.03	14.9734		3397.77	0.613333		3178.83	2.52884
2620.07	6.93907		4690.1	3.1274		2182.83	9.22042		2592	0		1631.1	3.06667		4227.23	1.93953		2626.9	10.4267		3070.27	5.81859		2995.57	9.81333
2422.07	4.33692		4771.67	4.94485		2000.03	4.94485		2399.37	2.45333		1560.6	1.37146		4351.47	1.37146		2386.63	8.18289		2952.37	0.613333		2924.73	13.8781
2538.9	0		4971.5	2.52884		1963.2	3.3029		2497.37	0.867384		1595.73	0.867384		4247.5	2.74291		2177.93	5.81859		2896.83	0.867384		2595.07	7.97333
2360.83	0		5140.4	0.613333		1965.07	3.1274		2526.97	1.22667		1584.23	5.48582		4255	0.867384		2265.77	4.67101		2810.87	0		2825.77	5.48582
2861.33	25.0192		3260.07	19.8648		2046.13	5.05768		2487.83	1.84		1554.2	5.05768		4233.87	0		2368.4	5.78618		2777.9	0		3129.93	17.0414
3454.7	2.52884		3875.9	3.3029		2057.83	3.3029		2388.8	0.613333		1629.33	3.46954		4357.23	0.613333		2142.3	5.65465		2647.37	0.867384		3068.07	4.90667
3419.33	1.37146		4103.4	5.20431		2407.3	9.8897		2406.47	2.45333		1674.67	0.613333		4302.77	0.867384		1885.73	9.69765		2735.37	0.867384		2732.2	6.63421
3330.5	5.05768		3948.8	2.2114		2320.27	6.77449		2171.13	6.6058		1631	0.867384		4510.97	6.93907		1794.5	6.74667		2732.43	1.73477		2899.5	2.2114
3480.37	1.37146		3813.63	1.73477		2172.33	5.55397		2224.7	5.24032		1740.47	10.4267		4452.93	2.60215		1858.6	9.8897		2735.5	0.613333		3008.47	0.613333
3242.07	1.84		3969.97	3.3029		2055.83	8.34224		2105.03	8.34224		1911.4	4.94485		4525.03	4.79029		1879.67	5.48582		2666.37	0		2934.7	1.73477
3019.33	8.18289		3761.77	5.81859		1363.2	26.2016		1666.23	12.2667		1787.37	12.7626		3467.9	17.2716		2061.93	26.5369		2762.27	3.73076		2790.1	6.07169
2881.83	2.45333		3965.2	1.93953		1589.77	0.867384		1968.67	0.867384		2183.9	1.37146		4091.63	0		2662.4	2.2114		3263.27	0		3367.63	0.613333
2650.23	3.73076		4225.5	1.37146		1609.73	0.867384		1893.87	1.37146		2217.93	1.22667		4304.73	0.867384		2444.8	1.73477		3360.93	0		3296.9	8.60854
2802.47	2.2114		4437.3	1.22667		1527.03	1.93953		2129.87	1.73477		2291.53	6.51982		4282.8	0		2211.13	9.22042		3490.13	0.613333		2835.13	8.60854
2812.7	1.37146		4152.03	1.84		1619.53	5.24032		2071.77	4.42281		2407.17	0		4286.53	0		2216.1	1.22667		3348.1	1.37146		2855.07	3.57632
3009.8	2.2114		4369.77	3.68		1680.3	0.613333		1950.27	4.33692		2464.6	0		4372.9	2.2114		2355.07	3.06667		3339.3	0.613333		2717.1	4.79029
3103.17	6.04063		4428.23	2.2114		1665.87	0.613333		1947.07	3.92725		2505.4	2.45333		4274.23	1.73477		2093.47	3.1274		3573.8	0		2748.67	1.37146
2968.87	4.33692		4533.87	1.37146		1727.5	1.37146		1872.4	2.74291		2583.9	1.22667		4171.83	4.11437		2116.87	13.9862		3600.03	0		2476.1	6.31465
3177.3	4.11437		4358.93	0.613333		1706.23	2.52884		1932.93	9.98434		2617.43	0.613333		4146.7	0		2124.4	0.867384		3618.27	0		2487.5	1.22667
3174.07	3.06667		4564.13	1.22667		1598	3.06667		1956.67	2.52884		2633.2	0		4226.23	0.613333		2273.5	6.07169		3615	0.613333		2482.2	1.22667
3252.5	3.46954		4471.23	3.06667		1827.57	13.549		1964	0.613333		2553.57	0		4125.63	0.867384		2188.93	1.37146		3648.97	0		2722.2	6.04063
3226.37	1.73477		4424.3	4.42281		1867.3	0.867384		2006.37	0		2564.4	2.60215		4223.7	0		2233.13	4.42281		3525.1	0		2807.6	15.3823
3117.63	3.57632		4213.93	2.52884		1886.17	4.33692		1998.4	3.57632		2424	5.65465		4219.47	0		2197.03	3.06667		3653.03	0		3060.6	5.48582
3272.43	4.11437		4460.57	1.22667		1794.73	6.04063		2099.87	0.867384		2621.83	8.18289		4217.87	0		2014.33	4.11437		3552.53	0		3259.5	9.52149
3281.83	0.613333		4472.5	5.05768		1871.13	3.87906		1878.97	1.22667		2536.73	2.2114		4253.77	0		2151.9	7.80646		3694.1	0		3265.43	1.84
3392.2	3.06667		4373.33	0		1770.03	5.20431		1991.57	1.93953		2673.13	6.2548		4137.83	0		2373.8	5.48582		3539.7	0		3270.83	1.37146
3517	3.68		4067.27	4.94485		1567.8	10.4447		1957.57	3.57632		2797.9	1.37146		4187.77	0		2265.83	26.2016		3490.63	1.37146		3179.03	1.37146
3458.67	0.613333		4433.87	2.45333		1590.9	3.1274		1984.97	0.867384		2857.1	3.3029		4270.87	0		1840.7	10.7114		3473.53	0.613333		3045.23	11.3093
3236.03	8.60854		4173.2	3.87906		770.5	17.1075		1923.5	3.06667		2744.6	9.60019		4178.1	0		1857.8	2.52884		2602.3	8.06714		2546.33	15.637
3358.67	6.31465		4420.47	3.3029		1529.43	24.2014		2019.1	0.613333		2099.23	17.0524		4195.1	0		2021.8	9.3822		2702.07	4.33692		2388.33	0.613333
3288.2	0.867384		4483.73	1.73477		1510.43	4.94485		2151.5	1.37146		2003.97	10.4267		4435.33	0		2022.77	1.84		2648.67	11.276		2349.9	14.12
3223.07	6.85728		4549.47	1.73477		1537.83	1.22667		2346.67	1.37146		2236.63	2.74291		4429.27	0		2456.43	11.2593		2680.1	1.22667		2302.17	1.84
3583.23	10.2813		4444.27	1.37146		1603.87	1.22667		2393.83	0		2007.27	2.2114		3949.27	3.57632		2587.53	5.55397		2868.07	4.11437		2204.07	4.11437
3508.83	8.60854		4589.3	2.74291		1655.27	0		2328.93	1.93953		2197.53	2.2114		4256.07	2.2114		2799.67	10.1154		2862.23	1.37146		2285.5	3.06667
4081.47	7.8545		4537.13	3.3029		1591.3	0		2473.33	0.867384		2199.23	5.48582		4385	0		2476.57	14.9356		2919.5	0.867384		2259.67	3.87906
4059.97	0.613333		4575.3	1.37146		1712.53	3.06667		2473.73	8.34224		2025.2	3.06667		4346.43	0.613333		3037.9	15.721		2873.6	0.867384		2099.57	17.4342
4057.53	4.11437		4615.27	0.613333		1719.77	5.27609		2843.8	2.2114		2433.57	16.6054		4160.77	6.99308		2992.6	15.173		2784	0.613333		2118.83	5.48582
3689.97	8.7816		4371.13	1.37146		1645.23	2.60215		2741.07	1.93953		2369.37	0.867384		4311.43	4.79029		2916.37	13.5073		2850	0.867384		2310.4	4.94485
3125	5.20431		4574.97	1.73477		1622.7	0.613333		2671.9	1.93953		2365.73	2.2114		3753.93	1.37146		2782.03	1.22667		2723.7	0.613333		2164.1	10.8683
3196.63	4.94485		4243.37	0.867384		1683.9	0.613333		2531.63	6.63421		2632.13	6.31465		3843.57	3.87906		2675.7	5.52		2726.9	1.37146		2263.9	10.4267
3414.97	4.11437		4383.9	2.74291		1648.7	2.52884		2412.7	3.06667		2658.07	0.867384		3944.5	3.57632		2620.03	3.06667		2545.73	0.613333		2174.77	14.12
3443.33	0		4302.6	0		1762	1.37146		2262.13	5.05768		2773.17	2.74291		4102.13	0		2535.27	6.16392		2541.9	1.37146		2055.07	13.9862
4162.07	6.93907		4213.33	3.57632		1851.87	3.92725		2576.6	1.22667		2947.1	4.67101		4174.3	0.867384		2221.4	12.0501		2414.23	1.22667		2150.63	8.7816
4546.73	3.3029		4258.27	2.2114		1885.7	1.37146		2656.6	14.6303		2892.17	3.46954		4278.3	0		1217.17	16.4575		2361.13	1.22667		2461.7	13.8374
4331.9	11.057		4097.13	2.45333		1867.77	0.613333		2682.6	5.65465		3034.97	3.92725		4261.43	0		866	10.4447		2410.37	0.613333		2949.53	7.99689
3804.8	9.69765		4005.9	2.52884		1865.53	3.06667		2610.27	1.93953		2993.9	2.2114		4287.47	0		805.9	1.37146		2460.93	1.22667		2670.33	8.5207
3656.13	6.40339		3977.1	3.06667		1962.97	0.613333		2485.57	3.3029		3155.8	0.867384		4269.9	0.613333		1080.07	9.22042		2524.2	0		2265.33	13.5073
3677.2	0.867384		4371	2.52884		1931.9	2.45333		2361.9	3.3029		3299.87	0.867384		4395.7	0		887.433	8.34224		2504.53	0.613333		1911.17	10.4267
3646.7	1.37146		4481.17	0.613333		1917.87	0.613333		2402.4	0		3315.47	0		4306.7	0.613333		889.967	0.613333		2498.5	0		1892.3	0.867384
3642.33	4.94485		4542.13	1.37146		1913.1	1.37146		2337	6.99308		3054.1	0.613333		4307.17	0.613333		865.067	2.74291		2589.17	2.45333		2066.07	6.77449
3594.63	3.73076		4502.47	0.867384		1837.97	6.85728		2179.7	9.05576		2899.87	6.2548		4311.53	0		656.433	3.68		2632.6	0.613333		2294.8	10.4986
3919.27	1.37146		4338.47	1.93953		1812.8	1.37146		1778.03	7.75812		2663.43	4.94485		4341.13	0		729.967	35.9991		2635.93	0		2342.6	1.84
3711.57	1.93953		4684.77	1.93953		1761.27	0.867384		1785.73	8.34224		2410.73	4.33692		4446.2	0		767.933	2.60215		2972.4	1.22667		2503.8	6.31465
3839.1	8.60854		4774.8	0		1718.33	0.613333		1820.97	4.94485		2334.67	0.613333		4237.67	0.867384		769.3	44.6724		2602.13	1.37146		2866.2	11.5235
3611.3	3.73076		4285.13	4.33692		1750.97	0.613333		1875.7	2.52884		2321.77	4.33692		4309.23	1.93953		1066.63	6.85728		2866.5	1.84		2937.53	7.97333
3649.27	4.11437		4205.8	1.93953		1803.67	6.31465		1951.73	2.60215		2159.97	2.52884		4110.2	3.87906		1188.73	3.1274		2872.03	0		3128.87	0.867384
3507.97	2.2114		4166.53	1.93953		1740.57	2.45333		1960.73	3.06667		2358.63	12.3431		3590.83	1.37146		1185.67	3.87906		2841.4	0		2978	8.22873
3774.97	3.87906		4574.37	1.37146		1750.2	4.94485		2110.07	2.74291		2187.47	8.5207		4050.03	3.1274		1610.37	11.04		2899.8	0		2981.03	2.45333
3894.13	3.06667		4596.47	1.37146		1582.1	3.57632		2148.73	2.52884		2263.33	1.37146		3808.57	3.3029		1866.73	6.07169		2862.3	0		2748.77	3.1274
3801.23	3.73076		4648.17	1.37146		1566.6	1.93953		2265.73	2.52884		2288.43	0		3879.77	2.74291		2097.27	5.24032		2804.6	0		2935.03	4.46513
3591.97	8.22873		4285.33	7.58651		1452.07	1.37146		2433.9	1.22667		2105.93	1.93953		4052.93	0		2166.53	4.94485		2847.23	0		3133.6	3.68
3441.73	36.4405		5874.27	24.4181		1361.53	3.73076		2456.07	3.87906		2056	3.06667		3926.27	0		2370.87	5.55397		2905.53	0		3117.07	9.2
3926.27	0		7197.3	0		698.8	54.0986		2341.53	1.22667		1888	2.74291		4044.37	0.613333		2421.67	6.77449		2848.17	0		3244.13	2.2114
4020.7	0		7143.83	0.613333		1241.97	55.4719		2404.8	1.93953		1783.63	3.46954		4004.6	0		2474.07	3.57632		2836.37	0		3098.87	3.73076
4075.53	0		7228.8	0		767.833	55.4719		2383.3	2.2114		1705.43	3.06667		4070.93	0		2447.03	3.3029		2888.13	1.22667		3204.1	14.4752
4062.6	0		7420.7	0		765.433	0.613333		2267.77	0.867384		1724.37	7.38551		4134.93	0		2224.83	9.83248		2812.97	2.52884		2835.27	12.2206
4204.33	0		7347.97	0		1428	45.5563		2343.9	1.93953		1698.93	1.84		4171	0		2041.37	4.29333		3089.8	4.79029		2886.63	7.99689
4381.77	0.613333		7313.57	0.613333		1439.23	8.34224		2268.1	1.37146		1656.73	5.55397		4116.83	0		2138.43	0.613333		2918.33	1.22667		3037.97	6.85728
4457.13	0		6534.73	1.84		3136.53	26.7205		1479.03	14.923		2493.7	50.999		3481.37	11.2593		2503.9	19.2591		2672.33	18.8943		3208.77	17.1075
4429.07	0.613333		6682.23	1.22667		3773	0.867384		1518.37	0.613333		2962.73	0		4068.63	0		2932.43	0.867384		3016.5	0		3909.4	0
4573.4	0.613333		6392.77	1.22667		3760.07	0		1683.77	3.92725		2805.13	3.68		4137	0		3239.77	1.22667		3091.4	0.867384		4142.7	3.87906
4483.7	0		6457.5	0.613333		3711.53	0.867384		1673.8	1.73477		2878.63	1.84		4266.67	0		3342.53	0		2980.63	0		4534.07	13.1116
4632.77	0.613333		6610.77	4.90667		3266.2	0.613333		1674.93	3.46954		2802.93	10.4086		4361.33	0		3494.67	0		2958.73	0.867384		4915.07	0.867384
4583.77	0.613333		6484.53	6.13333		3496.37	1.37146		1794.23	0		2964.4	0.867384		4282.17	0		3492.63	0.867384		2858.47	12.282		5035.67	0.867384
4604.53	0		6085.07	2.52884		3363.33	0.613333		1622.6	4.79029		2890.9	5.78618		4378.07	0		3684.43	0		2594.63	5.48582		5473.57	3.46954
4718.67	0		6482.57	0		3549.57	3.06667		1843.43	6.16392		2880.33	0.867384		4245.33	2.74291		3680.83	0		2568.67	2.52884		5091.53	0.613333
4756.73	0.613333		6430.77	0		3624.63	0.613333		1925.43	1.93953		2648.17	1.22667		4244.47	0.613333		3627.7	0		2689.73	1.22667		4581.4	15.1482
4752.4	0.613333		6340.13	0.613333		3512.8	0		1639.13	6.77449		2910.7	3.87906		4277.9	0.867384		3687.33	0.867384		2534.17	3.06667		4136.07	5.65465
4601.03	0		6664.13	0.613333		3409.37	0.613333		1696.93	0.613333		2833.93	3.3029		4279.5	0		3480.97	0.613333		2520.83	1.84		4328.03	0
4652.4	0.613333		6813.87	0		3340.7	0.613333		1793.3	0		2639.93	1.22667		4230.93	0		3603.57	0.613333		2592.93	1.22667		4473.87	0.867384
4766.27	1.93953		6760.9	0.867384		3402.77	1.93953		1704.87	2.74291		2811.47	7.68504		4183.5	1.37146		3549.2	0		2544.97	0.613333		4846.13	0
5024.9	3.92725		6587.23	3.1274		3467.03	0.867384		1768.77	0.613333		2447.53	8.67384		4170.63	0.613333		3553.17	0		2431.8	0.867384		4942.67	0
4991.03	0.613333		6381.07	1.84		3595.97	0.613333		1777	3.1274		2507.17	2.2114		4384.67	0		3597.7	0.613333		2325.43	0		4766.4	1.37146
4780.73	0		6380.07	1.84		3470.13	0.613333		1792.4	2.74291		2710.6	10.5522		4229.57	0		3459.13	0		2451.1	10.0594		5095.43	3.46954
4991.57	0		5840.97	6.16392		3525.97	1.22667		1608.53	3.06667		2790.87	6.85728		4278.73	0		3602	0		2312.33	10.4267		4595.87	7.38551
5085.57	0		5492.1	1.22667		3264.07	1.22667		1829.4	3.92725		2683.3	3.87906		4160.97	0		3547.57	0		2743.8	8.7816		4707.2	3.06667
4888.33	0		5349.6	1.22667		3260.73	0.867384		1773.7	0.613333		2656.5	2.52884		4300.47	0		3510.57	0		2825.07	2.52884		4512.03	1.22667
5008.1	0		5605.9	3.06667		3490.13	0.613333		1754.03	1.37146		2928.3	10.8683		5012.03	3.73076		3568	0		2937.23	1.93953		4434.77	0.613333
5119.77	0		5520.17	3.06667		3507.47	0.867384		1932.8	2.60215		2951.17	1.73477		4955.53	1.37146		3917.77	0.867384		2790.27	1.22667		4289.47	4.29333
5273.87	0		5229.1	0		3380.17	0.613333		1981.67	1.73477		3207.8	2.60215		4994.9	0.613333		3885.43	0.613333		2906.77	1.73477		4013.63	4.67101
5216.3	0		5560.5	1.84		3350.67	1.37146		2009.73	2.60215		3092.2	5.81859		5039.77	0		4130.97	0		3007.8	1.37146		3898.93	4.79029
5320.03	0		5150.13	4.33692		3404.93	1.93953		2045.73	2.60215		2944.53	5.24032		4984.9	0		4164.67	0		2946.6	0		3969.67	1.22667
5159.73	0		5014.9	4.33692		3558.4	0.613333		2230.97	3.06667		2903.03	3.06667		5149.6	0		4258.7	0		2824.07	2.52884		3935.43	1.37146
4941.43	2.60215		5338.07	2.52884		3414.07	0		2158.5	6.93907		3133	1.93953		5081.07	0		4080.87	0.613333		2807.93	0.613333		3806.3	0
4788.9	1.37146		5164.9	6.74667		3459.97	0.867384		2099.07	3.06667		3208.43	0.613333		4878.4	2.2114		3974.33	1.37146		2823.87	2.2114		3542.93	6.63421
4682.13	0		5547.8	2.2114		3212.07	0.613333		2069.4	0.613333		3304.1	0.613333		4605.23	3.92725		3901.7	1.37146		2721.5	3.46954		3591.17	11.5235
4527.93	0.867384		5440.27	1.93953		3243.97	1.73477		2163.23	4.94485		3333.97	0.867384		4548.37	0		4062.17	0		2829.47	2.60215		3751.1	6.13333
4551.13	0.867384		5246.43	3.3029		3313.57	1.73477		2172.97	9.11786		3522.07	0		4477.53	4.33692		3960.9	0		2803.07	2.60215		3751.4	5.55397
4540	0		5261.27	0.613333		3298.63	2.74291		1869.3	5.65465		3711.67	0.613333		4591.67	2.60215		3886.2	0.867384		2836.87	2.2114		3778.33	0
4490.4	0.613333		5180.13	0.613333		3387.37	0		2196.33	7.8545		3570.47	3.57632		4462.33	6.07169		3909.87	0.867384		2797.7	0		3653.8	0.613333
4499.5	0		5121.5	3.06667		3397.3	0		2306.33	8.18289		3697.47	1.37146		4706.27	0.613333		4006.77	0		2929.27	0.867384		3890.23	7.15263
4470.4	0		5433.97	2.45333		3235.4	1.37146		2435.23	7.99689		3849.43	0.613333		4704.73	0.613333		3978.23	0		2948.03	0		3885.43	13.1688
4449.67	0		5437.07	3.1274		3290.07	3.87906		2542.43	3.1274		3844.7	0		4807.03	1.37146		4024.03	0		2860.63	0		4202.83	1.37146
4514.4	0		5295.47	3.3029		3084.87	8.06714		2517.5	1.22667		4038.4	0		4852.3	0		3927.17	0		2859.53	2.2114		4087.87	2.74291
4430.47	0		5339	1.73477		3458.27	3.06667		2064.9	9.98434		4016.2	0.613333		4725.73	0.613333		3949.27	0		2798.17	0.613333		3856.37	2.2114
4452.4	0		5315.77	1.73477		3344	3.06667		1750.57	14.2658		4167.67	0.613333		4893.53	1.73477		3742.2	1.84		2787.23	3.06667		3981.27	3.1274
4395.13	0		5184.3	2.60215		3387.17	0		1740.57	0.613333		4097.47	0		4880.6	0		3868.37	0		2832.23	0		3969.87	0
4383.07	0		4948.13	2.60215		3342.03	1.37146		1627.73	7.17888		3976.33	2.52884		4522	5.27609		3503.57	0		2596.53	1.37146		4219.3	1.84
4340.7	0		4882.53	3.06667		2982.83	5.81859		1731.17	5.78618		4118.67	8.58667		4143.97	0.867384		3394.17	0.867384		2763.17	0.867384		4426.33	0.613333
4333.57	1.37146		5484.53	5.48582		2841.2	1.73477		1845.13	4.90667		3956.5	5.81859		4289.47	2.74291		3338.1	0		2771.87	0		4326.5	0
4085.4	1.37146		5057.37	11.6695		2351.23	15.709		1940.53	5.78618		4005.77	3.3029		4359.33	3.87906		3304.37	0		2833.27	0.867384		4327.77	0
4272.13	1.37146		4998.4	5.65465		2378.53	1.84		1753.93	4.33692		3725.63	2.2114		4187.23	6.6058		3343.07	0		2943.93	7.38551		4514.5	0
4337.17	0		5607.4	4.79029		2246.63	1.22667		1717.33	7.58651		3614.33	2.2114		4038.7	5.65465		3316.7	0.613333		2602.6	5.27609		4602.03	1.22667
4304.5	0		4875.77	3.46954		2164.87	10.4267		1376	6.2548		3225.2	3.57632		4181.33	0.613333		3328.3	0		2563.13	0.867384		4893.17	6.16392
4074.57	0.867384		5294.07	0.867384		2220.47	2.74291		1372.73	2.45333		3346.87	4.46513		4038.83	2.2114		3282.7	0		2473.57	5.78618		4632.9	3.87906
4083.97	1.22667		5010.3	0		2429.73	1.22667		1318.57	3.3029		3355.53	5.55397		4168.43	1.73477		3154.4	0.613333		2359.77	3.06667		4340.27	10.1154
4235.27	1.93953		5517.63	0.867384		2535.1	1.37146		1358.07	1.93953		3337.3	6.6058		4134.53	0.613333		3190.5	4.33692		2413.17	1.22667		4342.2	2.45333
4290.33	0		5645.5	0.867384		2551.27	3.1274		1226.83	0.867384		3165.97	8.34224		4119.3	0.867384		3116.37	0.613333		2554.67	0.613333		4310.63	0
3503.27	4.67101		5897.13	7.38551		2624.3	0.613333		1152.73	2.2114		3123.2	3.92725		4186.2	5.65465		3067.37	0		2386.1	0		4375.7	7.99689
4020.03	0		6659.97	0		2680.6	1.84		1078.73	1.93953		3043.9	3.57632		4432.2	7.97333		2949.27	0.867384		2679.37	2.2114		4447.7	6.77449
4046.87	0		6873.33	0.867384		2725.4	0.613333		950.933	3.73076		3132.5	9.83248		4039.73	5.48582		2937.03	0		2589.37	2.60215		4349.07	5.24032
4112.5	0		6853.43	2.2114		2700.7	0		1256.43	35.1959		2974.27	4.94485		3980.93	6.51982		2789.6	0.613333		2620.4	0.613333		4278.27	5.78618
4290.2	0		6346.43	2.52884		2765.53	0.613333		1083.3	35.5733		3117.37	25.0342		3872.03	3.06667		2781.73	0.613333		2721.07	3.92725		4426.73	1.37146
4133.03	0		5316.87	2.52884		2643.6	1.37146		638.6	64.3328		2727.67	13.9052		3861.93	4.33692		2849.37	0.613333		2754.13	1.73477		4259.5	2.45333
4097.03	0		4682.83	0.613333		2612.2	1.84		643.167	28.7417		2638.4	6.99308		4131	3.06667		2920.5	0.613333		2909.1	1.37146		4041.63	3.68
4115.83	0		4945.67	2.2114		2660.93	2.45333		654.033	0.613333		2575.4	1.84		4249.5	1.93953		2881.57	0.613333		2765.1	0.867384		4068.83	0
4069.87	0		6627.83	3.57632		2586.13	29.8713		3451.73	30.6237		2640.33	32.0169		3340.07	13.4654		2023.57	10.4986		2468.63	55.9614		2183.9	36.8102
4082.2	0		6066.93	3.87906		3114.63	0.613333		4178.03	0		3057.63	0.867384		3771.4	1.37146		2362.7	0		2629.3	1.93953		2420.37	4.94485
3989.6	0		5470	3.06667		3049.27	0.867384		4132.9	0		3212.67	4.94485		4030.77	1.37146		2398.9	0.867384		2471.5	3.1274		2363.83	3.3029
3962.27	0		5603.77	1.73477		2941.5	0		4149.33	0		3556.17	0.613333		4051.2	0		2384.63	0		2539.5	1.22667		2611.33	9.69765
4015.8	0		5455.53	0.613333		2844.83	1.84		4236.67	0		3683.47	5.55397		4002.27	0		2329.67	0		2405.5	3.57632		2488.93	1.37146
3995.67	0		5664.43	3.46954		2738.6	0.867384		4187.5	0		3639.03	0.613333		4109.07	0		2218.73	3.46954		2320.3	0.613333		2626.83	4.94485
3997.07	0		5866.63	0.613333		2948.27	3.87906		3842.67	0.867384		3405.17	0.867384		4046.23	0		2109.93	1.37146		2419.87	0.613333		2739.03	3.68
3913.3	0		6005.17	0		2713.17	8.67384		4014.23	0.867384		3587.5	1.93953		3956.17	3.06667		2080.87	2.45333		2474.33	0		2436.8	10.4267
3933.47	0		5456.9	1.37146		2428.03	6.2548		3945.07	0.867384		3633.3	1.37146		3858.67	6.40339		2103.6	3.92725		2441.8	0		2622.7	3.1274
3933.5	0		5632.03	3.57632		2463.77	2.52884		3676.27	3.06667		3663.77	0.613333		4023.17	6.77449		2220.07	2.52884		2384.93	0.867384		2389.03	3.57632
3927.97	0		5422.67	2.74291		2699.33	0.613333		3958.83	0.867384		4060.27	1.22667		4126.27	9.58057		2095.33	0.867384		2586.7	4.42281		2375.37	0.613333
3959.7	0		5374.53	6.04063		2605.4	0.867384		4069.67	2.2114		3928.6	0.613333		3880.9	0.867384		2132.47	0		2805.4	2.52884		2384.23	0.613333
3874.17	0		4906.63	3.68		2636.1	0		3832.2	2.2114		3944.9	0.867384		3854.2	6.07169		2202.97	0		2523.67	3.3029		2512.43	6.04063
3772.2	0.613333		4806.57	1.84		2588.6	0		3698.93	0.613333		4022.23	1.84		3805.73	5.05768		2181.97	0		2275.7	3.3029		2377.2	12.9383
3812.97	0		4715.47	1.22667		2668.43	0		3738.13	5.78618		4055.1	1.37146		3792.63	1.22667		2190.2	0.613333		2292.9	1.73477		2467.17	3.06667
3729.7	0		4751.3	3.1274		2693.83	0		3322.23	0.867384		4010.57	3.1274		3807.4	0.613333		1949.6	10.4086		2001.57	4.33692		2486	4.79029
3890.13	0		4859.97	4.94485		2778.77	0.613333		3135.3	3.06667		4036.13	7.97333		3782.77	0		1775.63	3.1274		2060.37	0.613333		2538.43	1.93953
3860.17	0		5434.7	1.22667		2775.3	0		2853.5	4.79029		3654.9	0.613333		3804.23	0		1081.97	14.013		2131.83	0		2850.33	9.98434
3922.47	0		5396.6	0		2888.17	0		3265.2	1.22667		3482.33	3.1274		3764.83	0.867384		760.3	10.5878		2057.23	0		3229.23	17.4342
3870.53	0		4826.43	6.16392		2848.87	0		3435.37	0		3408.7	7.97333		3659.3	1.93953		935.833	20.1188		2059.5	0		3301.97	0.867384
3922.73	0		5134.4	4.33692		2982.6	3.87906		3757.03	0.867384		3779.6	1.84		3862.3	4.42281		973.933	16.964		1970.43	1.93953		2896.1	11.3093
3838.97	0		5254.93	3.1274		3052.1	0.613333		4100.5	0		4205.77	0		3964.27	0		1030.93	2.60215		1962.07	0.613333		2854.57	2.52884
3824.17	0		5118.97	1.22667		3051.1	0		4175.47	0		4348.13	0		4058.87	0		942.3	2.74291		2044.03	0.613333		2805	7.80646
3821.8	1.22667		4563.2	7.97333		3129.7	1.22667		4240	0		4447.97	0		3917.03	0.613333		957	1.37146		2140.23	0.613333		2817.03	3.57632
3728.2	0		4755.3	3.1274		3091.03	0.867384		4154.3	0		4709.5	0		3964.67	0		970.167	0.613333		2506.47	8.67384		2956.4	17.7972
3703.87	0.613333		5057.87	3.73076		3067.97	0.613333		4263.63	3.46954		5032.47	0.867384		4100	0		953.533	0		2740.63	5.05768		2765.57	6.07169
3793.2	0		4646.23	7.48669		3191.7	0.613333		3952.37	3.06667		5272.67	0		4268.63	0		861.733	0.867384		2659.9	0		2556.13	3.1274
2874.47	1.93953		4594.7	9.36213		3230.63	0.613333		3920.67	4.33692		5464.63	0		4169.37	3.3029		1011.2	4.94485		2380.07	4.46513		2852.4	1.84
3324.43	3.57632		4866.4	2.52884		3250.17	0		4194.73	0.613333		5541.37	0		3916.93	6.07169		808.2	3.1274		826.667	37.4334		2836.1	1.22667
3463.5	0		4916.8	0		3292.5	0		3619.03	1.73477		5103.03	0.613333		3770.8	3.06667		841.767	16.4803		2293.6	39.5968		2546.17	1.84
3293.47	0		4645.73	4.33692		3396.5	0		3989.37	1.93953		5196.8	2.74291		3635.93	11.276		899.067	0.613333		2311.8	0.613333		2612.03	5.78618
3410.23	0		4673.33	7.17888		3373.17	0		3933.63	2.74291		5134.93	0		3746.63	0.867384		913.967	0.613333		2359.77	0.867384		2356.1	8.7816
3480.27	0		4580.6	3.06667		3251.57	2.52884		3923.97	7.97333		5184.1	0		3928.87	0.613333		960.967	0.867384		2366.9	0		2271.73	0.613333
3442.7	0.613333		4696.8	8.5207		3358.13	0		4197.47	0.613333		5070.27	0.613333		3852.07	0.613333		986.433	0		2196.7	1.73477		2314.1	0.613333
3513.53	0		4418.73	4.29333		3450.43	0		4089.8	2.52884		5242.43	0		3812.73	2.52884		1654.73	10.1525		2221.97	0.867384		2364.33	3.57632
3324.07	0.613333		4500.8	2.45333		3492.87	0		4114.47	2.74291		5026.77	0		3839.47	2.2114		1948.63	3.06667		2286.57	0.613333		2550.63	7.38551
3350.63	0.867384		4395.07	1.22667		3446.37	0		4229.5	0		5035.7	0.613333		3762.17	3.46954		2012.77	0.613333		2330.4	0		2507.33	6.51982
3388.8	0		4183.37	5.05768		3285.33	1.93953		3598.37	9.58057		4748.77	0.613333		3671.3	0.613333		2009.5	0.613333		2303.53	0		2578.57	0.613333
3362.7	0.613333		4284.03	0.613333		3201.5	0		3523.37	0.867384		4772.17	0		3702.53	0		1983.97	0		2288.33	0		2633.67	0.613333
3307.93	1.93953		4005.9	3.46954		3123.93	1.37146		3113.5	5.81859		4462.47	0.613333		3649.97	0		2301.2	8.18289		2655.03	6.63421		2575.77	9.54123
3290.37	0.613333		4237.23	0.613333		3222.47	2.2114		2761.6	6.77449		4234	0		3744.37	10.9716		2311.57	5.24032		2816.03	3.3029		2554.4	1.37146
3281.73	1.22667		4395.77	5.78618		3105.87	2.2114		3037.07	3.73076		3409.57	16.964		3602.6	8.7171		2474.63	3.57632		2948.63	3.73076		2419.37	0
3119.97	3.3029		4350.27	3.3029		2958.17	3.92725		3180.7	4.29333		3187.13	1.37146		3782.7	4.46513		2590.27	3.73076		3093.5	3.73076		2675.7	1.37146
2922.93	0.613333		4425.9	5.24032		2853.03	3.06667		2897.77	1.84		2981.83	2.74291		3937.93	1.22667		2422.67	2.52884		3155.7	4.33692		2652.83	0.613333
2988.27	1.93953		4880.1	6.85728		2878.7	1.37146		2938.9	2.52884		2883.43	3.1274		3674.6	1.37146		2528.67	5.78618		2953.63	0.613333		2375.73	4.94485
3067.37	3.1274		4816.33	2.74291		2783.1	3.06667		2865.9	1.84		2780.63	1.93953		3604.27	3.87906		2833.73	10.4267		2939.6	0.613333		2452.6	2.52884
3111.9	0		4740.97	3.57632		3005.6	0.867384		3076.67	5.81859		2773.2	0.867384		3428.73	5.27609		2879.87	1.93953		2893.77	2.74291		2539.87	0.613333
3138.8	0.613333		4888.6	1.22667		2953.9	0.613333		2922.27	0		2733.37	3.06667		3526.67	3.57632		2801.1	2.60215		2878.3	2.45333		2719.73	2.74291
3126.87	0.613333		5042.73	0.613333		3026	0		2951.53	0		2681.1	5.55397		3718.7	3.06667		2615.27	7.15263		2810.1	1.93953		2794.03	0
3285.03	4.67101		4385.53	5.27609		3109.17	0.613333		3164.73	0		2705.8	0.613333		3882.57	3.1274		2641.3	2.52884		2472.97	5.24032		2717.47	0
3726.5	0		5016.13	0.613333		3129.6	0		3004.73	0		2207.6	9.3822		3787.9	1.22667		2483.13	0.613333		2511.83	1.37146		2844.3	0
3815.83	0		5111.33	1.37146		3138.9	0		2843.1	3.87906		2046.4	8.93027		3786.17	0.613333		2364.1	0.867384		2416.6	0		2855.2	0
3818.7	0		5202	2.60215		3108.97	0		2771.27	3.06667		2024.5	4.79029		3869	0		2528.53	0.867384		2402.2	0		2749.17	3.06667
3748.3	0		4980.53	1.37146		3128.9	0.613333		2978.13	1.22667		2037.37	4.11437		3937.7	0		2485.3	0.613333		2473.23	6.85728		2619.23	1.73477
3779.5	0		5264.83	0		3088.73	0.613333		2872.1	1.22667		2087.67	8.67384		3831.5	0		2466.83	0		2600.97	1.93953		2830.6	3.57632
3673.07	0		5118.13	3.06667		3118.1	0.613333		2709.4	2.45333		2144.8	1.37146		3804.57	0		2505.7	0		2407.47	3.3029		2809.27	0
3727.03	0		4751.17	3.46954		3126.8	0		2899.4	1.93953		2319.57	0.613333		3899.17	0.613333		2464.8	1.37146		2289.53	2.45333		2947.27	0.613333
3742.23	0		4937.4	3.06667		3022.43	2.2114		2882.1	0.867384		2310.27	0		3934.77	0.613333		2420.9	0.613333		2293.47	1.37146		2869.17	0
3734.93	0		4943.27	1.37146		1100.3	34.3467		2341.7	55.6649		2733.63	47.714		4266.37	48.4689		692.8	35.8577		2024.83	15.1482		2448.17	50.8327
3682.03	0		4914.27	0.867384		1297.5	0.613333		2813.2	0		3024.37	6.77449		4850.67	0		1498.2	40.8546		2343.73	0.613333		2824.77	0
3606.57	0.613333		4965.07	0		1276.4	0		2813.6	0		2670.97	12.0968		4762.5	0.613333		1440.47	1.22667		2483.1	1.22667		2356.17	7.80646
3438.1	0.613333		4951.07	3.92725		1286.4	0		2701.53	0.613333		2496.9	2.60215		5030.8	0		1482.5	0		2537.13	0		2357.77	4.11437
3614.33	0.613333		5159.43	4.79029		1408.73	4.94485		2704	3.73076		2553.2	4.29333		4811.4	1.93953		810.133	41.476		2533.9	0.613333		2264.4	2.45333
3479	0		5385.5	1.73477		1468.6	4.46513		2737.27	0.867384		2709.13	4.11437		4897.97	0		1459.5	41.8597		2496.53	0		2367.8	0
3511	0.613333		5465.4	0.613333		1573.7	3.06667		2647.77	0		2872.13	1.37146		4931.73	0		848.4	41.1437		2569.67	0		2340.47	0.613333
3548.97	0		5536.63	0		1738.1	5.05768		2705.9	0.613333		2728.8	1.93953		5055.03	5.27609		1006.77	6.85728		2477.33	0		2455.5	0
3505.7	0		5489.57	0		1683.5	1.84		2541.3	7.17888		2702.13	1.37146		3875.37	1.73477		1167.63	4.29333		2495.5	0		2362.33	0
3559.13	0		4570.47	4.42281		1742.17	5.52		2590.6	7.99689		2511.73	4.11437		5097.1	2.60215		1187.33	1.22667		2484.7	0		2419.9	1.22667
3540.83	0		4767.53	3.06667		1729.2	0		2607.3	2.52884		2180.2	7.8545		4967.3	0.613333		1069.5	3.73076		2503.77	0.613333		2472.5	0.613333
3566.63	0		4781.37	1.37146		1800.43	0.867384		2581.57	1.73477		2552.73	11.458		5069.17	0		1053.9	0.613333		2467.7	0.613333		2426.13	0.613333
2672.93	1.93953		4827.27	0		1717.43	1.22667		2746.4	0.867384		2706.03	7.41093		5038.43	0		1015.1	0.613333		2530.87	0.613333		2458.27	0
3106.2	3.06667		4999.23	0		1892.93	10.4267		2774.23	0		2841.13	6.2548		5030.93	0		1017.7	0		2498.8	0		2518.53	5.05768
3125.33	0		4980.73	0		1944.67	4.94485		2657.47	0		2922.83	5.20431		5084.27	0		936.9	1.22667		2431.5	0.613333		2412.77	6.85728
3081.1	0		4694.83	1.73477		1971.97	1.93953		2467.83	1.93953		2987.63	1.37146		5011.7	0		913.5	0.613333		2550.47	0		2507.6	4.33692
3231.37	0		5255.8	4.79029		1932.3	0.867384		2700.33	1.22667		3016.87	0		5076.1	0		784.067	4.94485		2476.8	0		2532.53	0.867384
3077.73	0		4567.7	4.33692		1932.2	0		2674.87	0		2987.67	0.867384		4823.33	0		806.4	0.613333		2490.83	0		2571.17	0
2947.6	0.613333		4785.23	3.06667		1896.6	2.74291		2813.33	5.24032		3005	1.73477		4722.9	0.613333		821.567	0		2503.87	0		2594.13	0
3130.4	0.867384		4899.4	0.867384		1773.2	5.24032		2843.33	8.84562		3019.63	1.37146		4747.4	1.37146		1586.03	44.9871		2437.47	0.613333		2583.57	0
3004.87	0.613333		4749.03	3.06667		1678.3	6.6058		2875.47	3.68		3078.73	2.74291		5118.03	7.46152		937.267	44.079		2485.37	0.613333		2668.97	0
3172	1.22667		5608.33	5.27609		1806.63	0.613333		3006.37	8.06714		3283.23	0		5061.77	0.613333		886.1	0.613333		2493.4	0		2773.1	0.613333
3090.9	0.613333		5194.63	2.52884		1822.43	0		2954.6	3.46954		3551.57	0		5130.17	0		1010.6	5.55397		2475.8	0		2622.37	2.2114
3081.73	0		5682.07	1.37146		1803.2	0.613333		2931.4	1.73477		3730.87	0		4862.5	0.613333		1390.03	6.40339		2491.93	0		2780.4	1.37146
3081.1	0.613333		5513.7	0.613333		1856.37	0		2980.17	5.20431		3712.87	0		5062.37	0.613333		1433.57	1.93953		2519.8	0		2711.83	0
2823.73	2.52884		5025.27	2.52884		1990.03	0.613333		2987.37	6.13333		3855.43	0		4767.27	4.46513		1606.67	3.92725		2476.7	0		2631.87	7.46152
2961.07	0.867384		5652.03	3.3029		1903.8	0.613333		2447.67	4.33692		3915.7	0.613333		4312.2	14.8472		1679	0.613333		2490.57	0		2472.03	0
2749.97	3.06667		5191.73	2.74291		2003.33	2.2114		2762.63	3.73076		4223.37	0.867384		3862.43	6.40339		1717.67	5.20431		2565.13	0.613333		2494.7	10.7114
2771.8	0		5137.93	0		1925.67	3.06667		2777.47	4.29333		4421.03	0		4263.47	9.22042		1804.17	0.867384		2530.1	0.613333		2646.9	1.37146
2905.17	0		4940.1	0.613333		2009.6	0		2916.9	3.73076		4561.9	0		4507.27	6.63421		1261.1	12.1743		2447.3	0		2617.23	1.37146
2742.87	0.613333		4844.17	0		2183.4	3.06667		3111.07	12.6293		4767.23	0.613333		4236	4.29333		1086.8	4.33692		2471.87	0		2653	1.93953
2792.87	3.1274		5257.07	0.867384		2279.17	3.3029		3143.67	4.46513		4916.97	0		4490.27	0.867384		984.767	6.6058		2430.43	0		2701.57	14.1067
2685.8	1.22667		5169.27	0		2301.27	0		3098.67	0.867384		5044.53	0		4570.67	1.84		1056.73	7.38551		2397.5	0		3207.97	8.25156
2782.13	1.37146		5279.53	0		2336.7	0		3176.23	11.1079		5044	0		4490.2	7.17888		1593.37	12.5096		2447.27	0		3772.6	9.52149
2737.3	2.45333		5271.03	0		2332.87	9.52149		3325.8	3.92725		4948.2	0		4041.27	9.22042		1885.63	4.46513		2574.6	0		2999.9	9.52149
2307.53	3.68		5337.67	0		2371.27	1.37146		3593.73	0.867384		5073.2	0		4009.07	3.57632		1878.77	0		2408.83	0		2538	10.4447
2271.73	1.93953		5537.97	0		2374.97	0.613333		3289	3.57632		4935.9	0.613333		4129.4	15.4433		1891.1	0		2469.33	0		2477.43	7.99689
2159.43	2.2114		5531.8	0		2363.93	0		3506.73	2.52884		5006.37	3.87906		4600.87	11.9088		2267.57	10.7114		2417.53	0		2531.7	0.867384
2348.6	2.2114		5612.6	0		2439.43	0		3410.77	0.613333		5108.5	0.613333		4619.73	0.613333		2199.07	0.613333		2491.67	0		2509.67	0
2496.13	1.93953		5509.9	0		2254.37	4.67101		3275.1	0		4813.43	1.37146		4672.47	6.2548		2298	6.2548		2418.63	0		2519.63	0
2505.57	0.867384		5603.03	0		2164.67	3.57632		3240.63	6.99308		4515.23	5.65465		4474.93	6.63421		2434.5	6.13333		2361.67	2.45333		2633.43	0
2373.17	2.74291		5658.6	0		2137.33	2.2114		3191.87	1.93953		4389.8	5.65465		4434.3	2.2114		2478.83	0		2332.4	0.613333		2651.9	0
2226.53	2.2114		5711.77	0		2078.63	0		3380.9	0.867384		4414.9	12.6442		4703.13	3.57632		2398.37	4.11437		2387.47	1.22667		2607.8	1.37146
2155.2	0		5733.67	0		2054.17	0.613333		3279.67	0		4370.8	4.79029		4757.53	0.613333		2197.27	6.63421		2295.87	0.613333		2724.33	0
2223.53	1.37146		5907.03	0		2052.6	0.613333		3197.17	0.613333		4089.37	5.48582		4520.6	2.45333		2217.97	8.84562		2421.9	1.22667		2676.13	0
2452.5	4.33692		5834.57	0		2106.8	0		3210.53	2.60215		3646.6	8.60854		4869.67	1.22667		2242.77	8.93027		2392.87	1.22667		2644.33	0.867384
2524.93	1.22667		5794.57	0		2064.97	0		3129.2	4.33692		3190.03	6.93907		4826.47	0.867384		2285.2	1.37146		2403.03	0.613333		2742.23	0
2574.17	0.867384		5931.87	0		2023	0.867384		3195	3.3029		2952.6	3.1274		5002.3	0.613333		2026.23	20.2493		2346.57	0		2810.43	0
2378.5	14.8346		3014.1	4.46513		2026.17	0.613333		3124.1	1.37146		2587.27	6.13333		4891.67	0.613333		1875.87	3.46954		2397.8	0.613333		2726.93	0.613333
2852	0.613333		3698.2	1.22667		2088.13	0.867384		3106.43	0		2661.87	5.55397		5061.93	0		1743.1	2.74291		2343.6	0		2821.23	0
2724.97	1.84		4116.4	0.867384		2057	0		3061.23	0		2971.57	7.38551		5195.97	0		1730.57	1.37146		2360.5	0		2808.97	0
2779.33	1.22667		4342	1.93953		2137.53	0		3004.03	0		3060.7	0.613333		5552.6	0.867384		1608.53	3.87906		2299.1	0		2935.4	0
2656.03	1.84		4337.9	0.867384		2099.37	0.613333		2915.7	0		3135.37	0.867384		5502.93	0.613333		1582.43	0.867384		2381.53	0.613333		3007.93	0
2826.57	1.22667		3955.87	3.57632		2150.47	0		2617.43	0.613333		3051.7	1.37146		5738	9.54123		1596.93	0.613333		2419.63	0		3034.23	0
2767.33	0		4461.1	4.42281		2125	1.37146		2445.2	5.48582		2580.2	11.4087		5397.9	13.0108		1630.47	0		2384.67	0		3053.17	0
2827.83	0.613333		4511.63	1.37146		2153.3	1.37146		2163.13	18.0387		2502.93	1.73477		5079.1	7.8545		1550.27	0		2360.77	0.613333		3040.93	0
2679.3	0.613333		4000.63	2.60215		2133.17	0		1880.83	6.2548		2606.27	0.867384		4673.1	0.867384		1582.83	0.613333		2389.47	0		3161.67	0
2474.73	0.867384		3783.17	1.73477		2133.3	0.613333		1836.6	1.22667		2593.67	1.73477		4549.7	9.11786		2063.47	14.8346		2378.83	0		3103.7	0
2780.17	1.37146		4215.17	0.613333		1954.33	26.8259		1223.07	29.9593		1878.97	11.6533					726.667	47.4809		1679.77	5.65465		2838.57	23.047
2709.17	1.84		4255.9	0.867384		2287.9	0		1436.5	0		2109.4	1.37146					826.467	0		1876.77	0		3301.6	0
2653.3	1.93953		4475.1	0.867384		2378.63	0.867384		1471.9	0		2225.23	1.22667					829.167	0		1990.57	0.613333		3387.23	0
2560.67	0.613333		3986.37	1.22667		2375.83	0.613333		1486.6	0		2378.03	12.9383					843.167	0		1992.83	0		3347.03	0
2587.23	3.3029		4021.37	2.2114		2396.33	0		1473.17	0		2265.07	1.93953					874.533	0		2026.53	0.613333		3266	0
2569.17	0.613333		3958.97	2.2114		2517.03	0.867384		1496.53	0		2326.87	0.613333					859.333	0		1981.27	0		3258.6	0
2642.07	0.613333		4344	0		2567.9	0		1413.07	0		2265.97	9.11786					858.267	0.613333		2031.33	0		3161.47	0
2612.77	1.37146		4466.03	0.867384		2596.8	0		1402.83	0		1996.67	6.13333					818.3	3.46954		1990.17	0		3221.57	0
2608.73	0		4447.9	0.867384		2643.13	0		1370.97	0.867384		1962.7	1.37146					892.233	6.40339		2049.1	0		3278.87	0
2651.43	0.613333		4479.8	0		2633.4	0		1453.77	0.613333		2032.97	0.867384					1030.1	1.84		2020.63	0		3261.73	0
2659.47	0		4656.77	0.867384		2649	0.867384		1410.4	0		2064.67	0					971.467	0.867384		2080.5	0		3094.97	0
2664.9	4.33692		4738.13	0		2665.77	0		1426.4	0		2142.93	0					952.533	1.22667		2072.33	0		3150.13	0
2711.2	0.613333		4978.43	0		2744	0		1445.77	0		2081.7	0					996.333	0.613333		1977.33	0.613333		3235.07	0
2480.47	0.867384		4950.33	0		2729.6	0		1487.5	0		2129.57	0.613333					965.667	0		2110.97	0		3240.07	0
2609.9	3.1274		5085.37	0		2701	0		1379.53	0		2166.4	0.613333					960.4	0.613333		1994.2	0		3190.4	0
2591.43	3.87906		5144.9	0		2712.83	0		1452.57	0		2397.63	3.73076					1021.1	2.52884		2047.57	0		3180.57	0
2588.83	1.37146		5393.83	0		2496.13	11.458		1412.4	0		2258.73	2.2114					1080.83	3.68		2104.07	0		3192.03	0
2548.57	2.52884		5401.8	0		2548.73	3.06667		1453.63	0		2245.4	3.3029					1360.57	4.33692		2087.37	0		3179.37	0
2685.3	5.52		5479.1	0		2650.5	0.613333		1442.47	0.613333		2133.17	0					1390.6	1.37146		2080.43	0		3169.47	0
2721.27	1.22667		5599.43	0		2731.33	1.37146		1518.7	1.22667		2551.87	11.1923					1319.6	0.613333		2114.7	0		3052.4	0
2407.13	3.06667		5425.57	0		2831.7	1.22667		1628.97	1.37146		2524.23	6.2548					1437.53	0		2064.63	0		3152.6	0.867384
2529.63	0.867384		5716.53	0		3015.53	0		1677.43	0		2548.13	3.3029					1415.4	0		2082.87	0		3126	0.613333
2436.5	1.37146		5639.93	0		3044.23	0		1682.3	0		2568.83	5.55397					1459.2	0.613333		2118.9	0		3079.47	0
2707.37	0.613333		5884.83	0		3028.27	0		1707.27	0		2419.27	4.33692					1503.93	0		2084.07	0		3071.13	0.867384
2861.8	0.613333		5803.9	0		3150.57	0		1797.57	0		2402.2	0.613333					1547	0		2054.43	0		2822.47	1.93953
2708.93	0.867384		5845.2	0		3252.8	0		1751.4	0		2482.53	0					1545.3	0		2149.8	0		2945.1	0.613333
2786.7	0.613333		5939.27	0		3214.37	0		1777.97	0		2486.73	0.613333					1513.47	0.613333		2102.4	0		2922.1	2.2114
2780.73	0		5976.27	0		3248.63	0		1780.03	0		2660.23	0					1516.87	0		1755.47	1.37146		2736.6	6.07169
2737.3	0		6024.13	0		3288.67	0		1725.7	0.613333		2792.47	0					1496.8	0		2077.1	1.37146		2785.33	3.92725
2625.7	0.867384		6128.87	0		3361.1	1.37146		1364.43	4.33692		2705.27	0.613333					1541.17	0		2181.9	0		2012.93	3.46954
2751.5	0.613333		6243.37	0		3312	0		1464.7	0.613333		2871.77	0					1494.43	0		2054.77	0		2337.27	0.867384
2808.23	0		6204.97	0		3343.5	1.37146		1899.07	5.81859		2894.27	0.613333					1533.93	0		2147	0		2380.73	0.613333
2611.63	0.867384		6221.87	0		3380.13	0		1792.53	2.2114		2932.03	0					1517.47	0		2089.63	0		2400.4	1.93953
2747.47	0.867384		6207.73	0		3286.4	0		1562.7	0.867384		2519.43	5.27609					1532.43	0		2142.7	0		2513.53	0.867384
2458.63	1.84		6187.33	0		3350.3	0.613333		1408.83	4.29333		2773.33	2.60215					1529.1	0.613333		2102.63	0		2484.67	7.38551
2539.53	0.867384		6146.03	0		3419.3	0		1343.1	1.93953		2714.47	1.84					1564.07	0.613333		2129.57	0		2450.93	1.37146
2306.27	0.613333		6208.1	0		3421.53	0		1239.8	3.57632		2747.1	0.613333					1593.83	0		2168.6	0.613333		2455.1	0.867384
2255.93	0.867384		6209.77	0		3472.83	0		1386.87	1.22667		2595.23	3.3029					1540.63	0		2121.13	0		2543.57	2.2114
2428.87	1.37146		6183.3	0		3389.33	0		1382.73	0.867384		2620.2	0					1544.13	0.613333		2094.6	0		2615.6	0
2498	0.867384		5987.73	0		3347.43	0		1373.03	3.57632		2521.37	0.867384					1553.53	0		1783.6	1.22667		2533.9	2.60215
2536.47	0		5914.1	0		3509.5	1.37146		1421.27	2.52884		2492.17	1.22667					1475.77	6.31465		1925.6	0.613333		2603	4.79029
2124.73	1.22667		6016.4	0		3390.4	0		1474.23	5.24032		2544.4	0.613333					1564.77	0.613333		2147.03	0.867384		2540.37	0.867384
2172.83	0.867384		6262.3	0		3295.6	0		1538.8	1.37146		2413.97	4.33692					1547.77	0		2154.07	0		2625.8	0.613333
2629.93	2.52884		6283.47	0		3385.27	0		1626.1	2.52884		2439.93	1.37146					1602.3	0.613333		2159.33	0		2654.73	2.2114
2928.6	1.84		6133.33	0		3235.07	0		1540.73	1.84		2337.7	3.68					1542.47	0.613333		2199.97	0		2500.1	6.99308
2805.73	0		6483.73	0		3236.9	0.867384		1956.77	11.6372		2269.2	2.52884					1567.07	0.613333		2101.77	0		2392.9	1.37146
2657.13	1.22667		6294.97	0		3193.97	0		2188.17	11.1079		2302.7	7.46152					1585.07	0		1999.87	1.93953		2395.73	0
2193.3	6.99308		5072.8	6.16392		3199	1.93953		2470.2	6.31465		2213.17	3.73076					1586.97	0		2186.67	1.37146		2256.53	2.45333
2544.53	0.613333		5854.87	0		3094.3	1.37146		3095.53	5.20431		2179.4	1.22667					1533.53	0		2194.5	0		2205.63	1.93953
2622.37	3.1274		5946.37	0		3097.53	0		3220.97	0		2003.47	3.1274					1594	0		2263.37	0		2176.73	0
2658.57	1.22667		5897.47	0		3035.43	0		3274.87	3.3029		2164.73	0.613333					1517	0		2194.17	0		2282.13	0
2763.13	1.22667		5984.43	0		2873.4	0		3431.37	0.613333		2188.2	1.22667					1475.2	0		2210.87	0		2221.13	0
2750.97	3.87906		6007.73	0		2965.1	0		3337.9	0.867384		2253.97	0.613333					1459.6	0.613333		1845.43	1.37146		2229.87	0
2573.33	0.613333		5881.03	0		3026.8	0.867384		3277.37	1.37146		2191.03	0.613333					1403.47	1.93953		2196.8	1.22667		2244.77	0
2561.37	0.867384		5802.93	0		2986.2	0		3078.83	0.613333		2279.37	0					1298.83	4.67101		2238.03	0.613333		2232.43	0
2699.77	1.37146		5768.53	0		2904.13	0		3098.87	1.73477		2297.43	0					1235.6	1.37146		2240.43	0		2225.87	0.613333
2744.93	1.93953		5785.27	0		2949.73	0		3089.13	0.867384		2349.77	0.613333					1161.23	0.867384		2181.7	0		2227.4	0.613333
2849.73	1.84		5714.3	0		2913.53	0		3107.43	0.613333		2351.23	0					1166.97	0		2216.1	0		2172.37	0
2640.3	3.06667		5766.37	0		2291.73	34.4342		2691.97	0.867384		2635.13	41.6796					1103.3	16.5145		1767.03	4.33692		2113.7	23.3067
2406.57	1.93953		5704.83	0		2743.73	0.613333		3085.2	0		3005.97	0					1289.27	0		1927.63	0.613333		2456.03	11.7177
2360.5	1.73477		5626.53	0		2829.63	0		3056.7	1.22667		3035.77	0.613333					972.2	5.05768		1942.93	0.613333		2553.6	3.06667
2474.67	0.613333		5502.63	0		2843.87	0		2962.9	0.867384		3054.6	0.867384					998.267	46.3706		2089.17	0.867384		2581.13	0
2355.07	1.37146		5619.43	0		2771.13	0.613333		3034.67	0.613333		3071.8	2.74291					1006.47	46.6295		2123.17	0		2561.73	0
2356.33	1.73477		5535.43	0		2778.53	1.37146		3169.77	0.613333		2599.47	19.2493					1344.57	5.24032		2132.3	0		2537.37	0.867384
2202.8	0		5719.07	0		2780.73	0		3116.6	1.37146		2535.8	1.37146					1720.37	7.17888		2075.3	0.613333		2597.73	0
2435.47	0.867384		5463.27	0		2815.1	0		3167.9	0.613333		2488.43	0.613333					1939.27	4.67101		2026.8	0.613333		2478.1	0
2537.7	0.613333		5528.97	0		2764.77	0.613333		3171.8	0		2540.93	0.613333					2065.13	6.2548		1937.17	1.22667		2515.6	0
2313.47	0.613333		5561.93	0		2747.23	0.613333		3149.5	0		2582.57	0					2104.17	0.867384		1830.6	0.613333		2529.27	0.613333
2202.67	0.867384		5490.23	0		2832.43	0.613333		3020.83	1.37146		2437.43	7.46152					2133.03	2.52884		2078.27	0.613333		2463.67	0
2592.53	0.867384		5350.77	0		2668.13	0.613333		3159	0.867384		2319.07	0.613333					1928.6	11.7177		1975.53	0		2420.03	0.613333
2576.73	0.613333		5362.47	0		2518.2	3.06667		3117.57	0		2284.67	0.613333					1506.27	11.276		2077.3	0		2428.8	7.38551
2694.03	5.55397		5335.53	0		2616.1	0.613333		3275.77	2.52884		2257.37	3.92725					1873.37	10.9716		2038.07	0		2186.8	4.42281
2485.2	6.2548		5097.5	0.613333		2708.67	0.613333		3230.03	1.93953		2219.3	6.6058					1863.03	1.84		2099.6	0		2199.4	5.27609
2525.9	2.74291		4968.9	3.87906		2681.03	0		3169.17	0		2494.37	6.51982					2143.3	7.68504		2058.53	0.613333		2109.83	1.73477
2455.63	9.11786		4832.77	0		2708.93	1.22667		3230.83	0.613333		2339.53	4.94485					2156.73	0.613333		1987.93	0.613333		2268.47	5.24032
2556.47	3.1274		4879.4	0		2662.37	0.613333		3021.2	1.93953		2318.43	3.1274					2304.73	2.74291		2039.77	0.613333		2239.27	1.22667
2613.13	2.74291		4912.1	0		2652.1	0		2950.27	1.37146		2423.57	2.74291					2310.57	0		2047.03	0.613333		2245.77	0.613333
2535.13	0.867384		4881.4	0		2672.6	0		3216.33	4.67101		2261.17	6.85728					2301.6	0.867384		2102.07	2.45333		2260	1.93953
2292.53	0.867384		5000.53	0		2738.53	0		2934	6.04063		1901.33	10.4447					2272.13	4.33692		2700.7	10.9716		2284.33	1.93953
2454.9	0.613333		4877.87	0		2764.2	0		3076.2	0.613333		1877.3	0					2299.67	0		2617.4	2.2114		2273.9	1.37146
2388.7	1.93953		4706.73	0		2801.47	0.613333		3103.97	0		1980.17	0					2320.9	0.613333		2567.5	0.867384		2294.33	0.613333
2235.33	3.06667		4685.53	0.867384		2799.87	0		3114.57	0.613333		1926	0.613333					2418.8	0.613333		2662.97	1.37146		2196.47	7.41093
1912.17	1.93953		4495.83	1.37146		2822.77	0		3131.83	0.867384		2110.83	0					2443.8	0		2585.5	1.73477		2195.63	8.84562
1781.83	0.867384		4562.47	0.867384		2948.63	0		3145.47	1.93953		2186.5	0					2461.9	0		2647.1	0.867384		2154.9	0
1817.93	0		4587.23	0		2898.5	0		3118.8	4.67101		2193.47	0					2459.87	0		2595.37	1.37146		2087.5	1.22667
2436.97	2.52884		4574.87	0		2903.5	0		3099.07	4.11437		2298.73	0					2417.8	0		2439.03	1.37146		2172.37	4.67101
2604.6	0.613333		4484.2	0		2944.57	0		3239.77	1.22667		2411.83	0					2536.33	0		2459.63	1.37146		2224.77	3.06667
2649.77	0		4464.53	0		2948	0		3427.13	0		2484	0.613333					2469.57	9.60019		2379.73	0		2093.2	1.73477
2715.3	0.613333		4447.93	0		3013.67	0		3438.1	0.867384		2435.73	0.613333					2197.9	7.97333		2353.8	0		2222.73	6.16392
2711.47	0		4101.37	1.37146		3066.8	0		3631.67	0.613333		2589.67	0					1961.1	8.22873		2428.3	1.37146		2219.17	0.613333
2736.93	0		4059.03	0		3012.27	0		3859.57	0		2645.97	0					2333.5	13.6182		2239.23	0.613333		2215.7	0
2673.97	0		4222	0.613333		2946.47	0		3924.5	0		2773.6	0					2159.3	1.93953		2203.03	1.22667		2358.17	7.17888
2658.4	0		4100.1	0		2925.77	0		4079.43	0.613333		2747.2	0.613333					2442.17	0.867384		2097.13	0.613333		2376.23	0
2608.53	0		4167.97	0		2932.17	0		4111.83	0		2831.2	0					2443.5	0		2077.27	0.613333		2244.8	8.93027
2715.47	0		4187.8	0		2953.53	0		4182.93	0		2849.43	0					2535.8	0.867384		2200.7	0		2154.33	2.74291
2808.27	0.613333		4215.1	0		3020.77	0		4318.23	0		2873.8	0.613333					2562.53	0		2070.2	0.613333		2192.13	0.613333
2745.43	0		4286.57	0		3063.4	0		4332.3	0		2917.7	0					2567.13	0		2145.2	0		2143.83	0
2756.07	0		4365.67	0		2882.23	0		4151.33	0		2767.5	0.613333					2550.97	0		2026.33	0.613333		2089.87	1.22667
2774.5	0		4198.93	0		2749.77	4.11437		4076.57	0.613333		2591.73	2.74291					2386.57	5.78618		2017.27	0		2109.3	0.613333
2778.73	0		4274.63	0		2802.8	0		4017.03	1.93953		2586.13	2.2114					2340.13	0.613333		2084.33	0.867384		2073.8	0
2818.9	0		4270.2	0		2722.53	0		3917.6	0.613333		2571.5	0					2392.2	0.613333		2782.83	4.46513		2121.93	0.613333
2810.63	0		4281.03	0		2726.57	0		4124.67	0		2599.03	0.613333					2425.33	0		2726.23	0		2179.8	0
2827.33	0		4349.37	0		2641.77	0		4091.7	0.613333		2546.1	3.06667					2380.17	0		2549.57	0.867384		2123.9	0
2812.47	0		4292.8	0		2615.77	0		4130.83	0.613333		2608.83	3.06667					2412.3	0		2581.83	0		2141	0
2471.17	12.6442		3846.83	10.7114		2660.8	1.22667		4060.2	0		2628.93	0					2470.63	0		2497.3	0		2144.67	0.613333
2876.8	0		4390.73	0.613333		2632.2	0		4091.13	0		2551.7	0					2458.93	0		2514.77	1.22667		2190.7	0
2740.23	3.68		4662.37	0.613333		2613.63	0		4070.17	0		2489.63	1.73477					2504.13	0		2462.27	0		2258	0
2592.2	1.37146		4779.97	0		2583.63	0		4074.2	0		2487.27	0.867384					2503.47	0		2346.43	2.45333		2220.33	0.613333
2537.1	1.22667		4845.47	0		2513.77	1.22667		3922.33	0		2452.47	5.65465					2554.67	0		2284.73	4.67101		2215.77	0.613333
2641.8	1.93953		4956.8	0		2579.2	0		3942.8	0.613333		2497.27	5.65465					2447.03	4.67101		2316.97	1.73477		2128.8	4.94485
2843.8	1.84		4788.07	0		2492.87	0		3830.3	0.613333		2453.73	1.22667					2472.07	0.613333		2161.1	0.613333		2254.07	1.73477
2866.63	0.613333		4831.27	0		2547.27	0		3646.57	4.11437		2382.63	0.613333					2480.47	0		2235.03	0		2197.8	0
2862.67	0		4929.57	0		2572.83	0		3676.7	1.73477		2348.67	0.613333					2453.83	0.613333		2258.67	0		2172.37	4.11437
2819.6	0		4864.8	0		2505.07	0		3552.53	4.46513		2274.8	0					2355.3	1.93953		2255.97	1.73477		2233.4	0.613333
2805.87	0		4879.5	0		2597.13	0.613333		3538.7	3.3029		2197.5	1.22667					2247.57	0.867384		2092.73	0.867384		2221.17	1.22667
2841.07	0.613333		4912.47	0		2458.97	0		3686	0		2253.53	0.867384					2416.4	5.52		2146.43	0.613333		2157.37	1.22667
2892.67	0		4894.73	0		1435.6	35.8262		2554.3	17.7867		2156.17	15.6129					1062.77	16.6845		1877.57	29.093		2060.13	12.6442
2870.53	0		4865.27	0		1600.6	0		2983.5	0.613333		2535.37	0.613333					1251.07	0.867384		2131.13	0		2460.53	0.613333
2902.07	0		4832.57	0		1636.63	0		2710.53	2.2114		2475	0					1376.9	0		2176	0.613333		2664.37	4.46513
2948.23	0		4886.17	0		1581.9	0		2955.4	1.73477		2578.73	0					1358	0		2173.87	0		2568.23	0
2919.97	0		4805.03	0		1643.23	0		2723.77	1.73477		2617.1	0					1097.37	4.46513		2225.47	0		2542.07	0.867384
2859.17	0		4790.57	0		1647.7	0		2951.27	3.06667		2638.1	0.867384					1064.17	0.613333		2204.63	0		2531.43	1.37146
3001.87	0		4821.93	0		1530.53	0.613333		3103.57	2.2114		2685.33	0.867384					905.533	49.835		2148.93	0.867384		2632.03	0
2857.13	2.45333		4831.77	0		1631.2	0.613333		2905.8	3.73076		2583.57	0					981.067	0		2197.63	0		2567.37	0.613333
2941	1.84		4745.93	0		1566.63	0.867384		3070.53	1.93953		2595.9	0.867384					914.6	0.613333		2173.63	0.613333		2551.3	9.58057
2899.93	0		4892.97	1.84		1600.13	0.613333		3216.17	0.867384		2472.73	0					976.567	0.867384		2323.23	1.73477		2597.43	6.99308
2840.67	0.613333		4819.33	0.613333		1377.73	1.93953		3169.03	0		2327.4	7.38551					890.7	52.1766		2408.5	1.73477		2761.77	11.5724
2594.37	3.1274		4836	0		1493.6	0.613333		3130	0.613333		2274.67	4.94485					1254.4	6.99308		2470.83	1.93953		2909.53	1.22667
2846.5	1.93953		4819.47	0		1501.33	0		3125.27	0.613333		2136.57	3.73076					1217.4	0.613333		2337.5	1.22667		2867.83	4.67101
2911.7	0.613333		4903.47	0		1472.9	0		3080.03	0		2061.73	1.37146					1479.47	4.33692		2294.53	1.93953		2614.67	6.63421
2911.83	0.613333		4854.17	0		1453.23	3.1274		3104.03	0.613333		2256.03	13.1688					1579.57	7.38551		2223.33	0.613333		2434.47	4.33692
2891.8	0		4798.27	0		1547.63	1.37146		3181.07	0.613333		2186.77	7.38551					1755.83	0		2179.7	0		2498.4	5.78618
2753.93	2.45333		4726.1	0		1455.8	4.33692		3106.07	0		2231.03	6.99308					1755.1	0		2221.03	0		2442.4	4.46513
2503.17	2.2114		4913.2	0		1593.73	4.46513		3231	1.22667		2325.5	3.73076					1734.6	0		2201.97	0.867384		2676.83	7.41093
2858.5	3.3029		4800.27	0		1553.8	5.48582		2034.23	2.52884		2389	0.613333					1776.1	0.867384		2286.6	0.613333		2655.3	4.11437
2608.83	1.22667		4932.13	0.867384		1597.33	2.74291		2064.93	2.2114		2369.6	0					1718.57	0.613333		2506.53	5.78618		2665.63	2.52884
2894.67	1.22667		4937.37	0.867384		1638.97	0.867384		2188.37	0.613333		2448.9	0.867384					1787.03	4.42281		2405.13	6.16392		2690.13	7.41093
3042.33	0.613333		4776.9	0		1704.7	0		2233.07	0		2513.1	0					1801.43	0.613333		2384.93	0.867384		2689	4.67101
3016.27	0.613333		4799.9	0		1658.9	0		2344.67	0		2503.73	0					1904	0.867384		2390.87	0.867384		3016.2	9.69765
2996.3	3.87906		4764.83	0		1738.23	0.613333		2346.93	0		2480.67	0					1873.1	0		2358.93	0		3082.1	2.74291
2921.73	0.613333		4807.3	0		1713.53	0		2367.8	0		2561.23	0.613333					1862.4	0.613333		2268.47	0.867384		3096.5	0.613333
2881.43	0		4880.87	0		1719.43	0.867384		2465.33	0		2527.1	0.613333					1851.57	1.37146		2232.9	0.613333		3194.57	1.93953
2942.8	0.613333		4871.23	0		1709.33	0		2403.13	0.613333		2686.77	0.613333					1953.43	0.613333		2255.77	0		3023.6	4.46513
2957.97	0		4842.1	0		1715.07	0		2471.23	1.73477		2654.47	0					1910.63	0		2327.7	0		3249.7	0.613333
2933.53	0		4851.33	0		1752.7	0		2487.67	5.78618		2687.9	0					969.3	19.3953		2323.13	0		3352.77	8.93027
2932.97	0.613333		4836.93	0.613333		1736.13	0		2605.1	1.22667		2736.73	0					1048.93	12.5845		2356.63	0.867384		3271.9	2.74291
2885.97	0.613333		4834.4	0		1790.83	0		2647.47	1.93953		2766.67	0					1142.87	2.52884		2305.43	0		3235.73	2.2114
2915.8	0		4895.87	0		1824.93	0		2542.17	0.613333		2784.53	0					1522.8	5.81859		2405.03	3.57632		3200.13	2.2114
2895.13	0		4870.27	0		1793.6	0		2640.07	5.81859		2937.6	0					1542	1.22667		2468.37	5.65465		2932.67	2.2114
2929.63	0.613333		4919.03	0		1748.1	0.867384		2899.3	4.46513		2967.93	0					1027.63	11.057		2445.3	0.867384		3141.77	1.37146
2953.7	0		4877.9	0		1704.2	0.613333		3132.1	6.51982		2981.3	0					989.567	46.9871		2425.33	3.46954		3117.9	0
2976.9	0		4984.87	0		1708.7	0		3161.13	1.73477		2998.1	0					971.6	0.613333		2403.93	4.94485		3197.93	10.7114
2993.13	0		5040.23	0		1695.17	1.37146		3144.8	0		3112.43	0					954.5	0.613333		2279	3.06667		3083.4	4.11437
3072.37	2.52884		5035.3	0		1616.47	2.52884		3222	5.27609		3161.7	0					941.167	0.867384		2311.87	0		3139.53	15.9231
3115.5	0.613333		4899.83	0		1619.67	0		3172.47	0.613333		3102.07	0					914.633	0.867384		2369.87	0		3040.67	0
3095.4	1.22667		5007.03	0		1790.9	3.57632		3171.83	0.613333		3019.17	1.37146					880.233	0.613333		2269.37	0.867384		2782.73	4.11437
3122.93	0.613333		4960.43	0		1762.53	1.37146		3211.33	5.78618		3114.5	1.93953					971.133	0.867384		2366.4	0.613333		2533.13	4.33692
3162.57	0		4918.53	0		1779.33	0.867384		3176.27	4.42281		3166.73	2.2114					988.467	0.613333		2321.3	0.613333		2605.27	1.93953
3117.3	0		4956.77	0		1706.1	0		3242.57	2.2114		3183.77	2.2114					894.133	0.613333		2333.8	0		2792.43	3.06667
3130.57	0		4994.93	0		1698.77	0		3253.97	4.67101		3044.83	0.613333					962.067	0.613333		2321.5	0		2949.5	1.73477
3113.83	0.613333		4881.9	0		1727.23	0		3383	0.613333		3054.4	0					878.567	0		2289.13	0		2856.23	1.73477
2860.97	2.52884		4811.7	5.24032		1715.37	0		3390	0.613333		3020.37	0					936.533	0.613333		2343.33	0		2863.73	0.613333
3339.93	1.93953		5534.03	0		1680.8	0		3405.07	0		3050.93	0					998.933	0		2321.1	0.867384		2505.93	9.2
3325.67	0.867384		5270.13	4.46513		1714.2	0		3435.5	0		3080.37	0					995.3	0		2264.23	0.613333		3328.47	15.637
3355.23	0		5593.83	1.93953		1679.17	0		3435.5	0		2939.47	1.37146					904.333	0.613333		2324.03	1.37146		3392.13	6.74667
3324.33	0.613333		5699.17	0		1668.23	0		3328.37	8.18289		2988.57	5.24032					899.867	0.613333		2135.27	0		3249.27	11.3093
3448.27	2.52884		5838.13	0.613333		1680.2	0		3100.7	4.42281		2963.27	4.33692					907.6	0.613333		2202.07	0		2785.63	7.41093
3501.43	1.22667		5984.33	0		1616.33	3.3029		3298.43	0.867384		3023.93	2.52884					919.7	0.613333		2235.43	0		2719.1	0
3465.2	0.613333		6112	0		1616.67	4.79029		3188.8	0		2940.33	0					960.133	0.613333		2219.5	0		2745.87	0
3430.87	0.613333		6340.4	0		1493.9	0.613333		3249.3	0.613333		2895.9	0					898.633	0		2271.53	0		2685.8	6.2548
3413.43	0		6427.03	0		1635.33	1.22667		3038.4	2.52884		2944.23	0.613333					885.367	0.613333		2247.6	0		2594.93	1.37146
3504	0.867384		6721.87	0		1562.53	0.613333		3080.7	1.93953		2806.07	0.867384					895.633	0		2280.07	0		2631.2	0
3178.2	1.84		6779.13	0		1564.5	1.37146		3178.3	0		2905.8	0.867384					939.867	0		2296.07	0		2781.87	1.73477
3169.1	1.84		6887.57	0		1520.33	1.93953		3232.73	0		2954.23	0					912.633	0.867384		2291.43	0		2695.07	0
3241.13	1.22667		6882.43	0		1307.47	24.5487		1956.37	23.92		1585.53	37.9375					2360.77	25.76		1695.4	4.79029		3364	30.6667
3307.33	1.22667		7047.07	0		1481.6	0		2235.07	0		1700.23	1.37146					2635.8	0.613333		2024.33	0.613333		3824.93	2.60215
3324.9	1.22667		7052.93	0		1535.07	1.37146		2152	0.867384		2537.93	28.0931					2779.93	0		1991.37	0.613333		3876.07	4.67101
3269.13	0.613333		7061.23	0		1592.03	2.52884		2226.27	0.613333		2415.03	1.37146					2721.47	0.613333		2005.9	0.867384		3883.3	0.613333
3043.53	1.37146		7363.7	0		1627.27	1.22667		2383	3.57632		1752.87	26.0215					2958.93	15.9467		2018.77	0		3936.2	0
3097.57	1.37146		7367.77	0		1694.23	1.37146		2372.47	0		1739.9	1.22667					3147.23	0.613333		1952.73	0		3968.67	0
3257.73	1.22667		7221.07	0		1782	3.1274		2346.87	0.867384		1830.17	0.613333					3099.9	3.87906		1957.47	1.73477		3861.67	0
3352.93	1.22667		7425.73	0		1783.07	2.45333		2403.63	0.613333		1758.67	0.613333					2842.1	7.68504		1864.17	2.74291		4025.2	15.1482
3288.2	0		7421.73	0		1806.9	0.613333		2484.13	0.613333		2548.17	25.6869					2910.13	1.37146		1842.57	1.93953		4077.3	4.42281
2746.03	3.73076		7467.17	0		1811.37	0		2391.5	0		1722.57	23.0551					2751.87	3.92725		1811.17	1.84		4218.6	1.73477
2600.47	0.613333		7313.27	0		1893.2	0.613333		2267.97	0.867384		1768.73	0.867384					2739.6	1.93953		1829.87	1.93953		3936.17	3.57632
2389	0.613333		7274	0		1844.33	0		2332.7	0.867384		1702.33	0					2663.6	1.84		1872.97	2.2114		3764.97	10.1525
3213.7	3.1274		7461.43	0		1898.4	0.613333		2364.23	0		2044.7	7.99689					2667.27	0		1898.8	1.73477		3778.33	0
3043.67	0		7326.57	0		1955.33	0		2378.47	0		1944.03	1.22667					2728.93	0.867384		1866.1	0.613333		3893.33	12.0501
3091.43	2.52884		7125.3	0		1890.17	0		2435.43	1.93953		1897.8	0.867384					2682.1	0.867384		1899	6.6058		4187.37	9.69765
2975.43	6.16392		7006.03	0		1810.17	1.84		2396.67	0.613333		1868.97	1.37146					2743.73	0.613333		1967.97	5.81859		3929.1	4.79029
3109.53	3.1274		7045.33	0		1856.93	0.613333		2504.23	2.45333		1857.87	0					2361.87	10.2079		2371.4	6.51982		4045.27	6.99308
3131.57	0.613333		7036.9	0		1881.2	1.84		2551.07	6.31465		1823.5	0.613333					2558.5	3.1274		2176.77	2.52884		3654.43	9.2
3139.23	1.22667		7058.67	0		1809.13	0.613333		2666.67	0.613333		1902.97	0					2686.8	3.46954		2073.43	2.60215		3838.57	3.1274
3202.5	0		7062.73	0		1842.67	0.613333		2089.5	6.07169		1843.83	0.867384					2845.03	3.92725		2019.93	1.73477		3913.73	2.52884
2822.9	3.68		7107.9	0		1885.23	1.22667		2712.07	2.2114		1836.43	0					2907.27	0.613333		1962.93	2.74291		3803.2	19.521
3034.13	1.84		6968.93	0		1875.77	0.613333		2704.83	0		1882.97	0					2850.6	0		2054.8	0		3902.6	1.93953
3074.2	0.613333		6883.9	0		1967.37	0		2746.57	0		1854.6	0					2879.63	0.867384		1991.9	0		4081.23	3.3029
3167.97	0		6813.63	0		1909.43	0		2760.4	0		1907.03	0					3333.4	15.4433		1958.7	0		4088	0
3171.33	0		6859.57	0		1874.9	0		2853.6	0		1907.53	0					3351.43	1.22667		2058.93	0.613333		3837.47	1.22667
3137	0		6804.77	0		1994.8	0.867384		2960.43	0		1970.97	0					3510.87	0.867384		2003.73	0.613333		3801.13	5.65465
3143.13	0		6603.03	0.613333		1806.27	1.37146		2919.93	0.613333		2002.33	0					3411.67	1.22667		1929.8	1.93953		3749.63	4.67101
2850.6	1.22667		6466.43	0.613333		2047.47	9.60019		2943.07	1.37146		1969.87	0					3561.77	0.613333		1917.53	1.22667		3637.33	0
2594.63	4.33692		6474.8	0		2153.6	5.48582		3233.83	8.7171		2047.17	0					3494.8	0.613333		1916.23	1.37146		3644.73	0
2999.33	3.1274		6460.63	0		2153.43	2.52884		3418.93	7.41093		1988.93	0					3371.4	0		2010.67	7.68504		3698.33	7.99689
2970.2	1.22667		6437.87	0		2158.13	0		3563.97	3.1274		2168.87	0					3448.47	0.613333		2159.3	2.2114		3497.67	3.57632
2910.67	5.55397		6370.63	0		2114.03	1.37146		3444.9	1.93953		2187.73	0					3562.63	0.613333		2050.13	1.37146		3715.27	3.57632
2929.6	2.45333		6376.67	0		2206.63	0.613333		3610	1.37146		2110.27	0					3624.03	0.613333		2011.77	3.06667		3622.17	0.867384
2911.23	2.52884		6228.93	0.613333		2223.2	0		3798.1	0		2400.9	3.57632					3628.23	0.867384		2029.87	2.2114		3686.5	0
2632.97	2.74291		6188.43	0		2192.8	0		3690.93	0.867384		2335.2	0.867384					3682.07	0.613333		1945.37	0.867384		3604.27	4.42281
2920.77	4.33692		6211.07	0		2282.27	0		3953.07	2.74291		2195.2	0.867384					3614.5	0.613333		1733.17	2.74291		3245.53	14.5788
2797.07	3.73076		5623.8	0		2261.67	1.22667		3867.67	1.73477		2200.5	0.867384					3757.9	0		1744.1	1.93953		3613.4	15.3333
2634.03	1.93953		5941.2	0		2101.47	0.867384		4077.13	0.867384		2277.83	0.613333					3657.83	0		1786.73	1.37146		3619.9	0.867384
2849.4	0.613333		6095.7	0		2154.57	0		4060.37	0		2233.93	0					3626.33	0		1876	0.867384		3620.3	0
3061.43	1.84		5914.4	0		2113.77	3.06667		3426.2	4.94485		2142.27	0					3659.73	1.37146		1831.73	0.867384		3489	10.5522
2785.63	3.73076		6052.73	0		2153.57	0.613333		3948.83	5.78618		2102.4	0.613333					3413.53	0.867384		1773.13	0		3492.67	0.867384
2528.5	2.52884		6038.67	0		2113.77	0		3750.7	3.92725		2181.3	0					3615.47	1.22667		1061.23	52.1874		3530.97	0
2917.73	3.3029		5986.8	0		2247.63	0.613333		3658.57	1.93953		2106.37	0.613333					3739.17	14.5788		1856	51.3042		3541.23	0.613333
2916.77	3.68		5950.77	0		2192.87	1.84		3837.17	11.7977		2069.8	0.867384					3586	5.48582		2157.73	9.60019		3483.83	0
			4753.77	4.33692		2264.77	1.22667		3878.73	0.867384		1885.93	4.79029					3631.13	0		1990.63	1.73477		3383	0.613333
			5475.33	0		2251.5	0.613333		4052.4	1.37146		1886.43	0.613333					3609.83	2.2114		2069.1	1.93953		3558.1	0.867384
			5663.3	0		2143.73	1.22667		3909.1	3.06667		2452.07	22.8256					3706.03	1.73477		2171.47	2.52884		3497.33	0.613333
			5339.8	0.867384		2314.57	0.613333		4066.33	0.867384		1839.67	25.0267					3735.73	1.37146		2282.27	1.84		3321.53	0.867384
			5384.63	1.37146		2202.23	0		4022.7	0		2015.57	5.55397					3723.03	0		2260.4	0.613333		3398.23	1.22667
			5498.43	1.37146		2176.5	0		3814.1	7.68504		1948	1.37146					3563.3	0.867384		2180.7	0.613333		3571	0.867384
			5335.73	0.867384		2251.1	0.613333		3936.83	1.93953		1893.1	0.613333					3671.7	0		2180.57	0		3390.33	0.613333
			5392.23	0		2255.03	0.613333		3941.27	0		2011.43	3.73076					3631.37	0		2146.7	0.613333		3333.47	1.37146
			5633.63	0.613333		2218.9	0		3938.57	0		2143.13	1.84					3715.3	2.60215		2114.03	0		3433.73	0.613333
			5504.7	0.867384		2312.07	0		3833.57	1.22667		2188.8	0.613333					3471.53	8.67384		2141.23	0		3440.47	0
			5093.7	2.2114		2233.67	0		3721.93	1.37146		2160.83	11.7817					3410.73	1.37146		2157.13	0		3301.97	0.613333
			5251.47	0.613333		2211.53	1.84		3921.7	2.52884		2286.77	3.06667					3307.73	0		2209	0.613333		3341.63	0.613333
			5080	0.867384		2280.8	0		3938.33	0.613333		2178.13	4.67101					3384.73	0		1956.37	0.867384		3387.3	0.867384
			5541.17	3.06667		2240.37	0		4091.37	0.613333		2441.8	15.4798					3357.83	0.613333		2160.43	0.613333		3427.23	0
			4720.77	3.3029		1870.5	26.6076		2048.13	6.07169		2406.03	10.5522								1665.93	2.2114
			5146.53	0.867384		2250.9	3.3029		2378.57	0.613333		2882.73	3.1274								1909.17	0.613333
			5252.7	0.613333		2319	1.22667		2346	4.94485		2893.23	6.31465								2025.13	0.613333
			5434.9	0.613333		2269.1	0		2234.8	0.867384		3038.3	0.613333								2052.73	0
			4884.37	1.93953		2277.4	0		2284.93	0		2992.5	0								1965.3	0.613333
			4661.3	0.867384		2332.5	0		2173.53	0.867384		2869.23	2.60215								2057.8	1.37146
			5262.27	5.48582		2254.63	0.613333		2268.67	0.867384		2929.9	5.78618								2102.93	2.2114
			5222.57	0		2321.53	1.37146		2267.9	0		2952.53	0.613333								2089.27	0.613333
			4740.1	2.60215		2330.77	0.613333		2264.4	0.867384		3000.17	0								2186.73	3.06667
			5116.33	1.73477		2352.93	0		2249	0		3023.67	0								2310.13	3.1274
			5175.67	0		2344.83	0		2244.57	0.867384		3137.33	0								2346.1	0
			5239.2	0.867384		2387.83	0		2348.63	10.4986		3175.43	0								2388.73	1.22667
			4665.1	6.04063		2318.27	0		2405.13	4.42281		3066.5	0								2322.77	0.613333
			4523.27	2.45333		2254.07	3.3029		2352.07	1.37146		3221.67	0								2325.13	0.613333
			4186.8	3.1274		2362.7	0.613333		2363.03	0.613333		3360.23	0								2233.2	0
			4344.27	2.52884		2277.9	1.37146		2338	2.60215		3261.2	1.93953								2296	1.37146
			4520.13	1.84		2172.57	7.38551		2301.03	2.2114		2634.87	14.7328								2171.2	2.74291
			4324.27	3.68		2146.87	5.20431		2213.1	3.06667		2543.53	6.85728								2262.57	1.37146
			4209.1	3.1274		2101.63	1.37146		2295.4	0		2503.33	4.33692								2267.47	0
			5069.1	6.40339		2155.17	0		2346.4	0		2484.97	2.60215								2286.6	0
			5109.7	0.613333		2112.63	2.60215		2365.9	1.37146		2581.57	2.60215								2284.2	0.613333
			5151.03	1.37146		2180.97	2.74291		2406.3	0		2649.87	0								2332.97	0
			5013.07	0.613333		2264.97	1.22667		2441.83	0		2742.53	0								2326.73	0
			4893.1	0.613333		2166.47	0.613333		2507.93	1.37146		2773.13	0								2361.9	0
			4801.23	0.867384		2268.23	0.613333		2431.83	1.37146		2895.8	0								2384.7	0
			3884.9	4.42281		2258.17	0		2384.2	0.613333		2915.13	0								2261.27	4.67101
			4575.1	2.74291		2326.5	0.613333		2539.57	6.99308		2887.5	0								2333.6	0.867384
			4933.33	1.73477		2371.6	1.22667		2656.33	1.22667		3003.67	0.613333								2265.9	0.867384
			4964	0		2392	0		2604.07	0.867384		2954.9	0								2359.47	0.613333
			4946.67	0.867384		2384.97	2.52884		2571.97	1.93953		2996.57	0								2330.07	0
			4346.63	2.60215		2387.63	1.37146		2495.77	6.85728		3048.97	0								2314.8	0
			4072.53	2.74291		2431.3	0.867384		2591.53	1.22667		3096.1	0								2279.33	0
			4831.4	3.57632		2442.83	1.84		2625.1	0.613333		3182.37	0								2252.7	0
			4864.67	0		2439.87	0		2774.5	2.74291		3175.77	0								2318.2	0
			4754.23	0		2506.37	7.99689		2737.33	0		3173.8	0								2336.63	0
			4769.27	0		2467.47	4.33692		2866.8	3.46954		3181.97	0								2344.33	0
			4627	0.867384		2484.2	0.613333		2877.73	2.2114		3224.33	0								2328.03	0
			4665.3	0		2544.77	0		2974.83	1.22667		3121.33	0.867384								2319.07	0
			4459.07	0.867384		2524.07	0		2929.37	0		3144.53	0								2307.9	0
			4204.8	1.93953		2543.17	0.613333		2879.53	1.93953		3147.87	0.613333								2331.7	0.613333
			4024.53	1.37146		2697.53	3.3029		2769.33	3.1274		3087.77	1.93953								2421.47	0
			4414.4	1.93953		2703.27	3.06667		2470.7	6.63421		3095.4	1.93953								2334.93	0
			3898.43	3.1274		2814.37	1.93953		2418.33	0		3077.83	9.11786								2344.4	0
			4344.7	6.40339		2881.3	0.613333		2575.53	2.52884		3222.77	8.5207								2441.23	0
			4369.23	1.93953		2856.23	0		2472.63	0.613333		3188.33	0.613333								2462.4	3.57632
			3538.43	3.92725		2843.73	0.613333		2479.13	0.867384		3212.03	0.613333								2437.47	3.3029
			3919.73	0.613333		2813.47	2.45333		2430.5	0.613333		3251.5	0								2327.23	1.37146
			4678.73	4.11437		2719.17	3.1274		2523.47	0.613333		3218.93	1.37146								2369.53	0.613333
			3948.07	1.37146		2736.8	0.613333		2464	1.93953		3193.33	0								2515	15.9112
			3661.73	3.92725		2771.53	0.867384		2313.13	12.3278		3260.67	0.613333								2616.5	3.46954
			3835.57	0.867384		2757.6	0.867384		2507.63	3.73076		3179.33	1.22667								2602.97	0
			3885.2	0.867384		2739.2	2.2114		2503.17	0.613333		3072.5	6.99308								2651.2	0
			3668.53	0.867384		3089.37	5.27609		2539.47	0		3055.83	3.06667								2787.5	0
			3559.23	2.74291		2970.97	0.613333		2512.03	0.613333		3154.47	5.27609								2753.97	0.613333
			4954	7.80646		2879.2	0		2479.63	0.867384		3134.3	3.92725								2736.47	0.613333
			4530.27	4.94485		2834.83	0		2518	0		3183.03	1.93953								2702.4	0
			3726.67	9.3822		2840.27	0.867384		2521.97	0.613333		3150.47	3.3029								2687.63	0.613333
			3421.67	4.46513		2784.7	0.867384		2478.83	0.867384		3230.53	5.24032								2705.37	0.613333
			3247.63	1.84		1986.83	22.165		2424.17	10.8683											1747.13	16.752
			4696.67	9.36213		2334.6	1.22667		2791.2	1.37146											2050.73	2.60215
			4917.3	4.33692		2234.07	4.29333		3008.37	2.74291											2039	4.33692
			4536.03	4.94485		2323.23	1.73477		2687.8	3.73076											1979.73	0.613333
			4832.9	6.16392		2292.73	0.613333		2365.57	15.709											1906.97	1.37146
			3174.83	14.3184		2448.8	0		2544.03	1.93953											1938.07	2.2114
			3227.97	1.84		2416.47	0		2503.83	1.37146											1923.07	0
			3617	4.94485		2382.73	0		2471.9	1.93953											1960.9	0
			3414.97	6.2548		2434.77	0		2166.3	3.73076											1933.93	0
			3335.9	3.87906		2535.13	0.613333		2038.37	4.29333											1896.1	0
			3124.63	4.67101		2507.93	0		1844.3	3.57632											1959	0
			3277.47	4.11437		2498.07	0		1803.97	2.45333											1997	2.2114
			3167.3	1.37146		2642.9	0.613333		1781.5	1.22667											2032.33	5.48582
			3184.6	0		2412.73	2.60215		1879.83	1.22667											1975.77	1.37146
			3219.1	0.613333		2402.93	0.613333		1896.07	0											2042.2	3.06667
			3048.4	6.2548		2552.73	0		1935.53	0.613333											1981.87	0
			3219.9	5.65465		2598.93	0		1936.77	0											1995.8	0
			3255.13	5.05768		2622.97	0		1863.8	1.84											2055.53	4.11437
			3239.13	1.22667		2612.97	0.867384		2011.03	0.613333											1999.53	2.52884
			3344.3	1.22667		2623.43	0		2013.3	0											1979.07	1.22667
			3431.23	0		2708.53	0		2193.33	4.29333											1999.27	3.87906
			3414.1	1.37146		2807.4	0		2210.7	0											2007.83	2.74291
			3372.43	0.613333		2839.67	0		2229.5	0.613333											1927.3	3.06667
			3403.33	2.52884		2941.93	0		2329.23	0.613333											1863.9	4.94485
			3558.83	0.613333		2846.37	0		2340.2	0.613333											1876.2	0.867384
			3644.2	0		2769.07	0		2346.13	0.613333											1873.43	0
			3696.43	0		2877.43	0		2058.23	4.79029											1887.7	0.613333
			3589.77	1.22667		2919.57	0		2461.1	0.613333											1932.23	0.613333
			3692.53	1.37146		2971.97	0		2459.83	0.613333											1926.63	0
			3764.67	0		2456.33	0.867384		2464.43	0.613333											1924.27	0
			4068.67	1.37146		3083.27	1.22667		2458.93	0											1908.6	0
			3885	0.867384		3033.17	0.867384		2585	0											1913.87	0
			3882.67	2.52884		3022.93	0		2583.9	0.613333											1895.2	0.613333
			4067.33	0.613333		3051.7	0		2368.07	4.94485											1844.23	4.11437
			4080.83	1.22667		2921.77	1.73477		2393.9	0											1811.73	0.613333
			3903.77	0.613333		3031.13	0		2604.47	6.16392											1888.23	1.93953
			3913.43	5.55397		3045.73	0		2821.17	5.81859											1851.27	2.52884
			3990.23	6.77449		3023	0		2775.63	1.73477											1722.63	3.3029
			3824.53	3.1274		3100.67	0		2824.3	0											1781.83	0
			3905.9	0.867384		3044.03	0.867384		2751.07	1.84											1733.13	3.3029
			3823.17	0		2891.03	1.37146		2656.33	3.87906											1726.4	1.22667
			3669.43	1.84		2625.77	3.3029		2624.77	1.84											1644.73	2.2114
						2653.43	1.22667		2381.53	1.22667											1666.53	0.867384
						2689.5	0.613333		2551.57	0.613333											1669.37	0
						2728.7	0		2574.03	0											1665.53	0.867384
						2796.53	0		2514.27	0											1674.97	0.867384
						2808	1.22667		2852.17	11.6372											1700.2	0.613333
						2781.4	0.613333		2637.27	5.20431											1649.4	0
						2649	0.613333		2692.77	1.37146											1695.93	3.46954
						2709.27	0.613333		2674.03	0.867384											1791.47	4.11437
						2714.63	0.613333		2719.5	0.867384											1881.07	1.93953
						2763	0		2674.57	0.867384											1852.57	0.613333
						2754.83	0.613333		2583.03	3.06667											1921.23	1.37146
						2888.63	0		2653.27	0											1810.93	1.37146
						2948.2	0.613333		2616.97	0.613333											1742.73	2.60215
						2911.1	0.613333		2614.37	0											1752.2	1.73477
						3079.7	0		2543.37	2.74291											1774.53	0
						2945.27	0		2694.17	2.52884											1752.63	0
						1985.2	20.8894														2325.73	31.8225
						2310.23	0														2662.47	0
						2299.47	2.60215														2819.4	0
						2403.13	0.867384														2662.87	0
						2328.9	0.867384														2920.47	0
						2371.97	2.74291														2765.87	0
						2458.9	2.52884														2839.53	0
						2496.23	1.22667														2848.53	0
						2436	0.867384														2860.5	0
						2573.47	3.73076														2855.87	0
						2510.93	0.613333														2804.87	0
						2503.83	1.84														2947.87	0
						2441.37	0														3057.37	0.613333
						2618.27	3.3029														2932.63	3.92725
						2612.23	0.613333														3132	1.37146
						2619.23	0														3041.53	0
						2746.77	0														3144.07	0.867384
						2785.77	1.84														2969.13	0.867384
						2832.17	0.867384														2899.17	0.613333
						2749.27	0.613333														2784.27	1.73477
						2501.47	13.0108														2826.63	0.867384
						2548.03	0														2768.37	0
						2710.83	6.6058														2740.43	0
						2893.33	6.63421														2883.17	0.613333
						3084.4	0														2757.8	0.613333
						3233.8	2.74291														2583.13	0.867384
						3215.5	0.867384														2307.43	3.06667
						3332.23	1.93953														2444.27	1.37146
						3438.97	0.613333														2379.8	0
						3451.53	1.84														2430.1	1.37146
						3642.43	1.22667														2472.57	3.06667
						3714.7	0.613333														2434.4	0.613333
						3766.57	0.613333														2509.8	2.2114
						3750.97	1.37146														2583.83	2.2114
						3804.87	1.93953														2652.1	1.93953
						3767.77	0														2726.1	0.613333
						3859.17	0														2726	1.22667
						3603.73	10.5878														2540.13	0.613333
						3626.63	0														2468.27	0
						3184.17	3.57632														2535.2	1.22667
						3196.53	0.613333														2690.93	0.867384
						3059.3	3.87906														2702.9	1.22667
						3172.07	4.29333														2671.97	0.613333
						3343.33	8.7171														2635.57	1.84
						3281.6	0.613333														2594.17	1.37146
						3541.5	1.93953														2707.57	1.84
						3571.27	4.33692														2841.17	2.52884
						3608.73	0.613333														2819.57	0
						3604.57	0														2738.27	0.613333
						3678.5	0														2929.33	1.93953
						3608.8	0														3090.9	4.94485
						3792.7	0.613333														2968.33	1.93953
						3809.8	0														2877.67	4.29333
						3785.53	0.613333														2878.73	4.46513
						3835.37	0.613333														3021.83	0.867384
						3741.83	0.613333														3065.4	7.17888
						3735.2	0.867384														2881.03	4.46513
						3848.83	0.867384														2859.7	0
																					1834.43	49.0973
																					2104.27	0
																					2335.93	0.613333
																					2416.53	0
																					2440.03	0
																					2382.47	0
																					2486.87	0.613333
																					2283.97	1.93953
																					2440.2	0.613333
																					2393.23	0.613333
																					2274.47	3.1274
																					2267.07	2.74291
																					2170.1	1.22667
																					2197.97	0.613333
																					2174	6.99308
																					2249.13	3.87906
																					2247.67	5.65465
																					2136.83	1.93953
																					2219.1	0.867384
																					2223.7	0.613333
																					2178.3	3.68
																					2122.4	6.13333
																					2141.87	1.22667
																					2163.17	0.613333
																					2171.33	2.52884
																					2205.5	6.6058
																					2235.17	1.37146
																					2124.3	4.46513
																					1995.6	1.84
																					1984.27	2.45333
																					2105.67	0.613333
																					2120.2	0.613333
																					2003.17	0.613333
																					2051.77	1.37146
																					2035.5	1.37146
																					2057.87	0
																					2091.4	0
																					2233.1	0
																					2166.5	0
																					2213.13	0
																					2267	0.613333
																					2196.97	0.867384
																					2201.4	0
																					2244.73	0
																					2382.23	0
																					2396.23	0
																					2436.07	0
																					2434.17	0.613333
																					2451.27	0
																					2485.93	0
																					2554.63	0.613333
																					2476.7	0
																					2590.67	0
																					2648.07	0.613333
																					2655.3	0
																					2656.43	0
																					2532.6	0
																					2667.7	0

## Sheet: S1C-E
worm 1				worm 2				worm 3				worm 4				worm 5				worm 6				worm 7				worm 8				worm 9				worm 10				worm 11				worm 12				worm 13
GCaMP signal (a.u.)	x position	y position		GCaMP signal (a.u.)	x position	y position		GCaMP signal (a.u.)	x position	y position		GCaMP signal (a.u.)	x position	y position		GCaMP signal (a.u.)	x position	y position		GCaMP signal (a.u.)	x position	y position		GCaMP signal (a.u.)	x position	y position		GCaMP signal (a.u.)	x position	y position		GCaMP signal (a.u.)	x position	y position		GCaMP signal (a.u.)	x position	y position		GCaMP signal (a.u.)	x position	y position		GCaMP signal (a.u.)	x position	y position		GCaMP signal (a.u.)	x position
1388.34	181.98	178.508		2863.74	182.219	176.526		866.402	31.7085	156.359		957.649	112.285	202.677		924.307	99.616	178.609		2157.18	182.448	27.6486		1633.99	126.138	28.1855		1095.37	43.8009	96.4528		3188.09	77.9389	7.05069		2366.1	34.9561	97.5829		3453.86	95.5956	11.1763		3740.81	32.7187	32.7401		2276.13	10.5423
1417.85	176.955	182.266		3100.58	184.326	176.526		986.43	32.4545	154.221		939.666	101.84	205.488		924.158	105.908	181.248		2194.34	187.759	29.2592		1584.7	126.138	30.8698		1164.53	44.1614	98.2362		1288.98	77.9389	7.05069		2004.12	34.9561	97.5829		3569.05	95.5956	11.4274		4095.05	32.2134	32.7401		4323	14.6113
1398.48	169.776	184.95		2994.51	185.028	176.003		1254.03	31.7085	164.378		862.315	110.793	204.926		1349.53	113.597	182.831		1440.12	149.069	15.3007		1405.94	106.903	15.3007		652.95	42.7194	93.4804		1549.88	80.873	5.9447		4668.35	34.9561	97.5829		3773.87	95.5956	13.9389		3399.76	30.6975	32.0023		5563.03	27.558
1310.62	165.469	187.098		3035.18	173.793	179.142		988.355	36.931	134.442		1620.14	112.285	203.802		990.387	112.898	183.886		1402.47	118.724	21.7431		1709.71	87.6677	13.6901		485.036	41.6379	91.9942		1876.2	80.873	8.15668		5429.34	34.9561	97.5829		4389.23	95.953	16.1993		3902.62	32.9713	31.4489		4841.8	32.7367
2222.04	155.418	180.656		3005.55	165.367	176.526		706.998	31.7085	81.5207		1278.87	112.285	207.175		1411.62	118.491	183.358		1961.99	115.69	63.6187		1742.03	81.7492	13.1532		435.032	39.1144	87.5357		1823.51	80.5063	7.88018		5503.64	37.5455	97.0576		4424.77	95.953	17.7062		4467.57	36.5085	29.42		5898.55	17.5705
1771.4	156.136	180.656		3051.91	161.856	176.003		909.713	40.6614	39.2903		1444.17	76.4734	210.548		1422.48	125.481	184.941		2002	141.483	89.9251		1634.43	63.9937	14.7638		447.448	39.4749	84.8606		2022.37	82.3401	8.43318		5268.17	33.8464	96.7949		4565.93	95.953	20.72		4362.08	34.9926	30.1578		5670.59	17.2006
1679.96	150.393	180.656		3100.16	188.539	169.204		697.475	96.6176	32.8756		1133.92	85.4263	209.424		1568.89	129.676	184.941		1898.04	150.586	100.662		1638.58	118.74	20.6694		430.645	44.1614	77.4297		2363.53	86.0078	9.53917		5868.94	33.4765	97.0576		4654.52	95.953	20.9712		4209.86	35.2452	29.6044		4372.78	34.5862
1511.19	164.033	177.434		3156.33	190.646	172.342		686.552	162.273	24.8571		946.042	113.777	208.862		1445.53	134.569	184.941		1958.99	153.621	114.084		1000.33	112.821	18.5219		465.924	46.3245	74.4574		2560.69	86.0078	11.1982		5721.48	33.4765	97.3203		4599.16	95.953	20.72		5067.76	39.5403	27.9444		5274.79	24.2288
1653.7	156.854	177.434		3073.46	192.752	168.681		777.455	186.147	29.1336		1106.8	103.332	208.3		1205.39	108.005	180.192		2068.27	156.655	117.842		1515.59	98.0251	14.227		706.746	46.3245	73.5657		2983.2	88.2085	12.0276		5130.04	34.2163	97.0576		4665.19	95.953	19.9666		5402.97	39.035	28.8666		4038.21	12.0219
1553.69	156.854	177.434		3135.59	193.455	166.589		765.421	185.401	33.4101		1568.16	98.1097	208.3		1272.04	94.7226	182.303		1878.62	157.414	119.453		1392.78	79.5298	14.7638		651.788	49.569	67.3237		2847.7	89.3088	13.1336		5132.72	34.2163	97.0576		4582.8	95.5956	20.4689		4944.04	37.7718	28.8666		2622.75	10.5423
1611.95	144.65	179.582		3110.51	194.157	147.759		694.792	198.085	69.7604		1695.41	91.395	208.3		1573.61	98.9169	183.358		1657.82	160.448	122.674		1913.55	127.618	34.6279		1917.04	46.3245	73.8629		3094.49	92.2429	14.5161		5564.94	34.2163	97.0576		4688.21	95.2382	23.2316		5009.66	40.2983	28.3133		3158.49	10.1724
1708.21	142.497	180.119		3197.98	194.859	153.513		970.357	183.163	76.1751		1630.88	82.442	209.424		1175.32	79.3433	184.414		1640.11	165	132.874		2180.69	116.52	73.8191		1898.33	50.6505	64.0541		3756.73	92.6097	15.0691		5466.87	34.2163	97.0576		4619.36	95.2382	23.2316		5640.74	42.8248	27.5755		3941.69	12.3918
1650.69	149.676	182.266		2602.03	180.815	136.252		921.507	186.147	86.8664		1754.18	94.3793	209.424		1071.97	80.7414	185.469		1595.44	168.793	145.759		2038.85	90.627	103.347		2133.7	50.6505	64.6486		3439.49	92.6097	15.3456		5525.78	31.627	96.2696		4640.3	94.8809	21.2224		5485.58	41.8142	27.5755		4158.24	15.721
1561.55	142.497	188.709		2908.3	165.367	136.775		698.792	195.1	82.0553		1663.42	93.6332	208.862		1052.71	84.2367	185.469		1685.95	171.828	151.128		2056.23	92.1066	97.9781		2111.19	51.011	63.1624		3457.73	92.6097	17.8341		5606.68	30.1473	96.0069		4648.42	95.2382	18.2085		5362.02	41.0563	27.7599		4689.28	16.0909
1681.04	125.986	184.95		2425.8	173.091	137.298		528.328	197.339	77.2442		1424.68	98.1097	208.3		1398.72	95.4216	182.831		1638.53	167.276	152.738		2027.74	103.204	73.2823		2291.84	51.011	62.8652		3497.15	93.71	18.1106		5693.97	29.4075	95.4816		4534.13	95.2382	18.962		5497.93	37.5191	29.6044		3332.38	10.9122
1510.01	110.911	179.045		2678.91	181.517	140.437		765.224	194.354	97.5576		1376.7	101.094	208.3		1412.27	98.2179	182.831		1471.21	163.483	160.791		1857.41	119.48	65.2293		2335.95	51.3715	62.8652		3953.43	95.9107	21.9816		5379.87	31.2571	96.0069		4108.42	95.2382	19.7154		4702.87	35.7505	30.3422		4118.95	10.5423
1584.06	123.832	182.266		2700.98	183.624	140.437		741.837	197.339	166.516		1184.68	110.047	208.3		1477.63	98.9169	183.886		1552.96	164.241	167.234		2028.6	146.113	76.5035		2197.29	51.011	59.0012		3828.85	97.7445	24.47		5031.51	31.2571	96.0069		4099.75	95.5956	20.4689		4345.27	34.7399	30.3422		4494.36	13.8715
1536.93	143.933	187.098		2572.02	158.345	138.344		1055.33	154.812	187.899		1466.48	112.285	207.175		1285.51	103.111	182.831		1490.29	170.31	136.096		2249.1	132.056	70.0611		1971.65	53.5345	54.2454		3915.71	94.0768	18.6636		5066.48	31.2571	96.7949		4025.49	95.2382	20.4689		4234.29	34.4873	30.8956		4336.69	16.0909
1656.96	166.904	172.066		2761.52	163.26	138.344		916.716	180.925	189.502		1517.58	115.27	208.3		1269.56	101.014	182.303		1579.38	158.172	159.181		1946.2	98.7649	77.0403		1931.46	54.9765	50.0841		4180.86	94.4436	19.7696		5099.06	31.627	96.7949		4116.77	95.2382	20.4689		4396.65	33.7293	31.4489		4793.77	16.0909
1763.68	185.569	147.37		2961.54	167.473	139.914		722.793	193.608	174		1524.8	115.27	208.3		1294.34	105.908	185.469		1354.66	149.069	173.139		2070.88	76.5705	115.695		1634.18	59.3025	45.0311		4439.36	95.1771	19.4931		5192.78	29.0376	93.9055		4469.02	95.2382	22.4781		4545.96	33.7293	31.4489		4800.89	14.9812
1701.74	181.262	142.538		2816.39	153.429	143.575		537.205	194.354	134.977		1638.51	116.762	204.926		1481.69	96.8197	186.524		1491.92	147.552	186.561		2383.16	75.0909	118.379		1878.02	51.3715	60.7846		4422.63	95.1771	21.4286		5170.22	29.0376	93.9055		4472.91	95.2382	23.4827		4140.42	30.6975	34.2157		4754.7	15.3511
1672.25	177.672	158.107		2752.95	192.752	154.036		742.131	198.831	132.839		1404.11	91.395	208.3		1535.23	86.3339	188.107		1564.07	155.897	202.13		2036.52	81.7492	73.2823		1685.71	50.29	63.7569		4174.8	95.5439	22.8111		5191.44	25.7085	92.5922		4428.45	95.2382	23.7339		4181.72	33.7293	30.7111		5062.44	19.0502
1589.69	193.466	119.99		3146.69	171.687	170.773		440.765	196.592	103.972		1852.91	69.7586	209.986		1026.53	47.8856	187.052		1225.18	171.828	212.331		2298.63	66.953	57.7131		1685.31	48.4875	66.1348		4428.99	97.011	24.1935		5160.87	26.0784	94.4309		4421.06	95.953	16.4505		5063.96	37.0138	30.1578		4893.05	23.489
1464.08	194.901	118.379		2447.16	142.897	157.697		509.228	190.624	95.4194		1499.76	77.2194	207.175		1163.01	29.71	170.695		1565.66	149.828	176.361		2536.3	82.489	68.9873		1704.06	49.9295	64.6486		4583.51	98.4781	25.023		4898.16	29.4075	94.6935		4077.18	94.8809	18.4597		5071.17	39.5403	27.5755		4880.77	21.2696
1721.38	187.723	140.927		2409.16	112.702	148.805		635.859	192.116	100.23		1383.94	99.6019	209.424		1189.89	93.3245	188.107		1786.1	164.241	142.001		2532.02	80.2696	66.303		1712.75	48.848	68.2154		4667.37	101.045	31.106		4739.12	35.6959	97.5829		4013.66	95.2382	24.7385		5375.45	41.0563	27.7599		4952.28	19.79
1710.82	190.594	152.738		2378.17	98.6583	146.19		557.574	196.592	138.184		1031.87	124.969	200.991		1234.28	130.375	192.328		1576.26	165.759	175.824		2077.79	69.9122	52.3445		1685.8	48.4875	67.621		5217.32	103.98	34.977		5123.51	31.2571	95.7442		4680.47	94.8809	25.4919		4333.49	34.2346	30.8956		4795.03	25.7085
1392.16	192.03	102.273		2454.06	94.4451	146.19		576.472	190.624	85.7972		1235.72	45.1379	205.488		2647.82	198.183	155.393		1779.99	139.966	198.909		2031.05	14.4263	39.4597		1551.81	48.4875	67.3237		4861.76	102.513	35.2535		5404.41	26.8182	93.9055		5586.28	93.8088	11.6786		4672.66	37.2665	29.0511		4722.29	24.5987
1530.76	184.851	93.6832		2576.66	97.9561	144.621		599.261	177.94	69.2258		1567	17.5329	145.332		2234.61	198.882	63.0541		1806.99	99.7586	181.729		1531.16	13.6865	70.0611		1716.38	50.29	63.1624		4654.66	103.613	35.2535		5192.83	23.489	91.2788		5371.77	92.3793	9.92051		4853.18	44.3408	26.2843		4301.7	18.3103
1679.19	191.312	106.031		2394.36	87.4232	144.098		739.278	174.21	53.1889		1104.73	57.8213	174.567		1611.74	114.995	24.5357		1711.41	104.31	184.95		1466.08	13.6865	95.2938		1525.91	46.3245	73.2684		4812.61	101.779	33.0415		4910.21	20.8997	87.3387		5089.42	93.8088	10.4228		4217.25	34.7399	29.9733		4511.14	25.7085
1634.41	190.594	140.927		2401.96	91.6364	145.667		677.32	142.129	40.894		1328.37	75.7273	191.995		1189.05	74.4498	27.174		1419.87	79.2759	186.561		1689.32	24.0439	124.285		1701.61	40.1959	87.5357		3812.02	104.346	37.7419		4749.26	22.3793	88.9147		4889.23	94.1661	16.7016		4538.09	33.7293	32.1867		4498.71	29.7774
1524.98	182.697	188.172		2399.45	105.68	144.621		590.179	136.16	36.0829		1204.52	80.9498	194.806		1148.01	70.2555	25.0634		1705.46	104.31	184.95		2452.54	43.279	137.169		1554.55	45.2429	78.6187		3796.83	104.346	39.1244		4643.78	20.8997	87.076		5140.27	94.1661	19.4643		5724.81	41.5616	27.5755		3642.37	36.0658
1592.88	163.315	195.688		2358.49	83.9122	144.621		965.099	121.238	22.1843		1378.85	80.9498	194.806		1164.59	64.663	33.5058		1652.67	132.379	195.688		1884.13	27.7429	123.748		1568.88	48.848	69.9988		3254.29	104.346	42.1659		5115.26	19.4201	84.9747		4894.35	94.8809	15.9482		5369.46	48.8885	25.1776		2776.39	39.395
1673.49	150.393	193.54		2442.37	110.596	145.144		865.986	101.094	18.4424		1080	64.5361	167.82		745.968	114.296	25.591		1640.62	155.897	194.614		1738.77	21.8245	113.547		1405.96	40.1959	91.1025		3325.57	103.246	43.2719		4763.43	19.4201	83.924		4957.9	95.5956	25.2408		5105.57	52.931	23.1486		3515.05	46.0533
1326.22	103.014	193.003		2345.03	87.4232	146.19		1018.35	61.5517	34.4793		1086.6	55.5831	193.682		1096.02	191.892	73.6071		1464.58	168.034	153.812		1689.16	66.2132	149.517		1737.15	42.3589	95.5611		3655.79	101.412	33.5945		3993.67	20.5298	80.7719		5110.69	93.4514	28.7569		5190.31	56.7208	21.8575		3675.12	50.8621
1257.96	57.7884	187.635		2541.17	81.1034	144.098		1636.27	39.9154	100.23		1341.16	35.4389	123.406		1242.09	182.105	69.3859		1551.55	169.552	144.685		1659.96	81.0094	131.801		1698.28	42.7194	95.2638		3488.98	98.1113	28.6175		3933.46	19.79	77.3571		4256.41	94.5235	32.0219		4757.14	44.8461	24.9931		4524.92	52.7116
1285.05	56.3527	186.561		2475.94	83.9122	144.621		1686.84	39.1693	101.834		1408.21	34.6928	120.032		1021.87	178.61	67.803		1491.78	170.31	144.149		1304.13	80.2696	136.096		1935.84	42.3589	87.5357		2542.22	99.2116	26.682		5070.82	19.0502	73.6797		4350.28	93.094	35.2869		4418.51	38.2771	28.3133		3844.37	54.931
1376.18	54.1991	178.508		2527.76	112	144.621		1092.94	22.0094	151.548		1319.37	24.9937	101.479		918.315	148.55	22.4251		1797.76	165.759	112.474		1373.9	17.3856	115.695		1762.56	42.3589	87.5357		2347.53	95.5439	23.0876		4816.61	19.0502	73.6797		4684.63	92.7367	36.2915		4480.61	38.0244	27.7599		3836.02	57.5204
1541.25	55.6348	176.897		2326.63	83.9122	148.805		1373.86	61.5517	189.502		1579.19	21.2633	99.7926		518.348	87.0329	22.4251		1617.59	143.759	81.8721		1035.87	23.3041	22.8168		1790.43	41.9984	80.6993		2493.14	95.9107	22.5346		4306.61	21.2696	71.3157		4648.94	92.7367	36.2915		4202.31	33.982	30.5267		4217.55	63.4389
1472.96	57.7884	180.656		1922.79	67.7618	151.944		974.071	119	203.935		1343.29	24.2476	104.29		401.276	37.3997	22.4251		1457.19	144.517	88.3145		2232.27	63.2539	27.6486		1908.19	42.3589	71.485		3207.19	95.1771	21.4286		4352.54	22.0094	65.2742		4646.1	93.8088	32.273		4742.15	31.7081	34.9535		3343.14	71.9467
1470.01	50.6097	172.066		2210.02	51.6113	140.96		1033.25	92.8871	199.659		1385.25	24.2476	94.7327		628.467	24.8166	59.8882		1705.42	165.759	124.821		1446.27	38.1003	15.3007		1900.67	38.0329	62.8652		4098.21	91.5094	17.8341		4573.8	24.5987	61.3341		4547.42	95.953	21.9758		4798.35	35.2452	30.8956		2903.19	75.6458
1397.77	49.174	170.455		1378.57	47.3981	122.653		2363.11	29.4702	180.949		1435.41	24.2476	85.1751		487.174	24.8166	102.1		1838.2	193.828	135.559		924.946	20.3448	26.5749		2284.99	34.0674	59.5956		4265	90.4091	15.6221		3737.14	26.0784	58.7074		5205.04	95.2382	16.7016		4456.63	33.982	30.8956		4163.76	66.3981
1325.84	49.174	170.455		1935.67	49.5047	128.93		1292.98	78.7116	199.124		1402.06	23.5016	95.2949		817.501	25.5157	138.508		1786.8	212.034	121.6		1383.68	16.6458	63.0818		1849	25.7759	57.515		4568.02	88.942	12.8571		3620.03	24.2288	60.2834		4713.8	95.2382	13.9389		3550.1	30.4448	34.0312		3446.98	72.3166
1348.83	99.4248	190.856		1940.92	59.3354	147.236		853.011	104.824	200.194		1657.54	23.5016	95.8571		1251.37	40.895	194.439		1725.3	216.586	93.6832		2226.86	24.7837	80.2615		1924.55	16.7633	60.1901		4454.39	86.0078	10.3687		3703.71	24.2288	54.7673		4676.52	95.2382	14.6924		4124.33	28.1709	39.3803		4409.84	64.9185
1457.27	146.804	194.614		1889.45	50.9091	124.745		1120.55	145.113	202.866		1392.34	20.5172	87.9862		1556.04	105.908	191.273		1945.22	209.759	79.1878		1861.93	21.8245	74.8929		2035.5	10.9953	66.432		4504.35	81.9734	9.81567		3496.34	23.489	50.3018		4612.25	92.0219	10.1717		4445.7	27.6656	39.9337		3339.24	72.3166
1341.69	179.108	188.709		1477.31	46.6959	117.946		893.636	156.304	196.452		1399.47	32.4545	48.6313		1111.51	148.55	193.911		2375.11	207.483	61.4712		2513.22	40.3197	99.0518		2112.23	9.19279	72.3767		4370.16	78.3056	8.43318		3318.7	22.7492	46.6244		4791.53	89.8777	8.16244		4123.49	27.1603	43.0694		3426.97	72.3166
1635.2	180.544	182.266		1705.87	50.2069	109.577		2001.23	51.8527	199.659		1440.3	70.5047	32.3272		1689.35	162.531	161.197		2230.89	200.655	37.8491		2359.25	49.9373	111.937		2320.97	9.19279	78.3214		4085.45	86.0078	10.9217		3213.59	17.9404	41.6336		4722.59	86.6614	8.16244		3341.25	27.1603	37.5358		4376.48	65.2884
1535.15	144.65	197.298		2092.58	57.2288	99.6394		2251.43	27.232	88.47		1553.52	79.4577	28.9539		1533.5	129.676	180.192		2070.44	206.724	58.25		2502.22	36.6207	95.8306		2279.13	14.6003	63.1624		3695.21	80.5063	9.26267		3539.1	15.3511	36.1175		5605.65	86.6614	8.16244		3907.74	31.7081	32.9245		4128.51	60.8495
1212.21	159.726	150.054		1864.43	76.8903	85.5173		949.792	71.2508	28.0645		1607.4	91.395	27.2673		556.227	199.582	193.911		2252.43	194.586	30.8698		1525.06	15.1661	67.3767		2036.53	9.91379	69.1071		3803.4	76.8386	7.32719		3645.18	15.3511	30.8641		4731.56	86.6614	8.16244		4242.49	33.224	31.8178		4089.09	66.3981
1451.62	184.851	117.305		2059.03	88.8276	84.4712		1052.92	84.6803	54.7926		1702.48	110.793	24.4562		693.659	161.832	202.354		1517.94	175.621	15.8376		989.549	21.8245	22.28		1652.29	8.83229	75.3491		3288.95	78.6724	8.70968		3029.54	17.5705	27.712		4471.92	89.5204	8.16244		4082.28	36.2558	29.42		3381.28	72.3166
987.781	205.669	94.22		2096.54	90.232	82.9021		1207.79	171.226	58		1568.09	126.461	25.5806		919.855	118.491	200.771		1306.98	152.862	15.8376		2010.15	72.8715	54.4919		1497.95	8.83229	75.6463		2988.59	79.7727	8.43318		2993.92	16.0909	37.6935		4534.3	86.6614	8.16244		4249.05	34.9926	30.1578		4059.08	66.3981
1086.32	204.234	88.3145		2348.03	106.382	76.6256		1377.15	189.878	62.8111		1472.67	161.527	30.0783		512.697	17.127	190.218		1263.16	139.207	20.1325		1411.83	64.7335	56.1025		1416.59	7.39028	81.2938		3354.81	84.174	10.3687		3955.94	16.4608	35.3295		5362.66	86.6614	9.4182		3669.62	35.4979	29.42		3889.86	59.3699
1155.81	202.08	96.9044		2021.17	124.639	63.0265		1321.16	173.464	135.512		1252.52	177.194	58.7512		1065.2	11.5345	101.045		2100.71	119.483	26.5749		2056.29	67.6928	107.642		1378.02	7.02978	89.6164		3089.6	87.1082	12.5806		3085.82	16.4608	29.288		5105.66	89.163	8.9159		4517.28	36.7611	29.42		4076.98	62.3292
1076.44	204.951	80.7984		2329.11	125.342	66.1647		1542.55	152.574	133.373		1306.96	183.163	72.8065		925.142	12.2335	37.1993		1912.38	109.621	29.2592		1956.15	49.9373	63.6187		1154.61	6.30878	91.697		2831.04	92.6097	18.1106		3354.05	18.3103	28.2373		4900.8	92.0219	9.4182		4811.72	38.0244	28.6822		3707.65	66.0282
1259.27	204.234	52.3445		2215.37	133.066	56.75		1212.58	185.401	140.857		1195.39	188.386	73.9309		506.94	65.3621	12.9274		1990.15	92.1724	29.2592		2256.3	79.5298	47.5127		1102.15	5.94828	93.7776		2842.08	95.9107	20.5991		2960.87	20.1599	25.6106		4113.73	94.8809	11.1763		5103.21	40.551	27.391		4249.7	60.4796
1118.95	192.03	30.8698		2250.68	121.831	71.3952		1311.99	185.401	140.857		1177.01	190.624	102.604		680.252	119.889	12.9274		1887.19	76.2414	29.2592		2241.24	99.5047	49.6601		1472.8	7.39028	99.4251		3130.66	97.3777	24.47		3672.43	20.5298	24.0346		4212.67	82.0157	10.4228		4972.17	40.8036	27.0221		3705.19	50.1223
850.808	96.5533	137.169		3324.81	175.9	173.388		837.067	62.2978	187.364		1096.17	22.7555	152.078		764.847	24.8166	79.9389		1463.02	55.7586	124.821		1536.93	61.0345	201.593		1151.59	8.47179	102.397		3319.53	101.779	29.7235		3882.88	20.5298	24.0346		4819.67	75.9404	15.1947		4609.21	42.3195	26.4688		4064.42	32.7367
911.716	92.2461	139.317		3536.75	175.9	173.388		881.119	57.8213	187.899		1238.98	19.0251	145.894		809.628	24.8166	76.2454		1533.28	55.7586	126.969		1623.48	65.4734	201.593		998.048	102.923	67.9182		3441.66	101.045	33.5945		3377.47	18.3103	35.8548		5039.97	68.4357	13.9389		5172.15	81.9862	45.2828		3746.83	48.2727
878.612	85.0674	149.517		3935.22	172.389	176.526		1562.15	39.1693	179.88		1289.6	27.232	152.078		1118.38	27.6129	88.909		1332.84	69.4138	132.338		1627.47	62.5141	200.52		1171.11	102.923	67.9182		4149.82	6.05172	94.1475		3468.62	17.2006	31.3894		3759.13	65.9342	13.9389		5710.91	84.5127	45.6517		4167.98	48.2727
993	83.6317	160.255		3529.32	169.58	177.05		1203.24	34.6928	159.032		1598.27	16.7868	129.59		807.56	24.8166	103.156		1543.55	71.6897	135.559		1949.75	47.7179	193.003		1062.14	102.923	68.2154		4043.53	6.05172	94.1475		2724.4	20.8997	24.0346		4616.56	68.7931	13.9389		5591.31	88.0499	46.7584		4157.99	48.2727
998.125	82.9138	172.603		3657.22	163.962	182.28		1519.56	33.2006	148.341		1514.97	24.2476	141.959		861.716	26.9138	115.819		1764.37	72.4483	135.559		2161.51	37.3605	179.582		1155.99	102.563	65.8376		4701.1	21.4561	105.484		2815.98	23.1191	21.6705		3953.86	73.4389	11.6786		5743.32	89.3132	46.9428		4094.76	51.9718
851.685	91.5282	143.612		3724.26	148.514	188.556		1142.12	36.185	134.977		1548.47	39.1693	145.332		898.623	26.9138	125.317		1644.81	67.8966	133.411		2078.57	33.6614	176.361		1213.91	102.923	62.568		3795.23	22.9232	105.207		3376.64	27.1881	20.3571		3847.61	72.0094	12.1809		6225.36	88.3025	47.6806		4184.26	51.9718
922.042	121.679	94.22		2801.89	120.426	183.326		1335.01	36.185	130.166		1634.57	16.0408	109.912		1245.23	26.9138	145.368		5865.87	47.4138	122.137		2019.04	34.4013	168.308		1207.14	103.284	59.0012		3447.75	28.4248	105.207		3328.46	31.9969	20.6198		3771.7	75.5831	11.4274		5657.37	87.2919	46.3895		4183.37	51.9718
754.498	144.65	64.6924		3200.45	110.596	173.388		1639.25	33.9467	131.235		1537.73	11.5643	95.2949		1204.64	29.011	131.121		2328.61	39.069	112.474		1641.25	27.7429	154.886		1242.59	102.563	55.7316		1776.99	32.4592	104.654		2943.43	34.9561	21.9332		4230.3	75.5831	11.4274		5778.29	93.6083	46.3895		4036	54.1912
1066.52	173.365	67.9136		2854.37	106.382	168.681		1585.19	33.9467	131.235		1439.35	11.5643	126.779		1024.14	29.71	121.096		1821.26	36.7931	107.642		1907.55	32.1818	167.234		1239.39	97.5157	56.326		2131.49	37.9608	104.931		3333.35	25.7085	20.0945		4536.44	77.3699	10.1717		5733.95	93.103	47.4962		4281.35	53.8213
1049.45	179.826	104.957		2341.75	95.8495	142.529		1725.1	33.9467	131.235		1384.42	11.5643	160.512		1067.19	26.9138	136.925		1024.84	28.4483	93.6832		1940	37.3605	180.656		2051.03	95.7132	58.7039		2215.36	45.2962	106.037		3251.99	28.2978	20.0945		4693.42	76.2978	10.4228		5674.11	80.2176	46.7584		4296.78	54.1912
1129.33	181.262	109.252		2715.08	101.467	157.174		1402.29	32.4545	150.479		1415.67	22.7555	183		1033.67	24.8166	148.006		1161.16	29.9655	72.7454		1987.69	32.1818	161.865		2383.56	94.2712	69.4044		2316.66	49.6975	106.313		2959.61	32.3668	21.9332		5167.98	76.2978	10.9251		5576.45	84.0074	47.1273		4024.03	55.6708
1090.63	178.39	94.22		2046.78	94.4451	124.745		1648.53	35.4389	164.378		1097.83	44.3918	200.429		1148.54	25.5157	137.98		1547.09	33.7586	68.9873		2160.99	32.9216	155.96		2435.28	97.1552	62.8652		2269.53	53.3652	106.59		2821.26	31.2571	20.3571		5042.54	78.0846	10.9251		5960.2	87.0393	48.4184		4581.84	57.1505
1114.53	177.672	90.9988		2571.8	84.6144	109.577		1071.91	37.6771	118.406		1031.41	58.5674	203.802		998.492	26.9138	117.93		1131.59	29.2069	80.7984		2360.6	30.7022	150.591		2028.7	97.1552	60.4873		2665.98	51.1646	106.866		3450.36	35.6959	22.1959		4884.17	76.2978	9.92051		5669.26	90.3238	47.3117		4598.62	57.5204
1057.81	168.34	76.5035		1875.23	87.4232	115.854		1135.42	32.4545	79.9171		1073.22	71.9969	205.488		1100.84	30.4091	127.427		1346.58	33	69.5242		2598.5	28.4828	124.285		1890.07	97.1552	56.6233		2801.3	45.2962	106.313		2820.43	36.8056	22.1959		3985.31	76.2978	10.1717		4988.25	97.1454	44.1761		4058.64	54.931
968.856	160.444	67.3767		2007.58	93.0408	121.607		1359.71	34.6928	45.7051		990.97	48.1223	202.677		1033.5	26.9138	102.1		1255.03	32.2414	71.1348		2377.47	32.9216	107.642		1680.11	97.1552	56.6233		2963.53	41.2618	105.76		3109.95	27.1881	20.8825		4029.51	75.5831	10.9251		5071.64	97.1454	41.0404		4241.51	59
894.221	174.083	89.3882		2424.17	102.871	136.775		1270.33	48.1223	34.4793		2600.84	50.3605	25.5806		690.164	26.2147	107.377		1425.59	33	67.3767		1999.48	54.3762	89.9251		1588.21	96.0737	55.1371		2540.79	36.4937	104.654		3095.4	19.0502	25.0853		4086.68	74.8683	10.674		5969.05	91.0817	48.234		4352.85	59.7398
1100.73	181.98	101.199		2435.88	101.467	132.068		1207.31	32.4545	43.5668		4044.72	98.1097	47.5069		1015.9	25.5157	130.066		1507.54	48.1724	51.2707		1960.23	66.953	86.1671		1914.4	92.8292	73.2684		2477.39	28.4248	106.037		3256.05	17.5705	35.5922		4176.8	74.511	10.9251		5713.31	92.8503	48.0495		4452.08	61.2194
802.421	184.133	85.6302		2157.74	92.3386	117.423		885.973	30.2163	63.8802		5247.39	97.3636	48.0691		1163.89	28.3119	122.679		1707.28	64.8621	35.1647		2016.86	76.5705	75.9666		1905.8	94.2712	70.2961		2425.38	23.29	106.037		3068.69	20.1599	41.371		4164.74	74.511	10.9251		5721.84	94.6189	45.8361		4574.46	63.4389
698.224	170.494	63.0818		2607.6	83.9122	105.916		1182.31	28.7241	74.0369		6400.96	97.3636	48.0691		579.192	23.4185	83.1048		925.079	91.4138	17.985		2521.97	80.2696	70.0611		1973.85	91.0266	78.3214		2369.46	25.1238	106.037		3077.12	16.4608	33.4908		4222.87	72.7241	11.4274		4732.93	96.8928	42.3316		4698.28	60.1097
738.601	151.829	61.4712		2568.31	70.5705	87.6094		1034.23	28.7241	84.1935		6771.33	98.8558	51.4424		687.089	25.5157	99.462		1034.3	111.897	19.5956		2114.67	69.9122	81.3353		2209.39	89.9451	76.538		2346.62	22.5564	106.037		3221.51	18.3103	29.5507		4572.91	77.3699	11.1763		6083.81	84.7654	48.0495		4285.59	60.4796
608.182	137.472	59.3237		2329.25	65.6552	40.0127		1161.45	31.7085	111.991		6457.07	98.8558	51.4424		661.751	25.5157	88.3813		1090.55	166.517	14.7638		1859.44	57.3354	88.8514		2218.2	93.1897	74.1601		1830.12	17.0549	106.037		2621.92	16.8307	31.3894		4792.37	77.3699	10.674		5381.56	79.965	46.205		4284.99	57.8903
758.723	118.807	60.9343		2066.72	61.442	48.3813		1169.47	33.2006	124.286		5828.56	110.047	54.8157		850.795	25.5157	58.8329		1449.44	212.793	23.3537		1915.26	61.0345	82.409		2166.07	91.7476	74.4574		1917.24	12.6536	105.207		2959.5	17.2006	29.5507		4585.35	77.7273	9.4182		6020.3	74.1539	42.3316		3800.34	66.768
740.352	122.397	60.3975		2431.72	62.1442	69.303		962.213	35.4389	133.908		5106.44	157.05	43.5714		803.171	27.6129	110.543		1035.63	216.586	50.7339		1853.79	49.1975	97.9781		2233.25	95.3527	67.0265		1774.05	5.31818	97.7419		2732.51	17.2006	31.6521		4717.09	79.8715	8.9159		6147.3	80.4703	43.6227		4025.52	68.9875
884.27	181.262	95.8306		1919.01	74.0815	93.8859		1997.89	19.0251	126.959		4067.03	148.097	91.9217		716.547	26.2147	49.8629		811.151	218.862	94.7569		2310.76	29.2226	136.096		2083.87	95.3527	67.0265		1845.19	4.95141	87.788		2624.1	18.6803	24.2972		4188.59	80.5862	8.41359		5615.48	91.0817	41.4093		3863.58	74.1661
833.497	182.697	131.264		2513.35	97.9561	104.87		1449.71	27.9781	151.548		4659.2	153.32	86.2995		881.589	26.2147	57.7776		1588.38	205.966	130.19		2210.59	27.0031	152.202		2175.92	96.7947	64.0541		1738.14	5.31818	84.47		2913.84	24.5987	22.4585		3645.49	74.511	11.4274		4523.7	104.725	43.0694		3464.02	78.9749
732.251	189.158	92.0726		2217.24	98.6583	105.393		1494.7	38.4232	155.825		3901.23	166.003	91.9217		584.282	33.9044	32.4505		952.237	218.862	98.515		1517.28	49.9373	105.494		2002.64	89.5846	76.2408		3205.79	6.78527	75.8986		2959.64	27.558	21.1452		3257.95	78.7994	9.92051		4217.1	107.504	62.0678		3552.98	78.9749
958.702	184.133	135.559		2436.35	119.724	99.1164		1721.7	25.7398	140.857		1894.96	165.257	123.968		834.118	25.5157	57.7776		1796.71	211.276	142.538		1700.73	76.5705	109.252		2176.83	83.0956	79.2131		2730.61	10.453	72.5806		3386.57	26.4483	21.1452		3473.94	83.4451	9.4182		5282.57	101.441	65.388		3369.46	81.1944
978.547	195.619	168.308		2581.1	136.577	87.6094		1704.05	42.8997	160.101		1359.32	184.655	170.631		744.987	22.7194	56.1947		1094.99	168.793	154.349		1848.32	81.0094	113.01		2208.23	81.6536	79.5104		2561.11	10.8197	70.9217		3431.44	17.9404	26.3986		4092.19	84.1599	8.41359		5795.17	94.8715	69.8148		3475.89	82.3041
1008.02	194.901	164.55		2643.58	160.451	72.9643		1847.69	52.5987	164.912		1384.46	77.2194	197.618		943.897	25.5157	63.0541		1340.88	119.483	161.328		2292.68	111.342	136.096		2073.36	89.2241	77.1325		2457.52	10.0862	74.5161		3029.63	18.6803	37.1682		3821.61	83.0878	8.16244		6378.23	84.7654	73.5038		3726.17	67.8777
729.961	196.337	153.275		2288.59	166.771	71.3952		1932.65	24.2476	151.548		2040.35	26.4859	117.221		969.189	55.5752	106.321		1138.23	81.5517	157.57		1803.47	120.959	177.434		2043.77	77.3276	79.5104		2539.35	11.1865	71.7512		3071.23	16.8307	28.5		3900.62	82.373	8.66475		5815.31	79.4597	74.6105		4367.96	60.1097
759.109	175.519	138.78		2959.69	189.241	82.9021		1594.23	63.0439	185.76		1784.75	42.8997	40.1982		1202.1	55.5752	133.232		1337.29	58.0345	144.149		1714.71	118.74	181.192		1984.08	89.9451	76.538		2704.91	14.4875	64.8387		3518.27	20.8997	23.7719		4102.91	82.0157	9.16705		6240.12	69.3535	77.3773		3845.67	68.2476
717.705	117.371	90.462		3169.92	192.05	95.4551		1315.72	93.6332	180.415		1591.86	154.812	26.7051		1125.51	63.9639	162.78		1076.36	143	152.202		1887.15	113.561	159.718		2054.68	97.1552	65.2431		2836.1	14.8542	61.7972		2902.54	32.7367	21.4078		4037.66	87.7335	8.66475		6212.5	65.8163	77.1928		3850.4	71.9467
817.89	158.29	132.338		3216.08	192.752	122.13		1376.49	129.445	173.465		1202.54	191.37	114.972		1194.64	58.3715	146.423		899.529	101.276	150.054		1949.19	137.235	190.856		2229.18	93.1897	58.4067		3102.4	14.1207	56.8203		3465.58	36.4357	26.3986		3879.97	79.5141	9.16705		6932.83	60.258	76.6395		3737.87	77.8652
1343.66	189.876	149.517		2918.41	194.157	125.268		1241	135.414	170.258		1177.99	177.194	177.378		1117.26	56.2743	137.453		1160.24	80.0345	162.402		2162.4	150.552	194.614		1913.24	94.6317	61.379		3260.32	12.6536	52.9493		3349.59	42.3542	36.6429		3834.56	83.0878	8.41359		6523.33	55.9628	75.5328		3371.04	78.605
1144.38	188.44	143.612		3139.72	192.05	102.778		1059.12	139.144	157.963		1293.88	126.461	189.747		1176.09	65.3621	153.282		892.753	70.931	180.656		2004.06	178.665	196.762		2010.22	91.7476	51.273		2902.22	11.1865	45.2074		3571.09	58.6301	39.2696		4163.2	87.7335	8.16244		6374	67.3323	77.1928		3657.11	78.9749
869.275	192.748	147.907		3170.4	192.05	102.778		1108.06	139.144	157.429		1310.89	124.223	190.871		978.1	66.0611	157.503		1048.05	71.6897	182.266		2271.58	173.486	196.225		1930.3	92.1082	43.5449		3077.49	11.5533	43.8249		6487.46	65.2884	34.0161		4192.64	87.0188	8.9159		7103.79	65.5637	77.9306		3631.61	78.605
802.803	197.773	165.086		3100.34	192.05	101.209		1241.96	113.031	186.295		1222.74	80.2038	195.931		967.014	84.2367	178.609		1178.66	78.5172	195.151		1823.47	136.495	195.151		2093.62	84.5376	36.4113		2845.37	11.5533	39.6774		3980.62	59.3699	39.5323		3816.13	90.9498	7.66014		6995.89	64.5531	78.2995		3462.84	79.7147
1050.74	194.901	174.75		3214.91	192.05	101.732		1994.77	28.7241	169.189		1732.69	20.5172	100.917		1571.15	110.102	184.414		1339.78	84.5862	197.298		1567.9	148.332	191.393		1971.04	84.8981	35.8168		3038.91	12.2868	46.5899		4184.75	58.2602	38.7442		3917.58	89.8777	7.66014		6710.15	63.2898	77.5617		3411.63	79.7147
1115.28	191.312	183.877		3074.17	191.348	117.423		1662.21	45.1379	179.346		1707.31	50.3605	32.3272		1254.18	121.986	193.384		1756.37	102.793	198.372		1863.29	172.746	195.151		2217.22	80.9326	36.7085		2942.61	12.2868	46.5899		3777.34	64.5486	35.3295		3991.26	89.8777	7.91129		5888.01	57.4788	75.3483		3425.35	78.2351
1011.99	194.901	175.824		2875.21	191.348	127.884		1759.88	25.7398	165.447		1636.67	126.461	28.9539		1502.03	132.472	190.218		1712.26	116.448	197.298		1417.02	185.323	194.614		2351.6	81.2931	36.4113		3201.7	12.6536	48.5253		3852.77	68.9875	32.1774		3981.6	92.3793	7.15783		5494.46	54.4469	72.9505		3324.65	76.3856
1147.08	190.594	152.202		3292.9	190.646	149.328		1288.08	16.7868	146.203		1123.02	166.749	35.1382		1348.7	161.133	196.022		1717.87	130.862	196.762		1741.5	191.981	188.172		1989.27	91.3871	48.3007		3437.91	14.1207	48.5253		3949.92	65.2884	35.5922		3995.09	86.6614	8.66475		5061.51	49.6465	69.4459		3934.48	78.605
717.223	182.697	144.149		3583.35	194.157	167.112		1767.03	39.9154	180.949		834.144	192.116	145.332		1611.6	193.989	170.695		1675.78	130.862	196.762		1991.37	196.42	175.287		2132.48	93.1897	72.0795		2720.34	11.9201	41.3364		4473.45	68.6176	30.6014		4111.88	94.1661	12.6832		5002.58	47.6253	67.7858		3588.85	78.9749
672.53	133.882	188.172		3408.4	194.859	180.711		1301.54	77.2194	178.811		769.326	189.132	144.77		1242.9	193.29	132.176		736.013	69.4138	177.434		1922.21	196.42	175.824		1644.2	85.9796	78.9159		2148.12	12.2868	33.318		3763.46	66.768	32.7028		3913.05	87.3762	9.4182		5434.53	54.4469	72.2127		3445.45	78.605
1341.2	93.6818	206.425		3566.53	192.05	149.851		1175.17	91.395	175.604		838.375	192.116	125.092		887.725	196.086	89.9643		974.82	86.1034	154.886		1710.29	175.705	195.151		1851.96	78.7696	79.2131		2293.87	17.0549	24.1935		4490.27	68.9875	30.8641		4159.99	84.5172	9.4182		5163.65	52.4257	70.737		3393.39	75.2759
544.268	74.2994	204.815		3084.89	189.944	89.1786		1080.29	19.0251	102.903		977.169	165.257	30.0783		1321.48	191.193	89.9643		1230.76	116.448	147.907		1454.61	178.665	196.225		1900.34	84.1771	78.6187		2487.64	21.4561	21.1521		4221.23	71.9467	28.7627		4154.42	78.0846	10.674		5372.79	47.6253	67.6014		3919.52	63.8088
589.931	52.7633	206.962		2970.77	190.646	89.7016		1099.27	75.7273	18.977		1114.2	145.113	43.5714		1043.04	193.29	53.0288		1085.67	119.483	144.685		2084.6	192.721	167.234		1955.35	87.0611	78.3214		2390.05	24.3903	18.9401		4378.99	68.9875	30.3387		3589.79	73.7962	13.1855		5186.29	44.3408	66.4947		4148.78	56.0408
695.889	15.4342	188.172		3012.4	191.348	96.5012		996.634	118.254	21.6498		758.174	152.574	78.9908		1371.11	177.212	27.7016		1017.7	88.3793	180.119		2004.53	173.486	150.591		1960.24	88.5031	77.1325		2798.68	32.4592	18.1106		4422.89	58.2602	39.5323		3952.82	70.2226	16.1993		5656.18	40.551	67.048		3985.49	53.4514
818.47	11.8448	179.045		2435.88	167.473	71.3952		1012.41	102.586	22.1843		1234.1	57.0752	27.2673		454.538	157.638	21.8975		876.914	136.172	147.907		1865.78	151.292	129.653		1867.49	91.0266	75.9435		2934.06	36.4937	18.3871		4198.07	62.3292	35.5922		3228.79	75.9404	13.6878		5290.19	48.3832	68.1547		3941.15	50.1223
642.753	21.1771	164.55		2673.19	195.561	102.255		887.104	189.132	13.6313		1200.86	33.9467	32.3272		756.197	138.763	24.5357		810.75	155.897	142.538		1534.29	148.332	125.895		2079.97	93.5502	73.8629		3227.26	39.0611	18.9401		3737.45	66.768	32.1774		3754.39	71.652	15.1947		5793.88	49.8992	68.5236		4138.29	52.3417
952.042	21.1771	156.497		2926.73	168.176	119.515		818.365	198.085	103.972		1131.89	147.351	25.5806		1036.94	110.102	25.591		1058.38	187	130.727		1841.99	149.072	111.4		2081.99	93.5502	73.5657		3263.02	37.594	18.9401		3815.22	64.5486	34.0161		3862.44	70.2226	16.1993		5161.71	50.6571	69.077		4256.7	54.1912
1156.92	23.3307	143.075		2989.26	130.959	101.209		968.802	199.577	113.594		770.263	187.639	112.724		949.798	84.2367	30.8675		963.48	199.897	117.305		1876.41	143.893	88.8514		1976.66	89.9451	75.6463		3102	37.2273	18.1106		4069.42	55.6708	38.7442		4310.47	64.8621	17.4551		4683.89	44.8461	66.4947		3790	46.0533
912.495	29.0737	129.116		2134.09	110.596	104.347		859.493	201.069	74.0369		917.188	187.639	99.2304		795.033	28.3119	35.0887		1436.04	201.414	98.515		1737.15	135.755	73.8191		1763.07	91.7476	75.3491		3073.66	38.3276	18.1106		4049.73	61.9592	36.3802		3717.34	67.721	16.1993		6037.1	41.3089	68.3392		4183.46	31.627
989.601	29.7915	118.379		1845.65	104.276	104.87		910.404	177.94	14.1659		748.216	190.624	166.696		811.693	25.5157	95.7684		1750.33	195.345	75.9666		1783.79	132.056	72.2085		1960.9	93.9107	71.1878		3267.5	40.5282	18.9401		3803.68	66.768	33.2281		3661.07	63.79	17.2039		5946.73	37.0138	68.5236		5486.87	24.2288
926.847	31.2273	111.4		2046.73	97.9561	108.008		1354.44	94.3793	14.7005		824.371	116.762	189.747		972.504	30.4091	137.98		1743.06	178.655	57.1763		1709.23	129.097	70.5979		2058.31	94.9922	68.5127		3211.8	44.9295	19.4931		3834.29	68.9875	31.6521		4021.26	59.8589	15.4459		6073.03	34.2346	69.2614		5572.53	26.0784
791.951	35.5345	103.884		2026.13	97.9561	108.531		1236.22	27.232	32.341		972.162	48.8683	193.12		1228.65	45.0893	193.911		1075.05	202.931	101.736		1474.84	128.357	68.4505		2148.06	94.2712	71.485		3405.83	46.3966	19.4931		4066.02	60.1097	38.7442		4219.26	64.1473	16.1993		6076.72	30.4448	69.077		3438.5	39.7649
2196.97	207.105	160.255		2241.58	147.812	150.897		1108.85	18.279	164.378		507.802	157.796	209.424		528.668	166.726	23.4804		1016.57	29.2069	137.169		1405.13	95.8056	153.275		2156.95	94.9922	65.8376		3766.43	46.0298	19.7696		4530.23	51.9718	40.3203		4117.11	72.3668	13.9389		6179.7	27.1603	68.5236		3628.49	49.0125
2440.24	207.105	159.718		2498.1	147.812	150.897		1303.74	19.0251	168.12		353.231	176.448	204.926		643.392	170.221	24.0081		1230.75	28.4483	139.317		1603.87	98.0251	150.591		2194.77	96.0737	62.8652		3059.66	36.4937	18.3871		3881.88	57.1505	40.3203		3516.8	77.0125	12.1809		6044.99	23.3705	67.2325		4202.06	53.4514
2640.08	206.387	154.349		2889.47	150.621	150.374		1356.56	33.9467	196.452		396.146	197.339	95.2949		885.962	174.415	22.4251		1177.2	29.9655	131.264		1839.42	96.5455	151.128		2375.22	8.47179	24.8191		3463.35	35.7602	19.4931		4100.36	62.3292	9.85023		3594.51	76.6552	39.3053		6443.42	63.0372	89.92		4287.31	19.4201
2555.16	204.951	153.812		2678.13	156.238	150.374		1443.81	41.4075	200.728		587.04	167.495	14.3364		638.492	182.105	30.3399		1571.53	34.5172	120.526		1790.21	99.5047	154.349		2047.23	7.75078	26.3053		3210.95	62.1677	28.0645		3900.03	59.3699	9.85023		3686.35	75.9404	42.3191		6904.85	61.0159	89.92		5384.81	19.79
2546.21	204.234	151.128		2778.1	152.025	150.374		1289.58	51.8527	202.332		618.478	132.429	52.5668		557.986	201.679	49.8629		1704.57	34.5172	119.99		1540.01	111.342	149.517		2075.08	7.02978	29.2776		3730.38	63.268	28.6175		2397.95	62.3292	9.85023		4222.95	75.9404	42.5703		7035.41	57.4788	91.58		5085.69	20.5298
2231.19	207.823	155.423		2618.21	144.301	148.805		1412.61	59.3135	202.866		661.203	71.9969	47.5069		583.883	197.484	51.4459		1153.39	27.6897	142.001		2273.06	116.52	137.706		1935.27	7.75078	37.0058		3767.25	60.3339	27.235		2688.2	66.3981	8.79954		3378.97	75.9404	42.5703		7183.19	56.9735	91.0267		5088.01	19.79
2226.07	207.823	155.423		2709.34	133.768	146.713		1655.44	59.3135	203.935		608.179	77.2194	48.0691		607.732	184.202	25.0634		1153.84	26.1724	149.517		2216.77	120.219	129.653		2118.51	6.30878	39.0864		3704.83	65.1019	28.341		2901.52	71.5768	8.27419		3564.06	77.0125	39.3053		6842.7	53.9416	91.0267		5856.34	19.0502
2401.25	206.387	152.738		2531.08	126.044	142.529		1740.3	29.4702	192.71		484.238	51.1066	42.447		632.888	161.133	26.1187		944.377	26.931	148.444		1703.24	115.041	92.6094		1965.73	6.66928	40.8698		3788.73	67.3025	30.2765		2965.3	75.2759	8.53687		3610.16	76.6552	33.0265		6652.14	53.1837	90.1044		5436.6	18.6803
2390.85	204.234	147.37		2625.3	128.853	144.621		1803.83	48.1223	199.659		541.865	34.6928	130.714		886.975	133.171	32.9781		1231.27	33.7586	123.748		1529.62	114.301	86.1671		2155.78	7.02978	42.9505		3518.76	69.1364	30.553		2747.4	61.5893	9.06221		2726.3	76.6552	28.2546		7303.45	50.6571	90.6578		5234.11	18.6803
2237.33	194.183	132.874		2473.6	130.959	146.713		1659.26	76.4734	202.332		864.804	48.1223	135.212		1209.66	105.908	30.8675		2315.24	32.2414	110.326		1374.41	118.74	82.9459		2174.11	7.02978	43.8422		3451.77	66.569	30.8295		2846.54	57.1505	10.9009		4489.33	76.6552	28.7569		6668.61	46.1093	88.8133		5518.42	20.8997
1996.77	192.748	124.285		2202.92	121.831	143.575		1707.37	42.1536	201.797		582.337	55.5831	184.687		673.157	82.8386	24.5357		1543.4	36.7931	109.252		1637.91	123.179	69.5242		319.699	7.02978	46.22		3336.95	61.0674	27.5115		2621.47	52.7116	12.2143		4611.29	76.6552	29.0081		7429.08	51.9204	90.8422		5272.45	20.8997
1791.13	188.44	116.232		2111.8	110.596	139.914		2430.85	15.2947	159.567		562.744	100.348	184.124		912.809	60.4687	28.7569		1789.15	33.7586	112.474		1762.88	125.398	60.9343		405.35	7.02978	46.22		3396.29	68.4028	31.106		2868.73	50.8621	12.2143		4341.19	77.0125	27.25		7072.09	54.1943	91.2111		5754.96	19.79
1910.15	187.723	113.01		2224.96	100.765	137.298		2000.13	16.7868	128.028		451.69	114.524	191.433		900.415	48.5846	43.5311		1809.91	35.2759	99.0518		2302.62	118	122.137		438.8	7.02978	46.8145		3310.55	71.7038	31.106		3051.37	48.6426	12.477		4979.34	76.2978	25.7431		7181.33	54.1943	91.2111		5206.84	20.8997
1881.78	187.723	109.789		1808.14	90.232	135.206		2071.1	18.279	103.972		417.055	126.461	187.498		907.772	49.2837	45.1141		1621.67	40.5862	92.6094		2318.43	114.301	135.559		614.714	7.02978	49.4896		3500.1	66.569	30.8295		3172.13	57.5204	10.1129		4132.25	76.2978	34.2823		6817.79	49.8992	90.4733		5103.76	26.8182
1702.44	193.466	129.116		1828.2	81.8056	127.884		2459.38	16.0408	95.9539		516.43	135.414	166.134		703.558	45.7884	50.3906		1607.64	40.5862	89.3882		2204.01	118	129.116		685.659	7.02978	52.7592		3854.53	63.6348	28.0645		3143.18	61.5893	9.32488		4204.88	76.6552	34.5334		7112.05	55.2049	91.2111		4913.1	31.627
1503.04	189.876	121.063		1691.98	83.21	128.93		2434.24	16.0408	87.9355		398.831	165.257	156.014		698.051	43.6912	51.4459		1548.47	42.8621	90.9988		2046.6	103.204	150.591		726.297	7.39028	42.6532		3489.34	66.569	30.2765		3032.67	62.3292	9.58756		4102.93	76.6552	36.0403		6432.45	49.6465	90.4733		5478.17	22.3793
1553.63	187.005	107.105		2388.92	110.596	136.252		1570.37	20.5172	77.2442		418.289	178.687	134.088		969.586	40.895	55.1394		1604.04	49.6897	81.3353		1548.85	109.122	149.517		799.924	6.30878	32.8445		3642.98	68.0361	31.106		2735.11	62.3292	10.1129		4032.74	76.6552	36.7938		6930.43	45.604	89.3666		5146.74	16.4608
1253.23	186.287	100.126		2369.77	147.812	150.897		2327.64	15.2947	67.6221		488.161	172.718	94.7327		676.604	44.3903	52.5012		1425.6	49.6897	80.7984		2195.33	119.48	127.506		831.449	8.11129	26.0081		3312.42	65.8354	31.659		2990.28	66.768	9.58756		3935.53	76.2978	35.7892		7433.91	48.6359	90.4733		6257.67	17.5705
1380.24	186.287	107.642		2446.71	169.58	146.713		1770.03	36.185	24.3226		445.261	172.718	80.6774		755.283	35.3025	61.4712		1493.31	51.9655	80.7984		1810.22	109.862	88.3145		823.919	8.83229	23.3329		3832.01	61.0674	26.4055		2909.89	61.9592	9.32488		4169.9	76.6552	33.5288		7187.2	48.6359	90.4733		5848.17	19.79
1201.27	186.287	107.642		2437.71	156.94	150.374		1302.25	86.1724	20.0461		520.077	183.163	69.4332		908.057	44.3903	47.7523		1109.45	48.1724	80.2615		1754.89	111.342	62.0081		800.885	6.30878	31.6555		3977.65	58.1332	22.8111		2996.94	51.6019	11.4263		3617.7	75.2257	37.0449		7467.21	48.6359	90.6578		5651.74	22.0094
1273.88	187.723	82.409		2788.48	173.793	141.483		1268.58	119.746	23.788		387.367	174.956	87.424		514.213	66.7602	31.9228		1522.18	61.8276	72.2085		1929.82	125.398	31.4067		877.764	7.75078	28.3859		3810.56	61.8009	27.788		2694.09	46.0533	12.477		4028.09	76.2978	34.2823		7084.48	44.0881	88.9977		5626.08	21.2696
1456.26	190.594	126.969		2842.25	166.771	143.052		1779.61	74.2351	35.0138		550.591	155.558	34.0138		815.738	142.958	28.7569		1908.14	73.9655	71.6717		1685.24	115.781	45.3652		897.008	10.6348	18.5772		3288.15	72.8041	31.659		2922.51	42.7241	12.477		3730.07	76.6552	35.7892		7378.45	44.0881	89.1822		6225.63	16.8307
1210.05	205.669	166.16		2647.29	130.959	146.19		1445.64	59.3135	24.8571		674.397	90.6489	30.6406		713.549	121.287	38.7823		1875.05	77.7586	72.7454		2139.9	116.52	128.579		649.99	5.94828	29.2776		3161.15	68.7696	31.659		3137.15	43.8339	13.265		3404.64	74.511	44.3283		7737.66	50.1518	91.3956		6175.51	17.2006
1658.74	184.851	202.667		2358.64	121.129	146.713		1607.6	19.0251	122.682		819.517	57.0752	24.4562		634.293	103.111	34.0334		1811.45	91.4138	72.2085		1739.86	110.602	145.222		347.579	6.30878	30.1694		3615.07	52.2649	18.9401		2959.52	49.0125	12.2143		3604.7	75.2257	43.3237		7135.3	62.2792	89.92		6408.65	17.2006
1193.52	151.111	207.499		2661.77	175.9	139.391		1581.29	30.2163	188.968		670.853	31.7085	40.7604		1013.59	94.0235	27.7016		1839.14	103.552	73.8191		1510.94	103.944	142.001		287.239	5.94828	33.1417		3798.67	50.7978	18.6636		3417.78	55.3009	11.9516		3941.55	71.652	49.1002		5734.99	69.1008	84.0175		5804.21	19.0502
1183	129.575	209.109		2717.11	159.749	144.621		1525.93	40.6614	196.452		775.305	27.232	100.917		913.187	75.848	28.7569		1797.61	105.828	74.356		1997.5	140.934	113.01		397.553	6.30878	42.6532		4055.24	54.0987	20.5991		3130.58	53.0815	11.9516		4229.31	72.7241	48.5979		6707.66	62.2792	89.92		6095.4	17.9404
1179.58	141.779	208.573		2308.17	147.11	149.851		1479.06	97.3636	201.263		661.269	24.9937	125.092		629.745	103.81	32.4505		1718.52	107.345	74.356		2395.3	170.527	138.78		217.388	7.39028	53.9482		3886.44	55.5658	21.9816		3171.48	58.2602	11.9516		3052.64	75.9404	40.5611		6535.96	55.9628	91.2111		6050.63	16.4608
1307.79	151.829	203.741		2275.22	123.235	153.513		1156.61	157.796	184.157		782.757	24.2476	78.4286		1114.98	73.0517	28.7569		1663.77	116.448	75.4297		2135.53	178.665	166.697		1099.71	9.19279	55.4343		3949.77	59.2335	25.023		3217.13	64.1787	10.3756		3431.84	77.0125	34.0311		7299.97	45.8567	92.1334		5601.07	16.4608
1309.33	177.672	207.499		2200.91	106.382	156.651		1211.04	133.922	196.986		651.998	71.2508	152.641		760.264	92.6254	29.8122		1582.58	125.552	75.4297		1738.34	178.665	187.635		869.88	8.83229	60.1901		3404.8	51.5313	17.8341		3348.85	67.8777	8.79954		3614.52	76.2978	31.5196		6862.71	42.8248	90.6578		4940.23	16.4608
1510.77	208.541	181.192		2528.18	90.9342	148.805		1586.9	151.828	198.055		604.519	91.395	175.129		546.097	69.5564	30.8675		1442.05	127.828	76.5035		1667.09	165.348	198.372		1023.32	6.30878	43.2477		4134.1	53.3652	20.3226		3138.05	71.2069	7.74885		3629.62	76.6552	27.7523		6774.22	38.0244	89.1822		3676.28	14.2414
1383.9	204.951	150.054		2090.76	83.21	133.637		1611.87	16.7868	169.724		566.857	104.824	188.06		1122.73	149.948	26.1187		1688.93	137.69	72.2085		1176.4	146.853	204.278		393.486	20.3683	12.9297		3864.44	55.9326	22.5346		3092.26	71.9467	7.2235		3579.66	77.3699	25.9942		6198.5	30.9501	75.1639		6663.94	17.2006
1276.95	205.669	131.801		2267.68	96.5517	151.421		1308.51	17.5329	50.5161		503.977	98.1097	178.502		1197.47	193.29	49.8629		1763.98	142.241	69.5242		1076.79	140.934	206.962		826.578	39.4749	20.6578		3582.72	61.0674	26.4055		2736.19	75.2759	6.43548		4141.85	75.9404	30.515		4609.18	31.9607	64.2812		5522.81	16.4608
1054.74	206.387	111.4		2206.77	130.257	152.467		1044.55	91.395	44.6359		574.286	134.668	178.502		1007.19	186.998	73.6071		1420.99	125.552	77.0403		910.579	132.796	207.499		1333.95	47.7665	30.7638		3485.94	64.0016	26.4055		2779.15	90.8119	4.07143		4492.64	75.2257	41.8168		4280.69	33.224	60.4078		4691.33	16.4608
1042.95	208.541	95.8306		3529.61	187.135	125.268		1264.33	119	43.0323		492.839	202.561	167.82		805.073	191.892	93.1302		1706.68	128.586	75.4297		1402.03	112.082	211.794		1563.06	49.9295	37.0058		3638.31	69.5031	27.5115		2734.14	99.6897	12.2143		4513.17	70.9373	50.8583		4371.68	33.4766	54.5053		5133.88	16.8307
1312.66	199.208	79.1878		3579.56	187.135	120.038		1327.34	86.9185	42.4977		618.825	151.828	204.364		789.135	191.892	48.8076		1581.41	138.448	74.8929		1088.15	80.2696	205.351		631.704	35.1489	15.6048		3595.41	70.6034	28.6175		3241.85	100.799	18.7811		4325.06	64.5047	56.1325		4226.55	33.224	49.8941		5859.21	17.9404
1316.25	199.208	78.1141		3610.65	187.135	119.515		1388.54	88.4107	43.0323		641.173	148.097	203.802		785.133	142.958	26.1187		1616.21	134.655	73.8191		918.761	80.2696	206.962		442.075	24.3339	13.8214		3926.55	72.8041	28.0645		3371.69	101.909	25.0853		4611.55	63.4326	56.1325		4578.57	30.9501	43.8072		6275.67	17.9404
1293.75	198.491	73.8191		2957.46	179.411	132.068		1431.74	96.6176	45.1705		587.092	115.27	202.115		794.775	138.763	26.6463		1898.99	127.069	75.9666		2042.94	52.8966	198.909		296.515	19.2868	14.4159		3902.19	67.3025	28.341		2982.63	103.389	29.0253		3947.81	69.1505	52.6164		4562.32	33.224	54.8742		5510.74	21.6395
1365.7	194.183	67.9136		2665.43	186.433	109.054		1383.15	24.2476	72.4332		774.459	83.9342	194.806		928.969	124.083	24.0081		1780.27	130.862	74.356		2149.7	38.8401	174.75		293.988	11.3558	21.8468		3558.31	72.4373	28.341		2822.16	103.759	31.1267		4039.58	70.5799	49.1002		5503.71	31.7081	67.2325		5002.99	15.721
1275.31	184.133	60.9343		3318.14	180.113	131.022		1819.97	16.0408	154.756		888.236	24.9937	123.406		725.832	108.704	26.6463		1743.28	147.552	72.7454		1990.8	38.1003	163.476		819.562	14.9608	41.1671		3836.85	74.2712	28.341		3226.68	102.279	25.0853		4131.64	72.3668	48.8491		5733.17	31.9607	68.5236		5092.65	16.0909
928.111	205.669	101.199		2484.35	162.558	139.914		1098.27	75.7273	202.866		770.841	25.7398	90.7972		712.224	91.2273	27.174		1558	147.552	72.7454		2070	44.0188	137.706		931.565	15.6818	40.8698		4009.7	75.0047	28.6175		3226.55	102.649	24.8226		4194.63	74.1536	46.8399		5715.09	29.9395	75.7172		5131.19	19.79
980.59	205.669	104.421		2588.51	147.11	155.082		1058.81	130.191	203.935		722.275	95.8715	37.3871		884.86	91.2273	26.6463		1346.16	146.793	72.7454		2260.5	44.7586	122.137		854.89	16.0423	42.6532		3590.85	72.8041	28.6175		3210.3	101.909	26.6613		3931.97	77.0125	39.5565		6918.23	36.5085	87.3377		5113.99	20.8997
1095.14	203.516	103.347		2669.63	141.492	164.497		852.162	198.085	157.429		708.762	130.191	35.7005		886.232	68.8574	26.1187		1592.15	133.897	74.8929		2302.08	38.8401	98.515		1110.67	21.4498	51.273		3585.04	73.5376	28.0645		3364.79	101.539	22.1959		4089.44	82.0157	29.2592		7667.27	48.8885	91.9489		4363.89	24.5987
1065.04	208.541	144.149		3634.58	140.79	173.388		1457.84	210.768	80.4516		547.187	188.386	103.166		762.55	26.9138	54.0841		1756.83	108.862	71.6717		2329.14	37.3605	73.8191		1280.53	23.9734	53.3537		3894.51	66.9357	26.9585		3175.25	102.649	26.3986		4206.13	82.7304	26.4965		7444.97	58.2367	91.9489		5585.9	29.4075
1216.13	198.491	201.056		3507.34	142.194	177.573		971.051	201.815	67.0876		511.713	204.053	141.959		722.328	28.3119	96.2961		2023.83	89.8966	69.5242		1673.1	38.1003	64.1555		1428.09	25.0549	55.1371		3903.56	57.7665	23.3641		3043.77	101.539	29.8134		3695.73	83.0878	24.4873		7277.55	64.8057	89.1822		6184.11	29.4075
981.044	152.547	204.278		3015.27	140.79	165.543		838.198	151.828	28.5991		544.718	115.27	196.493		1284.19	23.4185	145.895		1931.95	89.1379	70.0611		1889.84	37.3605	78.6509		1441.2	29.3809	63.1624		3515.96	53.732	19.4931		3194.45	100.799	26.6613		3660.42	82.373	21.2224		6864.79	49.8992	91.3956		6246.75	29.4075
1403.79	96.5533	201.056		3427.12	147.812	189.079		1506.71	46.6301	19.5115		685.639	22.7555	133.525		1402.03	47.1865	188.635		1895.49	98.2414	71.1348		1702.48	41.7994	101.199		1406.54	34.4279	71.485		3489.25	49.3307	17.5576		3133.91	101.539	29.288		4066.28	80.2288	12.432		7275.52	43.0775	87.891		4795.21	26.4483
1137.69	93.6818	162.402		3599.17	161.154	195.879		1022.9	19.7712	118.406		762.167	65.2821	20.5207		1579.97	82.8386	193.384		1952.77	104.31	71.6717		1957.21	41.7994	96.3675		1709.96	40.5564	78.9159		3285.38	48.5972	17.2811		3441.09	100.429	26.924		3785.56	77.0125	7.66014		8083.85	40.2983	87.1532		4995.65	19.0502
1211.3	103.732	158.107		3532.52	173.091	198.494		1240.58	19.7712	173.465		701.759	177.94	32.3272		1679.75	121.287	189.69		1683.46	121.759	72.7454		1956.58	44.7586	117.842		1764.83	45.6034	81.8882		3404.31	52.6317	19.2166		3389.62	101.539	23.7719		3763.83	75.5831	8.16244		7284.13	43.0775	87.3377		5203.79	16.8307
1186.46	108.039	209.109		3412.12	182.922	196.925		1052.12	53.3448	201.263		527.799	174.956	127.903		1762.98	165.328	192.856		1600.35	130.103	71.6717		1990.31	44.7586	123.211		1348.27	27.2179	58.1094		3363.55	57.3997	21.4286		3075.64	102.279	29.0253		3689.79	75.5831	7.15783		7904.34	37.7718	84.9398		5362.08	17.5705
1238.31	141.779	206.425		3650.73	185.028	193.787		1365.34	16.7868	141.392		635.404	131.683	189.747		1132.14	179.309	175.444		1644.9	148.31	66.8399		1865.36	44.7586	131.264		903.205	15.6818	42.9505		3519.47	59.2335	23.6406		2973.61	102.649	31.3894		3600.99	71.652	5.39977		7715.6	37.7718	84.5709		4614.91	16.4608
1297.66	152.547	170.992		2362.15	199.774	180.711		1165.77	16.7868	158.498		683.854	76.4734	185.249		1396.53	178.61	182.303		1534.05	128.586	71.6717		1875.19	45.4984	133.948		1250.07	22.8918	53.3537		3304.89	64.0016	23.3641		2769.46	104.129	33.2281		3855.07	71.652	5.39977		7072.17	44.0881	88.2599		5131.9	19.4201
1557.08	159.008	143.612		1765.99	203.987	173.911		1356.3	14.5486	63.3456		698.058	51.8527	193.682		929.898	182.804	162.78		1493.32	112.655	72.2085		2148.63	44.0188	115.695		1455.31	30.8229	61.9735		3662.68	63.6348	24.7465		3372.35	102.279	34.5415		4216.25	77.7273	7.91129		7428.88	56.2155	91.7645		5200.91	23.8589
1444.25	159.726	123.211		1359.2	207.498	159.789		1155.88	98.1097	33.4101		826.929	33.2006	108.788		1419.59	189.795	142.202		1770.6	117.207	72.2085		2398.1	38.1003	87.2408		1576.78	36.2304	71.7823		3783.95	65.1019	24.7465		2619.78	105.238	35.0668		3521.21	76.2978	7.15783		7592.98	65.5637	88.8133		5165.67	24.5987
1299.64	160.444	99.0518		1544.69	206.094	168.158		943.885	55.5831	41.4286		900.987	45.1379	84.6129		1236.68	189.795	116.874		1667.45	122.517	70.5979		1937.2	40.3197	75.9666		1400.23	30.1019	60.7846		3877.91	69.5031	26.9585		3189.32	103.389	34.5415		4349.78	78.7994	8.9159		6016.7	68.3429	85.1242		4940.17	17.2006
1170.3	153.983	88.8514		1392.7	206.094	162.404		1410.56	94.3793	27.53		765.397	44.3918	21.0829		1464.82	192.591	94.1855		1478	136.931	68.9873		1675.33	45.4984	73.8191		916.292	13.5188	39.9781		4066.11	74.2712	29.447		3151.35	101.909	28.2373		4771.75	79.5141	10.674		7551.23	57.9841	91.9489		5067.36	22.3793
975.594	151.111	31.9435		1802.8	98.6583	110.1		785.333	32.4545	94.3502		1077.37	136.906	203.24		789.807	193.989	69.9136		1236.64	88.3793	36.2385		1113.11	75.8307	169.381		253.926	17.1238	15.9021		3474.76	74.6379	36.6359		3332.21	101.169	31.9147		4249.88	80.9436	11.4274		6704.15	46.362	92.6867		4802.89	24.9687
1034.65	151.829	33.5541		2226.93	102.871	112.192		855.869	32.4545	94.3502		1216.4	130.937	204.926		924.096	131.074	17.1486		1304.6	88.3793	36.2385		1278.33	72.8715	164.55		641.328	35.8699	16.1993		3373.1	73.9044	39.6774		3347.88	100.06	27.712		3742.01	80.9436	11.9297		7011.97	40.551	90.2889		5327	26.8182
1340.75	153.983	30.3329		2324.98	134.47	127.361		838.639	32.4545	93.8157		1171.13	128.699	205.488		1081.43	137.365	18.2039		1136.15	78.5172	42.144		1288.46	68.4326	160.255		571.194	32.9859	15.0104		3376.89	73.5376	41.0599		3375.08	100.799	26.3986		3530.22	80.5862	16.1993		4565.38	30.9501	74.9794		5204.32	16.0909
1160.4	153.265	29.7961		2486.79	128.853	121.084		939.909	34.6928	109.318		1184.68	136.16	204.364		954.697	149.249	26.1187		1089.28	75.4828	54.4919		1200.02	61.7743	153.812		332.817	20.0078	12.9297		3451.06	73.1708	41.0599		3182	102.649	30.3387		2956.02	92.0219	13.9389		4973.15	87.0393	14.1105		3364.97	51.6019
1115.18	129.575	26.5749		2620	140.79	131.022		1063.4	33.9467	119.475		1273.73	142.129	198.742		968.045	132.472	17.1486		1152.59	73.9655	63.6187		1163.62	61.7743	154.349		1459.89	17.8448	86.9412		4089.55	54.0987	93.318		2582.39	63.069	19.3065		3026.04	92.0219	15.4459		5530.24	87.0393	14.1105		4083.92	52.3417
1034.73	129.575	27.1118		2993.34	152.025	143.575		910.091	30.9624	123.751		1161.01	146.605	197.618		870.352	107.306	12.9274		1442.05	79.2759	68.4505		1102.63	62.5141	154.886		1653.27	16.0423	84.5634		4676.62	54.0987	92.4885		2873.94	63.8088	19.5691		3139.88	93.094	21.9758		5823.17	87.0393	14.295		3788.11	50.4922
1081.07	123.114	30.3329		2680.84	147.11	140.437		764.774	31.7085	133.908		1077.84	151.082	194.244		837.839	89.8292	15.5657		1528.45	77.7586	69.5242		1060.82	55.8558	149.517		1616.09	16.0423	84.5634		4736	54.0987	92.4885		2920.97	65.6583	20.6198		3332.83	89.5204	24.9896		5954.33	86.534	14.295		3513.01	48.6426
1029.99	135.318	27.1118		2358.78	135.172	129.976		886.244	33.9467	83.1244		995.869	146.605	198.18		1056.69	131.773	16.621		1345.34	76.2414	73.8191		1664.92	45.4984	132.338		1531.92	13.8793	84.8606		4975.33	54.0987	92.4885		2973.76	63.069	20.0945		3308.01	84.1599	29.0081		5563.67	85.776	13.7416		4104.58	51.6019
1113.07	120.961	31.4067		2429.98	120.426	122.13		856.375	30.9624	74.5714		1049.12	119.746	207.175		848.789	159.735	55.6671		1592.98	77	80.2615		1850.1	40.3197	123.211		1401.62	15.6818	85.1578		4829.8	54.0987	92.4885		2721.85	65.6583	20.3571		3494.33	81.6583	31.5196		5334.39	85.776	13.7416		3771.12	50.1223
942.934	112.346	32.4804		2263.97	125.342	123.699		807.837	31.7085	84.1935		1140.61	100.348	206.613		971.027	138.763	78.356		1190.15	75.4828	81.8721		1838.24	40.3197	120.526		1427.9	12.7978	82.78		4860.68	53.732	93.318		2979.53	66.0282	21.1452		3543.28	78.7994	32.273		5295.64	85.776	13.5572		3736.95	50.8621
920.908	112.346	32.4804		2205.61	145.003	139.914		839.445	32.4545	102.903		1036.62	99.6019	207.175		1044.72	125.481	93.1302		918.09	73.9655	90.9988		1683.63	49.1975	140.391		1566.73	14.6003	84.5634		3941.91	54.0987	90		3053.57	59.7398	18.7811		4448.95	89.163	24.4873		4225.99	78.7017	11.7127		3599.52	47.163
1081.48	139.625	27.1118		2274.45	156.238	149.851		842.714	30.9624	121.613		1326.01	98.1097	207.737		980.394	122.685	91.5472		1109.53	77	92.0726		1342.84	70.652	160.255		1623.7	16.0423	85.1578		4346.08	54.4655	90.8295		2712.58	54.5611	16.6797		4491.79	91.6646	22.7293		4012.07	77.9437	11.8971		2869.95	48.2727
1219.41	162.597	34.6279		1977.61	163.26	157.697		910.465	33.2006	124.286		1097.98	97.3636	207.737		1003.7	135.967	70.9689		1193.04	78.5172	92.6094		1644.27	87.6677	175.287		1512.95	21.0893	86.0495		4311.88	54.4655	91.3825		3423.25	49.0125	22.7212		4911.61	89.8777	24.7385		4109.2	77.9437	12.0816		4127.22	50.8621
1005.22	146.086	25.5012		2401.71	175.197	160.312		885.595	30.9624	130.166		1109.15	81.6959	208.3		1001.41	154.143	52.5012		1248.96	78.5172	99.0518		1732.46	97.2853	180.656		1813.53	25.4154	86.3468		4248.03	54.4655	91.659		3120.99	45.3135	26.6613		4585.9	89.8777	25.9942		4072.8	77.9437	12.0816		4072.93	52.7116
1053.04	126.704	26.5749		2440.13	178.708	161.881		884.016	32.4545	131.235		1171.18	65.2821	208.3		1167.95	166.027	49.3353		1387.34	79.2759	87.2408		1460.12	129.837	196.225		1977.97	25.4154	86.644		4348.45	53.732	95.8065		4000.55	47.9028	27.712		4331.71	86.3041	28.0035		4344.77	77.9437	12.0816		4283.04	51.232
997.209	109.475	34.091		2525.27	176.602	161.881		920.742	33.9467	117.871		1145.94	69.0125	207.175		1063.45	175.114	50.3906		948.885	77	62.5449		1645.82	123.179	194.614		1970.8	25.4154	86.644		3498.22	51.8981	99.6774		4076.3	45.6834	35.0668		3958.29	79.8715	32.0219		4774.1	81.4809	11.3438		3933.85	52.3417
963.975	105.886	35.7016		2835.13	184.326	159.266		819.065	29.4702	80.9862		999.19	89.9028	205.488		1445.74	197.484	65.6924		1615.22	78.5172	70.5979		1905.87	117.26	193.003		2073.5	25.4154	86.644		2865.7	47.8636	102.442		3761.85	44.2038	37.6935		4124.17	89.8777	24.9896		4701.11	82.7442	12.266		3955.45	53.4514
962.347	100.143	43.7546		2658.95	181.517	159.789		670.8	30.2163	78.3134		1031.64	96.6176	207.737		1527.11	193.989	76.773		1722.77	86.8621	97.9781		1148.8	101.724	178.508		2141.03	25.4154	86.644		2500.9	45.2962	103.548		3427.4	47.5329	27.712		3943.49	87.3762	26.9988		4662.85	82.7442	12.266		4404.03	52.3417
894.012	95.8354	46.4389		2880.39	176.602	161.358		783.853	33.9467	101.3		1111.75	107.063	204.926		1319.07	193.989	88.3813		1908.23	81.5517	83.4827		1654.16	125.398	195.151		2082.52	25.4154	86.644		2205.17	41.9953	105.484		3953.01	46.0533	34.5415		4091.09	81.6583	31.7707		4766.11	82.7442	12.266		4369.01	51.9718
921.687	95.1176	49.6601		2807.61	172.389	159.789		870.436	33.9467	114.129		1086.06	115.27	205.488		1184.22	192.591	114.764		1575.65	85.3448	95.2938		1714.22	128.357	195.688		2060.29	25.4154	86.644		2301.76	38.3276	106.866		3686.73	40.1348	43.9977		4198.01	78.0846	34.7846		5392.99	86.0287	13.3727		4581.23	48.2727
975	95.1176	49.6601		3100.58	159.749	153.513		787.788	28.7241	131.77		1028.84	121.984	205.488		1186.5	197.484	154.338		1388.38	79.2759	114.621		1817.81	92.8464	177.971		2157.79	25.4154	86.644		1918.24	35.3934	106.313		3432.59	33.4765	45.3111		3977.22	77.0125	37.2961		5662.85	88.0499	14.4794		4490.36	50.8621
988.503	116.654	29.7961		2942.2	150.621	144.621		889.456	29.4702	61.2074		1049.19	86.1724	206.613		1420.19	149.249	193.911		1263.56	69.4138	122.674		1589.1	87.6677	173.676		2135.84	25.4154	86.644		2183.54	34.2931	106.866		3704.82	26.8182	45.8364		4608.44	75.5831	42.068		5156.18	89.8185	15.7706		4637.43	50.1223
1061.9	164.751	38.3859		2728.98	138.683	135.729		928.474	45.1379	32.8756		1139.54	52.5987	205.488		1511.26	123.384	193.911		976.109	63.3448	124.285		1877.66	90.627	174.213		2096.26	26.1364	87.5357		1743.73	36.4937	106.037		4303.07	20.5298	48.4631		3936.33	78.7994	35.2869		5510.17	88.5552	14.8483		4524.97	50.8621
970.815	149.676	28.7224		2501.16	121.831	123.176		1241.75	33.2006	49.9816		1597.52	10.0721	145.894		1500.63	105.908	194.439		1054.91	62.5862	125.358		1513.74	75.0909	167.771		1921.51	28.2994	86.0495		2358.53	32.4592	106.59		4072.96	18.6803	50.3018		4279.75	76.6552	42.068		4754.58	71.3747	11.8971		4946.77	45.6834
878.978	143.215	28.7224		2479	106.382	119.515		1061.14	32.4545	60.1382		2061.06	9.32602	61		1147.17	78.6442	180.192		1233.78	60.3103	128.043		1656.75	84.7085	172.066		2064.25	27.2179	86.3468		2551.23	21.8229	102.995		3349.7	23.489	47.1498		4692.69	89.8777	24.9896		4124.14	72.8907	11.8971		4916.1	48.6426
1072.88	121.679	27.6486		2411.32	156.94	151.944		703.171	31.7085	84.1935		1455.56	18.279	86.2995		1244.61	26.9138	172.278		1029.81	75.4828	111.937		1420.38	63.9937	156.497		1993.28	27.2179	86.3468		2474.94	16.3213	98.8479		3567.84	20.5298	47.1498		3461.28	89.8777	11.9297		3884.65	74.1539	12.0816		4021.62	52.3417
948.992	128.139	27.1118		2828.68	144.301	136.775		908.679	30.9624	129.631		1479.59	73.489	96.9816		921.232	29.011	141.674		1270.19	82.3103	92.6094		1288.68	62.5141	156.497		1985.37	27.2179	86.3468		2856.42	15.9545	97.4654		3528.13	37.5455	43.735		4271.22	80.2288	11.6786		3850.38	74.1539	12.0816		3869.38	44.9436
1081.87	171.212	48.0495		2352.59	121.831	121.084		968.195	32.4545	147.806		1626.83	75.7273	98.106		1111.94	28.3119	86.2707		760.721	74.7241	58.25		1310.33	75.0909	164.55		1917.46	27.2179	86.3468		3346.33	15.5878	95.8065		2868.35	47.163	28.2373		4171.78	76.6552	18.4597		4943.27	89.0605	15.5861		3876.79	48.6426
1106.9	174.083	66.8399		2235.1	101.467	117.946		869.856	33.2006	129.631		1677.33	86.9185	90.7972		1281.24	30.4091	103.156		1213.23	75.4828	82.9459		1618.37	129.837	195.151		1674.77	27.2179	86.3468		2929.59	16.6881	98.2949		3135.68	47.5329	27.1866		4031.81	75.2257	21.7247		5322.89	92.345	17.984		4526.93	51.232
1348.89	174.801	59.3237		2529.26	137.279	131.022		880.462	33.2006	43.0323		1752.38	87.6646	92.4839		1364.6	60.4687	189.69		1146.87	73.9655	101.199		1738.54	100.245	181.192		1581.64	25.0549	84.8606		2652.7	14.1207	95.53		2928.87	50.8621	20.8825		3748.65	77.7273	23.4827		5960.11	92.345	19.6441		3952.68	53.0815
1072.51	169.776	55.5657		2351.86	182.922	160.312		746.107	89.1567	35.5484		1401.26	99.6019	80.1152		1112.15	94.0235	185.469		1061.18	71.6897	113.547		1971.58	152.031	197.298		1939.02	32.9859	86.0495		3037.29	12.6536	91.9355		2753.73	64.1787	19.3065		4037.02	77.0125	20.2177		5817.03	92.345	19.4596		5012.68	47.9028
1127.41	161.161	41.0703		2620.02	171.687	160.835		882.489	120.492	33.9447		1353.14	134.668	54.8157		1280.84	52.779	146.423		1428.9	77	123.211		1676.79	160.169	191.93		1984.94	30.1019	86.3468		3245.57	14.4875	94.1475		2663.72	61.2194	18.2558		3571.1	88.4483	11.6786		3580.13	79.4597	12.0816		4601.16	52.3417
1068.85	167.622	45.9021		2306.02	156.238	158.22		588.965	69.7586	26.4608		1120.94	153.32	72.8065		2222.78	142.958	189.69		1010.03	76.2414	122.674		1680.47	120.959	196.225		2004.64	27.2179	86.644		2778.54	11.5533	91.3825		3391.64	46.4232	21.6705		3252.34	91.6646	13.9389		4461.44	65.311	15.5861		4924.28	49.0125
1057.8	170.494	50.7339		2417.19	154.132	156.651		1473.22	33.2006	67.6221		1616.28	168.241	12.0876		1358.5	203.776	127.955		976.336	77.7586	59.8606		1767.39	124.658	196.762		1773.81	22.1708	86.0495		2606.73	12.2868	93.871		3955.83	46.0533	25.6106		3807.57	91.6646	23.985		4974.1	57.9841	22.9642		5743.33	45.6834
1000.74	147.522	29.2592		2724.66	187.837	157.697		925.389	29.4702	143.53		1696.57	130.191	17.1475		1302.19	205.174	102.1		1673.38	102.034	35.7016		1117.11	155.73	191.93		1822.63	21.8103	86.3468		2819.73	13.0204	94.424		3371.45	47.163	23.7719		3941.51	83.4451	30.2638		4808.9	52.6783	27.0221		5523.28	47.5329
996.017	147.522	29.2592		2825.73	189.944	156.128		1230.4	30.9624	148.876		1624.03	128.699	17.7097		780.24	201.679	87.8537		1727	105.069	35.1647		1357.5	156.47	193.003		1814.54	21.8103	86.3468		3199.56	12.2868	89.447		4144.99	47.5329	37.6935		4041.53	82.7304	31.5196		4455.85	49.8992	28.8666		5917.95	44.5737
846.454	136.036	29.2592		2608.59	168.176	161.881		1099.61	30.9624	152.618		1743.55	89.1567	16.023		740.867	203.077	88.3813		1502.63	92.1724	36.7753		1271.34	170.527	182.803		1992.82	24.3339	86.644		3265.67	12.2868	92.212		3446.47	67.5078	39.5323		3740.17	78.7994	35.2869		5048.58	49.6465	30.3422		5614.26	40.8746
847.635	135.318	28.1855		2343.53	160.451	161.358		1229.62	40.6614	177.742		1488.05	19.0251	37.3871		1167.01	207.271	59.3606		871.917	73.9655	50.197		1879.03	180.884	161.865		1924.68	24.3339	86.644		3742.68	13.7539	92.765		2046.39	79.7147	48.9885		3452.33	78.442	36.0403		4674.07	55.9628	24.2553		5181.88	45.6834
888.518	123.832	26.038		3005.02	192.05	150.374		1567.88	72.7429	185.226		1649.66	10.0721	66.6221		984.759	152.745	12.9274		1302.33	77.7586	71.1348		1552.79	177.925	154.349		2144.18	32.6254	87.5357		2910.87	9.71944	88.341		3204.4	82.674	56.606		3814.81	74.8683	39.3053		4684.17	57.4788	22.9642		5522.6	45.6834
902.193	115.218	28.1855		2630.74	194.859	140.96		1478.51	106.317	187.899		1365.91	11.5643	77.3041		982.573	108.005	14.5104		1697.71	92.1724	72.7454		1937.49	167.567	192.467		1990.13	35.1489	86.644		3518.99	9.35266	85.2995		3284.68	82.674	53.7166		3393.98	75.9404	39.3053		4716.84	57.4788	22.7797		5505.1	46.4232
853.163	110.911	30.8698		2544.34	191.348	128.407		1153.8	126.461	190.571		1425.84	12.3103	122.281		638.18	77.2461	13.4551		1978.09	102.034	67.9136		1730.1	140.194	200.52		1905.37	38.7539	87.2385		3523.1	8.98589	85.023		2207.99	76.7555	42.947		3641.04	79.8715	34.2823		5244.85	49.1412	30.8956		4526.03	50.4922
955.567	107.321	30.8698		2980.28	175.9	116.377		1310.32	83.9342	187.899		1032.17	16.7868	172.318		552.54	32.5063	13.9827		1581.71	102.793	68.9873		1707.13	119.48	193.54		1884.81	38.3934	87.2385		2985.94	10.0862	86.4055		2308.45	76.0157	42.6843		3380.05	78.0846	37.0449		4766.51	44.0881	35.3224		4417.65	50.1223
914.448	104.45	32.4804		3077.1	179.411	117.423		1203.78	112.285	184.157		801.548	57.8213	205.488		639.247	26.2147	20.3145		1413.41	111.897	61.4712		2089.14	86.1881	148.98		1844.48	38.3934	87.2385		3485.71	7.15204	82.2581		3474.38	60.1097	37.1682		3031.04	77.7273	37.7984		4980.18	38.7824	41.9627		4790.15	48.6426
912.533	100.143	33.0173		3177.74	164.665	105.916		1128.63	160.034	191.106		780.232	105.571	202.115		753.47	108.704	15.5657		1471.79	119.483	55.5657		1822.26	81.7492	144.149		1914.77	36.5909	86.9412		3019.24	8.61912	81.9816		3780.44	48.6426	35.8548		2714.71	73.4389	42.3191		4848.19	38.0244	44.9139		4764.45	45.6834
780.582	95.1176	36.2385		3030.71	149.216	85.5173		1287.21	191.37	175.069		758.504	109.301	204.364		758.439	184.202	15.038		1406.6	125.552	51.8076		2188.62	72.8715	136.096		2107.12	32.6254	86.644		3277.4	7.88558	80.5991		3203.51	44.9436	31.3894		3168.21	72.0094	45.0818		4780.96	40.0456	40.3026		5567.31	42.3542
971.914	100.861	33.0173		2707.29	178.708	115.854		1047.95	195.1	149.945		839.468	113.777	198.18		982.034	203.776	90.4919		1495.54	122.517	53.9551		1292.13	63.2539	123.211		1823.23	26.4969	86.644		3559.24	7.88558	80.5991		2925.01	44.2038	25.3479		3062.29	72.0094	45.3329		4973.46	44.8461	34.4002		5728.1	42.3542
964.481	103.732	33.0173		1917.03	168.878	155.605		1007.28	194.354	99.1613		839.768	30.9624	198.18		1145.91	203.077	132.704		1790.83	134.655	48.0495		1425.62	59.5549	118.916		1681.99	21.4498	86.644		3538.65	8.98589	83.0876		2820.43	43.8339	30.076		3915.04	72.3668	45.0818		4908.93	48.8885	29.7889		5928.33	38.6552
968.164	110.193	30.8698		2253.03	166.069	120.561		800.252	197.339	79.9171		1612	9.32602	66.6221		887.718	200.281	127.427		1773.78	136.931	45.9021		1773.43	61.7743	123.748		1902.8	24.6944	87.2385		3939.55	8.98589	83.3641		2937.13	43.4639	24.8226		3454.28	72.3668	45.0818		4572.69	53.9416	25.362		5949.54	37.1755
1035.46	117.371	28.1855		1345.32	158.345	83.9482		1140.45	194.354	152.083		1877.49	7.08777	72.2442		985.499	200.281	94.1855		1425.1	134.655	45.9021		1922.97	57.3354	122.674		1545.72	15.6818	84.8606		3950.66	8.98589	83.9171		2559.06	53.4514	17.9931		3068.02	69.8652	48.8491		4599.05	57.9841	21.8575		5334.93	45.3135
959.942	118.807	28.1855		2097.15	140.088	61.4574		729.907	139.144	190.037		1149.34	16.7868	107.664		2195.83	206.572	70.9689		1706.3	131.621	49.1233		2090.75	78.79	142.538		1502.63	10.9953	81.2938		4046.03	8.98589	83.9171		3065.77	61.5893	19.8318		3082.53	69.8652	49.6025		3847.65	63.7951	17.4306		5034.05	49.0125
956.344	118.807	28.1855		1704.17	139.386	39.4896		1340.88	79.4577	187.899		1164.25	16.0408	132.401		1587.23	168.823	12.9274		1840.83	127.828	52.8813		1810.2	99.5047	169.381		1476.61	9.91379	79.5104		4147.38	8.98589	83.9171		3163.14	65.2884	20.8825		2668.34	69.8652	49.6025		3919.56	60.7633	19.4596		3935.02	50.8621
1049.34	107.321	29.7961		2160.12	147.812	33.7362		703.629	37.6771	187.364		1042.43	30.9624	145.894		1270.19	108.704	13.4551		1429.36	93.6897	71.1348		1472.76	143.893	198.372		1685.17	16.7633	84.5634		4177.89	8.98589	84.47		2918.18	50.8621	18.7811		3714.69	71.652	46.8399		4308.2	58.2367	22.4108		3360.26	49.3824
1063.09	108.039	30.8698		2969.75	170.984	31.644		1083.13	63.79	192.175		1135.73	85.4263	100.355		1052.23	79.3433	10.2892		807.941	73.9655	58.7869		1897.1	135.755	199.446		1521.76	17.8448	86.0495		3980.04	8.98589	84.47		3181.52	44.9436	25.0853		3561	71.2947	48.5979		3425.37	62.0265	18.1684		3672.64	45.3135
1159.39	108.757	30.3329		3361.37	192.752	50.9965		1156.31	77.2194	182.553		1012.2	98.1097	81.2396		1138.49	48.5846	19.2592		958.608	82.3103	40.5334		1848.83	110.602	190.319		1917.73	29.7414	87.2385		3989.67	8.98589	84.47		2539.34	50.8621	19.3065		3749.2	69.8652	47.8445		4029.09	66.5743	17.0617		3701.7	50.1223
1135.53	96.5533	36.2385		2923.11	191.348	73.4873		1038.14	81.6959	165.447		1300.18	97.3636	18.8341		1209.46	26.9138	77.3007		1089.43	88.3793	37.8491		2279.95	104.683	188.172		2130.1	34.4279	87.8329		3611.21	8.98589	84.47		2508.45	64.9185	19.8318		3838.11	67.0063	50.6071		4582.6	54.1943	26.0998		4246.98	51.232
825.189	207.823	185.487		2155.34	107.085	93.8859		1512.41	100.348	29.6682		2086.14	24.2476	74.4931		999.412	20.6223	118.457		1835.07	49.6897	170.992		1614.67	40.3197	64.6924		2006.09	38.0329	87.5357		3470.38	8.98589	84.1935		3309.6	67.5078	24.5599		3914.58	69.8652	51.6118		4278.08	68.0902	15.7706		3565.42	49.0125
896.778	204.234	187.098		2441.8	107.085	93.8859		1609.5	98.1097	29.6682		2491.72	24.2476	71.1198		806.071	100.315	191.801		1720.6	48.1724	172.066		1956.49	41.0596	64.6924		2156.15	35.8699	87.8329		3068.73	8.61912	80.3226		3271.19	68.6176	26.3986		3245.56	66.2915	52.3652		4278.64	67.8376	16.6928		4185.73	41.2445
1131.89	197.055	200.52		2495.47	107.085	93.8859		1558.61	98.1097	28.0645		2081.73	27.232	50.8802		1016.38	105.208	192.856		1581.34	66.3793	190.319		2116.23	41.0596	62.0081		1846.12	39.1144	88.1302		3136.68	7.88558	76.7281		3576.98	70.4671	27.4493		3662.44	64.1473	53.1187		4145.42	63.7951	17.6151		3540.86	49.3824
1035.79	181.262	205.888		1809.23	109.191	101.732		1507.96	104.824	31.2719		2220.3	30.9624	43.0092		865.601	121.287	193.911		1833.72	85.3448	194.077		2130.74	43.279	51.2707		2027.37	37.3119	88.1302		2932.61	7.51881	76.1751		3702.42	70.4671	30.3387		3293.02	69.1505	51.3606		4357.2	67.5849	16.8773		3973.83	51.6019
806.911	176.237	206.962		2601.81	107.787	91.2707		1458.04	118.254	31.8065		2167.47	39.9154	37.3871		1410.53	135.268	196.55		1852.75	107.345	198.372		2121.08	41.7994	56.6394		2044.02	37.3119	88.1302		2897.08	8.25235	78.3871		3125.26	71.5768	32.9654		3168.08	93.094	47.5933		6546.14	87.0393	30.7111		4961.94	16.8307
845.736	169.776	207.499		2243.66	107.085	115.331		1468.27	126.461	36.0829		2041.34	22.0094	62.1244		1871.67	161.832	196.022		1237.97	128.586	208.573		1954.22	39.5799	87.7776		2064.28	39.4749	88.1302		3328.93	94.4436	73.9631		3909.4	71.2069	34.5415		2589.72	93.094	47.5933		7745.31	87.0393	30.7111		5617.57	16.8307
772.153	156.136	207.499		2728.04	97.9561	130.499		1600.7	124.223	31.2719		2359.3	23.5016	60.4378		1415.16	166.027	191.801		1196.12	137.69	213.404		1984.89	41.7994	95.2938		2149.18	48.127	89.6164		4098.56	93.71	73.4101		5705.24	59.7398	94.6935		2485.49	93.4514	47.091		7990.35	87.0393	30.7111		6564.13	17.9404
1079.75	143.215	207.499		2751.25	93.7429	141.483		1779.07	121.984	30.7373		2333.68	24.2476	53.6912		1894.38	173.017	196.022		1277.07	143	211.794		1796.51	42.5392	97.4412		2312.27	45.2429	87.8329		4770.36	95.1771	72.8571		6192.66	60.1097	94.4309		3271.45	93.094	46.8399		7845.81	86.2813	30.7111		6529.4	17.5705
1177.12	131.729	206.425		2740.6	90.232	167.112		1514.85	137.652	31.2719		1981.08	30.2163	46.3825		1958.92	177.212	190.218		1490.07	143	212.868		2224.28	40.3197	102.273		2229.06	42.3589	86.0495		4850.51	95.1771	72.8571		6104.77	62.6991	93.9055		2989.71	91.3072	53.8721		8120.73	86.2813	30.7111		6439.41	18.6803
986.129	122.397	203.204		2506.94	99.3605	181.757		1196.61	155.558	29.1336		2353.95	43.6458	32.3272		1597.66	186.998	188.635		1581.72	135.414	211.257		2013.88	36.6207	118.379		2239.58	39.4749	84.2661		4866.63	95.1771	73.4101		6119.3	63.8088	93.9055		2629.36	92.3793	47.091		8095.81	86.2813	30.5267		6468.62	18.6803
1043.45	118.807	202.13		2884.63	103.574	189.079		1223.05	160.034	28.0645		2646.72	48.1223	31.2028		1591.1	189.795	187.052		1393.99	156.655	211.257		2008.96	34.4013	117.305		2180.06	35.1489	81.2938		5017.31	95.1771	73.4101		6107.71	67.5078	92.0668		1964.21	91.6646	40.3099		8188.95	86.2813	30.5267		6116.15	17.2006
996.385	133.165	203.741		3066.82	113.404	193.264		1361.44	183.909	36.6175		2667.61	50.3605	30.6406		1414	193.29	179.665		1853.42	133.897	209.646		1972.54	40.3197	103.884		2174.52	35.8699	81.2938		5060.81	95.1771	73.4101		6177.4	67.5078	92.0668		1703.22	93.4514	44.5795		8198.19	86.2813	30.5267		6784.78	17.5705
1089.54	137.472	205.351		2446.47	100.063	183.326		1372.41	193.608	49.447		2569.13	50.3605	30.6406		1983.89	195.387	172.805		2204.62	133.138	209.646		1716.39	41.7994	88.8514		2169.52	36.9514	82.4827		5037.64	95.1771	73.4101		6160.47	67.1379	92.0668		1797.61	92.0219	52.8675		8133.27	86.2813	30.5267		6759.49	17.9404
964.549	129.575	203.741		2856.2	93.0408	170.773		1286.12	195.1	67.6221		2775.4	50.3605	30.6406		1403.16	189.795	182.303		2632.5	133.138	210.183		1949.28	41.0596	81.3353		2215.19	38.3934	83.9689		5218.16	95.1771	73.4101		6118.44	67.1379	92.0668		1876.71	90.2351	55.6302		7934.89	86.2813	30.5267		6752.9	17.9404
929.776	124.55	202.667		2473.13	90.9342	151.944		1411	194.354	81.5207		2728.05	51.8527	28.9539		1371.37	193.989	178.082		3189.85	133.138	210.183		1730.87	41.0596	75.4297		2021.36	33.3464	78.9159		5212.94	95.1771	73.4101		6186.75	66.768	92.0668		1868.43	90.2351	55.8813		7878.89	86.2813	30.5267		6694.1	17.9404
888.49	146.804	205.351		2458.28	94.4451	143.052		977.92	193.608	108.783		2222.07	51.8527	30.6406		1425.95	194.688	173.861		3636.55	132.379	209.109		1499.23	41.7994	73.2823		2214.33	33.7069	75.0518		5284.29	95.1771	73.4101		6131.68	66.768	92.0668		1701.54	90.9498	55.8813		8042.1	86.2813	30.5267		6760.92	17.9404
843.241	166.904	208.573		2367.89	95.1473	142.529		1451.42	188.386	133.908		2358.16	63.0439	28.3917		1592.3	194.688	161.197		3858.3	132.379	209.646		1825.67	47.7179	57.1763		2052.05	33.3464	75.0518		4819.13	94.0768	73.4101		6109.53	64.5486	92.8548		1541.2	90.9498	55.8813		8007.58	86.2813	30.5267		6870.05	17.9404
901.872	166.187	208.036		1516.55	111.298	116.377		1314.9	183.163	140.323		2274.34	29.4702	44.1336		1490.94	193.29	175.444		3870.01	132.379	209.646		1694.69	59.5549	50.7339		2187.77	33.3464	70.8906		4859.06	93.71	73.1336		5983.05	65.2884	92.8548		1660.7	90.9498	56.6348		7914.9	86.2813	30.5267		6782.05	18.3103
979.21	169.776	208.036		2405.36	124.639	110.623		1339.2	171.972	150.479		2115.16	24.2476	72.8065		1652.13	149.948	190.745		3410.54	143.759	210.72		1827.48	65.4734	46.4389		1976.04	34.0674	71.7823		4961.52	94.4436	72.8571		6061.67	65.2884	92.8548		1771.05	90.9498	56.8859		7842.08	86.2813	30.5267		6661.14	18.3103
925.951	171.212	208.036		2465.42	128.853	110.623		1330.84	130.937	139.788		2351.94	23.5016	83.4885		1462.34	159.036	194.439		2659	113.414	201.593		1976.71	74.3511	41.0703		1991.16	34.0674	77.1325		5378.1	94.8103	72.5806		6223.57	66.0282	92.0668		1576.74	90.9498	56.8859		7990.89	86.2813	30.5267		6493.14	18.6803
1174.35	149.676	206.962		2151.39	145.705	93.8859		1237.36	66.0282	146.203		1796.23	25.7398	124.53		1093.84	193.29	183.358		2840.16	97.4828	194.614		2004.43	90.627	41.6071		2033.83	34.7884	79.8076		5073.79	94.8103	72.5806		6212.69	66.0282	92.0668		1917.67	91.3072	54.8767		7974.41	86.2813	30.5267		6520.62	18.6803
1051.77	135.318	204.815		2639.04	135.172	106.439		1898.4	59.3135	144.599		1654.14	36.185	178.502		1070.39	161.133	115.291		3461.94	97.4828	195.151		2040.33	84.7085	40.5334		1988.73	34.7884	80.1048		5161.94	94.8103	72.5806		6272.85	66.0282	92.0668		1992.45	92.3793	51.6118		7839.13	86.2813	30.5267		6435.35	19.0502
1018.3	152.547	205.888		2561.69	130.959	109.577		1709.51	79.4577	145.134		1213.13	82.442	189.747		1230.47	191.892	163.835		3481.29	98.2414	196.762		1988.85	94.326	38.9228		2193.59	35.5094	80.6993		5095.02	94.8103	72.5806		6189.6	66.0282	92.0668		1662.7	92.3793	44.5795		7808.04	86.2813	30.5267		6348.93	19.0502
1128.03	173.365	209.109		2335.67	112.702	122.13		1942.49	102.586	146.203		1202.27	83.9342	182.438		870.503	140.861	190.745		4073.2	98.2414	197.298		2002.23	114.301	44.2915		2228.09	36.5909	80.9965		5060.64	94.8103	72.5806		6185.45	66.0282	91.8041		2598.02	93.4514	44.3283		7622.76	86.2813	30.5267		6550.03	18.6803
1061.63	160.444	207.499		2488.93	92.3386	145.667		2233.94	76.4734	151.014		1102.1	69.0125	177.94		895.491	148.55	194.967		4456.24	98.2414	197.298		2036.95	118	43.7546		2319.35	36.5909	81.591		5081.72	94.8103	72.5806		6147.75	66.0282	91.8041		2783.93	85.9467	62.1601		7590.82	86.2813	30.5267		6292.42	19.0502
1110.23	139.625	208.573		2041.55	93.0408	154.559		3575.06	73.489	152.618		1251.11	73.489	180.189		853.507	120.588	198.66		4512.72	98.2414	197.298		2037.04	86.9279	40.5334		2386.6	37.3119	83.0772		5004.94	94.8103	72.5806		6148.85	66.0282	91.8041		1862.63	89.8777	55.1279		7502.63	86.2813	30.5267		6624.79	18.6803
1033.72	128.857	205.351		2717.24	93.0408	174.957		4456.2	74.2351	152.083		832.513	154.066	193.682		941.924	167.425	204.464		3555.43	109.621	201.056		1694.55	46.9781	56.6394		2405.54	37.6724	83.9689		5085.27	94.8103	72.5806		6215.04	67.8777	91.0161		4012.78	92.3793	46.8399		7593.04	86.2813	30.5267		6219.96	19.0502
1242.2	120.961	208.036		2051.2	109.893	190.126		5005.18	74.2351	152.083		848.385	166.749	195.369		953.204	126.879	158.559		2134.73	75.4828	191.393		2072.96	38.8401	90.9988		2433.43	38.3934	84.8606		5232.53	94.8103	72.5806		6126.19	66.3981	92.0668		4786.07	90.5925	36.5426		7633.53	86.2813	30.5267		5986.71	19.79
1330.01	121.679	207.499		3066.89	137.279	195.879		5235.24	74.2351	151.014		1156.78	114.524	166.696		722.448	29.011	156.976		2107.79	74.7241	190.319		1493.35	39.5799	103.884		2423.86	39.4749	85.4551		5070.85	94.8103	72.5806		6079.01	66.768	91.5415		4756.92	92.7367	47.091		7507.19	86.2813	30.5267		5974.94	20.5298
1040.81	130.293	206.962		2146.07	168.878	185.941		5094.19	74.2351	151.014		1277.24	70.5047	159.949		1786.46	75.1489	194.967		1672.28	50.4483	164.55		1632.57	41.7994	69.5242		2486.26	40.9169	85.7523		5120.62	94.8103	72.5806		5895.62	66.768	91.5415		4784.45	92.3793	46.5887		7543.08	86.2813	30.5267		6045.14	20.5298
1007.83	113.782	205.888		2932.75	187.837	161.881		3888.01	116.762	143.53		1365.7	44.3918	171.194		896.655	185.6	177.026		1687.7	55.7586	129.653		1794.94	47.7179	57.7131		2497.18	40.9169	85.7523		5092.35	94.8103	72.5806		5945.87	66.768	91.5415		4459.8	93.8088	47.8445		7105.63	84.2601	27.9444		6016.9	20.5298
1066.97	113.064	205.351		3132.59	185.028	137.298		3501.87	174.956	147.272		1315.56	24.9937	108.226		1286.48	194.688	135.87		1611.14	58.0345	123.748		1975.4	78.0502	39.4597		2404.9	40.9169	85.7523		5089.14	94.8103	72.5806		5924.21	66.768	91.5415		4037.26	93.094	47.091		6160.33	82.7442	24.4398		5970.42	20.1599
1117.18	136.036	203.741		2878.38	187.135	151.421		2653.5	195.1	106.111		1702.83	21.2633	81.8018		1586.59	147.152	192.328		1703.35	59.5517	152.738		1602.26	88.4075	42.6809		2383.61	39.8354	84.5634		4853.97	94.8103	72.8571		6256.4	68.9875	89.7028		4257.36	93.094	47.091		5837.11	81.9862	23.3331		5652.85	19.4201
1083.37	171.929	205.888		2806.17	177.304	124.745		2453.65	195.1	91.6774		1465.64	27.232	46.3825		749.125	149.249	192.856		1644.38	69.4138	170.455		1418.35	97.2853	49.1233		2121.78	42.3589	86.0495		4773.98	94.8103	73.1336		6152.76	67.1379	90.4908		4862.92	93.094	47.091		5775.37	79.7123	22.4108		6171.22	22.0094
1275.46	197.055	199.983		2689.83	182.219	171.296		2302.96	195.846	95.9539		1272.77	67.5204	29.5161		588.531	125.481	180.72		1552.68	67.8966	182.803		1490.17	109.862	61.4712		2332.29	42.3589	87.2385		4770.96	94.8103	73.1336		6159.9	67.1379	90.7535		4871.48	93.4514	47.091		6201.88	77.6911	22.2264		5860.83	23.1191
1240.83	197.055	200.52		3305.18	182.922	172.865		1998.08	195.1	97.5576		1190.76	75.7273	28.9539		513.915	23.4185	173.333		1551.68	68.6552	187.098		1958.24	115.041	59.8606		2280.07	42.3589	87.2385		4784.09	94.8103	73.1336		6260.33	67.5078	91.0161		4273.55	93.4514	47.091		6075.89	80.4703	23.3331		5768.53	23.1191
1257.15	206.387	180.656		3219.18	152.727	194.833		1611.29	195.846	112.525		1237.66	110.793	30.6406		706.732	24.1176	167.529		1570.38	61.8276	191.93		1852.46	118.74	66.8399		2292.63	42.3589	87.2385		4924.6	94.8103	73.1336		6219.48	67.5078	91.2788		4300.38	90.5925	56.8859		6007.07	81.7335	24.9931		5736.8	23.1191
878.127	202.08	146.833		2598.28	126.746	185.418		1471.97	187.639	135.512		1265.06	113.777	28.9539		1642.95	15.7288	124.789		1599.6	58.0345	196.762		1857.39	119.48	66.303		2041.45	40.9169	85.4551		4709.77	94.8103	73.1336		6163.48	67.5078	91.2788		4628.06	82.373	68.9412		6257.22	82.2389	25.1776		5804.13	23.1191
999.235	205.669	141.464		2796.41	114.809	171.296		1815.76	166.749	141.926		1172.19	107.809	31.765		1101.18	11.5345	86.2707		1580.15	57.2759	195.688		2091.99	121.699	69.5242		2085.35	40.9169	85.4551		4684.18	94.8103	73.1336		6142.88	67.5078	91.2788		4522.95	78.442	71.4528		6178.36	77.6911	22.2264		5891.86	24.5987
892.996	206.387	134.485		2819.25	106.382	165.543		1431.93	136.16	142.461		1226.59	122.73	30.0783		1086.23	41.594	33.5058		1518.66	55.7586	196.225		1578.32	80.2696	42.6809		2017.38	40.9169	85.4551		4762.96	94.8103	70.9217		6080.45	67.1379	91.2788		4689.42	65.5768	69.4435		6232.44	78.449	22.2264		5802.39	25.3386
931.909	206.387	89.9251		2604.97	100.765	160.312		1440.38	99.6019	159.567		1091	148.843	27.2673		568.164	91.2273	20.3145		1440.69	44.3793	194.614		1874.95	69.9122	41.0703		2112.34	41.2774	86.0495		3842.51	93.3433	67.8802		6055.4	67.1379	91.2788		4633.08	64.8621	67.4343		6099.97	79.207	21.8575		5693.16	25.3386
1240.52	203.516	80.2615		2708.92	99.3605	159.789		1675.99	87.6646	167.051		1008.36	58.5674	30.0783		616.569	130.375	18.7316		1513.88	39.069	184.414		1812.73	83.2288	41.0703		2298.11	46.685	88.7247		4936.23	94.0768	62.9032		6233.55	67.5078	91.0161		4585.03	64.1473	64.9228		6037.72	83.5021	26.0998		5885.38	25.3386
827.804	163.315	73.2823		2345.7	103.574	160.835		1826.75	73.489	171.327		1142.32	30.9624	100.917		1031.36	163.929	21.3698		1793.73	39.8276	174.75		1849.57	86.1881	39.9965		2307.26	46.685	88.7247		4617.66	94.4436	64.0092		6268.58	67.5078	90.7535		4470.94	66.2915	69.9459		6451.84	85.776	29.42		6048.01	26.8182
789.663	155.418	87.2408		2010.44	93.0408	149.851		1734.63	36.185	151.014		837.894	45.884	186.935		680.067	191.193	37.727		1908.89	39.069	170.455		1906.59	40.3197	73.2823		1918.97	50.6505	89.9136		4571.18	94.4436	64.2857		5981.71	66.3981	92.0668		4308.43	70.2226	73.462		6731.56	85.018	28.8666		5634.19	30.5172
1153.45	182.697	65.7661		1524.36	101.467	155.082		1824.19	33.2006	147.272		1222.91	83.1881	157.7		693.292	193.29	99.462		2225.82	39.8276	159.181		1604.99	42.5392	75.9666		2127.96	51.732	91.697		4517.3	94.8103	62.9032		5997.31	66.768	91.5415		3932.12	69.5078	73.9643		6528.97	83.7548	26.4688		5834.53	31.9969
857.005	207.105	86.7039		1294.16	100.063	153.513		2157.73	33.2006	145.668		1090.42	27.9781	170.631		676.324	200.98	155.921		2171.17	39.8276	148.98		1763.96	43.279	73.8191		2130.95	52.0925	91.697		4351.97	91.5094	60.4147		6058.99	66.768	91.5415		4614.68	66.2915	70.197		6404.34	83.7548	26.4688		5697.71	32.3668
855.523	207.823	113.547		2000.62	83.21	142.529		2050.73	31.7085	136.581		1035.45	60.0596	134.65		778.53	185.6	197.605		2132.29	40.5862	131.264		1742.06	38.1003	103.347		2047.77	53.5345	93.4804		4522.38	94.0768	60.4147		6037.4	66.768	91.5415		3230.92	64.1473	65.4251		6461.15	84.0074	26.2843		5960.43	34.5862
787.628	205.669	142.001		2138.12	84.6144	142.529		1910.1	33.2006	100.765		1269	77.2194	92.4839		811.77	119.19	197.077		1998.33	42.1034	118.379		1925.85	32.9216	122.674		2030.93	48.848	89.9136		4406.49	92.9765	59.0323		6119.71	66.768	91.2788		3548.13	64.1473	65.4251		6477.31	84.0074	26.2843		5872.79	32.7367
1011.15	209.976	165.623		2242.76	114.809	172.342		1805.14	30.9624	62.2765		1200.02	107.063	57.0645		888.609	81.4404	199.188		2632.11	40.5862	116.768		1388.99	25.5235	143.612		2211.09	45.2429	87.8329		4641.16	91.1426	56.5438		6099.35	66.768	91.0161		4008.95	66.6489	70.9505		6547.99	83.7548	25.9154		5947.34	32.3668
869.701	207.823	187.098		1690.9	124.639	178.619		1786.15	42.1536	31.8065		1644.05	91.395	19.9585		991.874	113.597	196.55		2991.45	40.5862	114.621		1696.58	22.5643	146.296		2319.66	41.2774	86.3468		4417.59	90.0423	55.4378		6021.73	66.768	91.0161		4474.2	68.7931	71.9551		6533.67	83.7548	25.9154		5825.92	32.3668
946.686	200.644	197.835		2340.84	94.4451	156.128		1980.66	57.8213	30.2028		1730.55	59.3135	13.7742		777.927	143.657	199.715		2354.69	43.6207	115.158		1864.94	35.1411	117.305		2104.64	39.8354	85.4551		4530.95	90.4091	55.1613		6474.77	70.4671	88.9147		4824.33	70.2226	73.7131		6677.38	83.7548	25.9154		5928.64	31.627
971.201	185.569	207.499		2343.06	81.8056	142.529		2090.8	60.0596	30.2028		1480.71	16.0408	34.0138		709.31	133.87	199.188		2835.67	43.6207	115.158		1812.02	38.1003	104.421		2162.72	35.8699	83.3744		4328.36	91.8762	56.2673		6366.3	71.2069	87.6014		4291.82	72.7241	73.9643		6708.49	83.7548	25.9154		5939.54	31.9969
1204.74	174.801	209.646		2043.34	71.9749	117.946		1722.51	78.7116	30.2028		1293	13.0564	54.8157		739.655	189.795	192.856		3365.93	43.6207	115.158		1590.18	30.7022	86.7039		2129.74	36.5909	82.78		3865.28	94.8103	58.2028		6478.39	73.7962	83.1359		5193.45	72.0094	74.4666		6822.42	83.7548	25.9154		6100.69	31.627
1034.56	164.033	208.573		2062.05	94.4451	81.856		1384.42	101.094	28.5991		1130.54	10.8182	90.7972		623.334	194.688	139.036		3667.55	43.6207	115.158		915.438	17.3856	66.303		2109.24	39.4749	84.2661		4377.05	94.4436	60.1382		7018.68	73.7962	85.2373		4867.83	72.0094	74.4666		6780.31	83.7548	26.0998		5547.23	35.6959
1064.82	153.265	207.499		2525.56	123.937	79.7638		1259.37	126.461	30.7373		1216.18	13.8025	129.028		824.685	191.892	107.377		4412.23	43.6207	115.158		1047.83	16.6458	30.3329		2139.65	39.4749	85.4551		4437.44	90.7759	55.9908		6871.3	73.4263	86.288		4708.11	73.4389	72.4574		6866.51	83.7548	26.0998		6837.98	33.8464
1783.21	136.754	202.13		2665.12	176.602	184.895		1078.99	95.8715	14.1659		1233.16	67.5204	194.806		1504.03	195.387	145.895		1681.03	205.966	125.895		1479.95	14.4263	85.0933		2170.92	40.9169	85.4551		4666.41	85.6411	53.7788		6108.64	70.4671	89.4401		4582.59	76.6552	72.7085		6897.49	83.7548	26.0998		7211.12	32.7367
1732.77	134.6	202.13		3364.93	178.708	185.941		1199.5	96.6176	14.1659		1193.72	70.5047	193.682		1594.95	61.8668	191.801		2101.01	206.724	128.043		1592.41	14.4263	85.6302		2159.5	40.1959	85.7523		4706.09	88.5752	55.1613		5334.03	68.9875	92.0668		4572.76	80.5862	70.9505		6821.74	83.7548	26.0998		7197.61	31.627
1838.33	134.6	202.13		3491.13	179.411	185.941		1152.13	99.6019	13.6313		1303.33	63.79	194.806		1707.33	61.8668	191.801		2118.85	207.483	137.706		1845.85	14.4263	85.6302		2105.45	40.1959	86.0495		4451.06	92.9765	59.3088		6044.8	67.8777	92.0668		4603.33	78.7994	70.6993		6968	83.7548	26.0998		7041.24	30.8871
1856.61	133.165	202.13		3517.68	179.411	185.941		1162.05	98.8558	14.1659		1407.43	63.79	194.806		1752.13	63.9639	192.856		2026.84	205.966	156.497		1763.08	14.4263	85.6302		2203.95	40.1959	86.0495		4345.19	95.1771	65.3917		6095.88	61.9592	94.4309		4628.47	83.8025	66.1786		7002.55	83.7548	26.0998		6867.69	25.7085
1885.22	132.447	201.593		3350.32	178.006	185.418		1147.41	98.8558	14.1659		1355.74	67.5204	194.806		1790.29	63.9639	192.856		2083.52	198.379	165.086		1718.08	15.1661	85.0933		2146.51	40.1959	86.0495		4681.01	95.9107	70.0922		6432.36	60.1097	95.2189		3861.63	83.0878	68.1878		6994.39	83.7548	26.0998		6763.91	24.5987
1780.02	133.165	201.593		3304.22	178.006	185.418		1097.98	99.6019	14.7005		1042.01	54.837	190.871		2268.19	63.9639	192.856		2217.1	190.793	167.771		1501.31	15.1661	79.1878		2123.52	41.2774	86.0495		4053.39	94.0768	73.4101		6775.87	55.3009	95.2189		3729.78	66.6489	38.803		6002.83	93.103	29.6044		4861.34	50.1223
1559.68	133.165	201.593		3195.59	178.006	185.418		1164.3	100.348	14.7005		1551.08	49.6144	190.871		2056.49	64.663	194.967		2080.01	181.69	172.603		1539.05	15.1661	79.1878		2113.58	41.9984	86.3468		4273.95	93.71	75.3456		6565.61	59.3699	94.9562		2973.7	66.6489	38.803		6927.47	93.103	29.7889		5747.01	50.1223
1605.7	133.165	201.593		3205.65	178.006	185.418		1093.58	100.348	14.7005		1802.54	49.6144	190.871		1660.31	64.663	194.967		1920.33	169.552	182.803		1466.74	14.4263	67.9136		1964.41	20.0078	73.8629		2539.13	20.3558	78.3871		5174.77	93.7712	74.9931		2977.86	66.6489	38.803		6192.81	93.6083	29.9733		5834.36	50.1223
1710.03	133.165	201.593		3273	178.006	185.418		1131.27	100.348	14.7005		1877.5	49.6144	190.871		2010.29	62.5658	194.439		1671.29	163.483	189.245		1334.38	17.3856	100.662		2263.4	20.7288	73.8629		2899.7	19.989	78.3871		5544.36	91.1818	76.3065		2680.41	66.6489	38.803		6154.67	93.6083	29.9733		5978.39	50.1223
1704.49	133.165	201.593		3509.11	185.73	176.003		1166.92	100.348	14.7005		2018.91	42.1536	189.184		1790.8	61.8668	194.439		1734.9	159.69	190.856		2014.79	20.3448	110.863		2240.55	20.7288	74.1601		2512.05	21.4561	76.1751		5581.71	86.0031	77.3571		2806.8	66.6489	38.803		6160.1	93.6083	29.9733		5995.12	50.1223
1734.82	133.165	201.593		3005.34	185.73	170.25		1113.59	100.348	14.7005		1989.76	24.9937	149.267		1279.42	52.0799	191.801		1840.62	152.862	194.614		1528.01	18.1254	102.273		2404.74	20.7288	74.7546		2622.01	23.29	74.7926		5316.5	81.9342	77.0945		3402.42	66.6489	38.803		6193.52	93.8609	29.9733		6008.37	50.1223
1647.93	133.165	201.593		3703.24	192.752	157.174		1136.12	100.348	14.7005		2123.94	24.2476	102.604		1452.75	41.594	187.052		2051.67	142.241	197.835		1507.64	18.1254	96.9044		2249.63	21.0893	74.4574		2784.19	23.6567	75.3456		5407.45	91.1818	77.0945		3008.33	66.6489	38.803		6248.56	93.8609	29.9733		6094.41	50.1223
1683.11	133.165	201.593		3193.7	189.241	163.45		1111.97	99.6019	14.7005		1613.43	23.5016	80.6774		922.742	29.71	172.805		1791.76	126.31	201.056		1906.59	20.3448	115.158		2241.52	21.8103	74.4574		2884.52	25.4906	74.2396		5430.74	96.7304	74.7304		2886.48	66.6489	38.803		7104.41	93.3556	29.9733		6078.32	50.1223
1641.88	133.165	201.593		2563.17	187.135	169.204		1088.49	98.8558	14.7005		1239.16	27.232	57.0645		1075.73	29.71	162.252		2010.39	127.828	199.446		2115.15	27.0031	124.285		2191.19	19.2868	74.1601		2732.21	27.3245	72.3041		5298.1	90.0721	75.5184		2648.06	66.6489	38.803		7444.37	93.3556	30.5267		6117.97	50.1223
1624.14	133.165	201.593		3011.31	172.389	171.819		1074.22	101.094	15.235		1121.38	23.5016	76.1797		921.305	32.5063	152.755		2026.02	127.828	199.983		1872.01	35.8809	131.264		1967.62	15.3213	72.0795		2994.69	29.8918	70.6452		5099.59	85.6332	76.3065		2689.49	66.6489	38.803		7329.41	93.3556	30.5267		6041.81	50.1223
1681.74	133.165	201.593		2960.59	172.389	172.342		1139.13	101.094	15.7696		1649.99	22.0094	82.3641		1291.32	31.8072	155.921		2081.3	130.103	201.056		1978.54	23.3041	115.158		1915	13.1583	69.9988		2780.75	32.4592	68.9862		5422.41	81.1944	76.5691		2987.56	66.6489	38.803		7236.62	93.3556	30.5267		5972.88	50.1223
1638.51	133.165	201.593		2975.02	172.389	172.342		1050.31	100.348	15.235		1420.05	27.9781	87.424		1429.39	31.1082	166.474		2127.76	130.103	200.52		1658.71	18.8652	103.884		1887.02	13.1583	69.7016		3410.43	30.9922	70.9217		5746.68	87.1129	76.5691		3519.79	66.6489	38.803		7127.4	92.0924	27.7599		5966.42	50.4922
1674.81	133.165	201.593		3148.16	180.113	158.743		1092.73	100.348	15.235		901.455	33.9467	125.654		1494.44	31.1082	178.082		2293.55	130.103	198.909		1689.95	18.8652	104.957		2128.03	15.6818	71.1878		2733.49	35.0266	67.0507		5210.37	87.1129	76.3065		3150.83	66.6489	39.0541		7095.72	92.0924	28.4977		6023.57	50.4922
1698.59	133.165	201.593		3190.59	176.602	164.497		1078.08	100.348	15.235		837.324	30.9624	137.461		1125.92	32.5063	177.554		2602.91	130.103	198.909		1609.65	18.8652	104.421		1953.06	14.6003	71.485		2964.47	37.594	66.2212		5758.97	87.1129	76.8318		3528.62	66.6489	39.0541		6777.52	92.5977	29.2355		6125.94	50.4922
1703.74	133.165	201.593		3252.97	176.602	164.497		1034.3	100.348	15.235		1051.77	29.4702	160.512		1285.48	31.1082	178.082		2830.37	130.103	198.909		1334.06	15.906	98.515		1844.16	14.2398	71.485		2838.52	36.8605	66.4977		5642.37	87.1129	76.8318		3426.35	66.6489	39.0541		6905.87	92.8503	29.6044		6035.03	50.4922
1591.37	133.165	201.593		3217.54	180.815	151.421		1077.24	100.348	15.7696		1496.48	34.6928	181.876		1514.18	36.0016	182.303		4048.07	130.103	198.909		1205.36	15.1661	88.3145		1892.28	14.2398	71.485		3547.94	38.3276	67.6037		5672.9	86.7429	77.0945		3330.03	66.6489	39.0541		7022.96	92.8503	29.6044		5903.49	50.4922
1638.47	134.6	201.593		3340.17	185.73	139.914		1138.57	100.348	15.7696		2048.46	36.185	184.687		1601.59	36.0016	185.469		4074.77	130.103	198.909		1331.1	15.1661	88.3145		1962.53	14.9608	72.0795		3049.87	36.4937	67.3272		5589.73	87.8527	76.8318		4134.88	66.6489	39.0541		6957.42	92.8503	29.6044		5924.45	50.4922
1684.61	134.6	201.593		3275.17	181.517	148.805		1599.99	91.395	29.6682		2403.39	36.185	183.562		1863.75	37.3997	185.469		4248.05	130.103	198.909		1319.46	15.1661	88.3145		2160.47	16.7633	72.3767		3331.95	36.127	67.6037		5533.99	87.8527	76.8318		4140.34	66.6489	39.0541		6967.66	92.8503	29.6044		5955.51	50.4922
1693.92	134.6	201.593		3292.3	181.517	149.328		1759.01	86.9185	30.2028		2015.99	37.6771	184.124		1937.23	38.7978	186.524		3985.17	130.103	198.909		1505.06	15.1661	86.7039		2116.81	16.7633	72.674		3369.33	36.127	67.6037		5482.11	88.5925	76.8318		4101.69	66.6489	39.0541		6922.03	92.8503	29.6044		5917.28	50.4922
1760.14	134.6	201.593		3243.02	185.028	127.361		1816.39	86.1724	30.7373		2218.3	40.6614	188.06		2036.4	38.7978	187.052		4002.06	130.103	198.909		1464.93	17.3856	108.715		2121.45	16.7633	72.9712		3323.09	36.4937	67.8802		5639.86	88.2226	75.7811		4205.56	66.6489	39.0541		6900.33	92.8503	29.6044		5891.4	50.4922
1634.09	134.6	201.593		3367.23	187.135	115.854		1953.32	86.1724	30.7373		2038.77	48.1223	191.433		1792.27	38.7978	187.052		4120.58	130.103	198.909		2317.29	39.5799	137.169		2153.83	16.7633	72.9712		3010.75	36.127	67.3272		5520.1	88.2226	76.5691		3749.31	66.6489	39.0541		6576.58	92.5977	29.2355		6009.23	50.4922
2436.49	126.704	201.056		3282.39	187.135	131.022		2014.6	84.6803	30.7373		1996.33	52.5987	191.433		2504.97	38.7978	188.635		3992.38	130.103	198.909		2222.77	63.9937	140.927		2167.67	16.7633	72.9712		2902.66	36.127	67.3272		5593.99	88.2226	76.5691		4124.31	66.6489	39.0541		6578.79	92.5977	29.2355		5909.84	50.4922
2214.35	133.165	189.245		3305.94	183.624	143.575		2345.34	84.6803	29.6682		1317.7	57.8213	192.558		2293.49	39.4969	189.162		3731.44	130.103	198.909		2089.36	58.815	139.317		2141.04	18.5658	73.2684		2570.75	33.1928	68.1567		5705.77	87.1129	76.5691		3136.97	66.6489	39.3053		6548.21	92.5977	29.2355		5872.15	50.4922
1955.82	133.165	189.245		3215.52	187.135	124.745		2429.26	85.4263	28.5991		1590.91	63.79	192.558		1612.17	40.895	189.162		3725.39	129.345	199.446		2032.02	27.7429	122.674		2195.35	18.9263	74.1601		3398.25	35.0266	68.7097		5738.24	87.1129	76.5691		3636.89	66.6489	39.3053		7210.63	92.345	29.2355		5924.06	51.232
1892.39	133.165	189.245		3160.22	175.9	97.5472		2522.98	85.4263	28.5991		1816.84	66.0282	192.558		1018.23	31.1082	173.861		3733.94	129.345	199.446		964.386	17.3856	99.5887		2137.01	18.9263	74.1601		3410.16	34.6599	68.7097		5841.53	86.0031	76.5691		3711.3	66.6489	39.5565		7166.5	92.345	29.2355		5897.5	50.8621
2101.47	133.165	189.245		3426.22	152.025	88.6555		2364.77	85.4263	28.5991		1875.65	63.79	194.244		1137.83	36.7006	143.785		3703.84	129.345	199.446		1172.03	13.6865	84.0196		2176.7	19.6473	74.1601		2752.96	32.4592	68.7097		5738.43	86.0031	76.5691		3747.21	66.6489	39.5565		7192.33	92.345	29.2355		5907.95	50.8621
2169.05	133.165	189.245		2887.86	166.771	95.9781		2390.42	85.4263	28.5991		1621.55	28.7241	166.696		1240.26	38.0987	143.257		3816.22	129.345	199.446		1142.8	14.4263	82.409		2129.27	19.6473	74.1601		3386.72	34.6599	68.7097		5770.95	86.0031	76.5691		3707.31	66.6489	39.5565		7164.68	92.345	29.2355		5175.62	51.232
2317.85	133.165	189.245		3381.98	174.495	103.824		2477.83	82.442	29.1336		1068.34	34.6928	179.065		1172.33	38.7978	141.674		3697.57	129.345	199.983		1234.1	14.4263	82.9459		2142.72	19.6473	74.4574		3260.09	33.9263	68.9862		5694.25	86.0031	76.5691		3721.04	66.6489	39.5565		6529.85	92.5977	29.2355		4851.51	54.931
2485.37	133.165	189.245		3317	180.113	108.531		2518.48	82.442	29.1336		916.874	72.7429	184.687		824.072	38.0987	139.563		2712.92	127.828	198.909		1480.83	15.1661	79.1878		2088.11	21.0893	74.4574		2673.67	33.9263	68.4332		5710.99	86.373	76.5691		3703.05	66.6489	39.5565		6551.86	93.103	29.2355		4885.97	54.931
2204.59	133.165	189.245		3752.8	183.624	114.808		2401.36	82.442	29.6682		891.567	80.9498	176.816		1327.46	45.7884	188.107		2698.79	127.828	198.909		1570.24	15.906	75.4297		2077.7	21.0893	74.4574		3422.41	34.6599	68.7097		5642.91	86.7429	76.5691		3807.39	66.6489	39.5565		6374.79	93.103	29.2355		5076.69	55.3009
2101.85	129.575	187.098		3801.11	183.624	114.808		2318.3	82.442	29.6682		848.238	80.9498	171.194		1329.89	50.6818	188.107		2703.17	127.828	198.909		1578.87	15.906	75.4297		2089.46	21.0893	74.7546		3353.2	34.6599	68.7097		5608.74	86.7429	76.5691		3762.76	66.6489	39.8076		6417.67	92.8503	29.2355		4980.41	55.3009
1516.51	132.447	187.635		3773.99	183.624	114.808		2352.89	83.9342	29.1336		1106.55	70.5047	116.097		1082.89	51.3809	187.579		2636.68	127.828	198.909		1814.15	15.906	75.9666		2029.74	21.0893	74.7546		3182.31	33.9263	68.7097		5725.43	86.373	76.8318		3857.97	66.6489	39.8076		6423.79	92.8503	29.2355		4980.56	55.3009
2022.85	147.522	193.54		3966.03	183.624	115.331		2368.21	83.9342	29.1336		915.033	54.0909	94.1705		1248.89	63.2649	178.609		2632.62	127.828	198.909		2014.01	15.906	74.8929		2118.98	22.1708	74.7546		3129.13	33.5596	68.7097		5679.71	86.373	76.5691		3744.62	64.5047	41.0634		6442.12	92.8503	29.2355		4828.91	55.3009
2032.07	159.726	196.762		3722.44	183.624	115.854		2341.88	83.9342	29.1336		902.64	34.6928	69.4332		832.089	70.2555	161.725		2547	127.828	198.909		2425.49	15.906	74.8929		2111.07	22.1708	74.7546		3205.97	33.5596	68.7097		5626.86	86.373	76.5691		3827.42	64.8621	41.8168		6450.83	92.5977	29.2355		4802.73	55.3009
2017.93	161.161	197.835		4009.37	184.326	115.854		2336.55	83.1881	28.0645		1328.94	70.5047	13.212		798.841	74.4498	141.146		2549.5	127.828	198.909		2509.64	16.6458	74.8929		2097.44	22.1708	74.7546		3151.01	33.5596	68.7097		5404.36	86.7429	76.3065		3765.69	64.8621	41.5657		6485.43	92.5977	29.2355		4697.67	55.3009
1931.16	162.597	198.372		4086.84	184.326	116.9		2235.03	83.1881	28.0645		1331.81	92.1411	13.212		743.179	77.9451	134.287		2516.61	127.828	198.909		2491.5	16.6458	75.4297		2038.19	22.1708	75.0518		3164.06	33.5596	68.7097		5397.89	87.1129	76.3065		3785.14	64.8621	41.5657		6332.26	92.5977	29.2355		4840.19	55.3009
1745.46	166.187	198.372		3829.19	184.326	119.515		2049.31	83.1881	28.0645		1013.58	100.348	14.3364		958.074	88.431	121.623		2575.35	127.828	198.909		2861.12	16.6458	75.4297		2050.84	22.1708	75.0518		3130.51	33.5596	68.9862		5465.2	87.1129	76.3065		3812.35	65.2194	41.3145		6431.69	92.5977	29.2355		4760.31	55.3009
1880.72	171.212	199.446		3794.94	185.028	120.038		1890.27	83.9342	28.5991		1000.16	119	15.4608		960.639	96.1207	119.513		2756.57	127.828	198.909		2861.11	15.1661	75.4297		2028.56	22.1708	75.0518		3206.07	33.5596	68.9862		5703.69	86.373	76.5691		3849.09	65.2194	41.3145		6413.3	92.5977	29.2355		4684.23	55.3009
2003.55	168.34	199.983		3720.27	185.028	120.038		1629.2	90.6489	28.5991		856.944	125.715	16.5853		1119.21	101.014	115.291		2719.35	127.828	198.909		2539.36	15.906	84.0196		2018.25	22.1708	75.0518		3218.34	33.5596	68.9862		5649.24	86.0031	76.5691		3841.92	65.2194	41.3145		6446.08	92.5977	29.2355		4476.33	55.3009
2117.67	160.444	197.835		3607.78	185.028	125.268		1484.04	90.6489	28.5991		759.014	125.715	17.7097		1179.26	99.616	117.402		2829.83	125.552	198.909		2252.61	19.605	107.105		2052.98	22.1708	75.0518		3103.76	33.5596	68.9862		5636.83	86.0031	76.5691		3841.09	65.2194	41.3145		6924.3	92.0924	30.5267		4374.65	56.0408
2239.59	159.008	196.762		3733.13	185.028	119.515		1462.35	92.8871	29.6682		1268.53	66.0282	14.3364		1264.14	95.4216	120.04		2687.34	127.828	199.983		2024.03	31.442	132.338		2030.26	22.1708	75.0518		3113.9	33.5596	68.9862		5652.98	86.0031	76.5691		3777.48	65.2194	41.3145		7342.39	86.2813	32.1867		4431.56	56.7806
2084.41	153.265	195.688		3579.77	178.006	105.916		1427.59	93.6332	29.6682		903.789	42.1536	85.1751		1177.56	99.616	118.457		2891.82	127.828	199.983		1849.12	59.5549	138.78		2006.32	22.1708	75.0518		3141.41	33.5596	69.2627		5568.16	87.1129	76.5691		3778.44	64.8621	42.3191		7423.69	86.2813	32.1867		4313.75	57.5204
2083.05	146.804	192.467		3722.36	183.624	116.377		1364.29	98.1097	29.1336		808.142	45.1379	73.9309		986.755	99.616	118.457		2838.47	129.345	199.446		1461.16	47.7179	136.632		1995.3	22.1708	75.0518		3454.87	33.5596	69.5392		5709.34	87.1129	76.5691		3809.52	64.8621	42.3191		7334.38	86.534	32.1867		4346.31	57.8903
2178.85	143.215	189.245		3527.52	185.028	122.653		1414.98	100.348	29.6682		884.291	52.5987	85.1751		1154.3	112.898	108.96		2682.25	129.345	199.446		1784.31	21.8245	117.842		2008.05	22.5313	75.3491		3439.82	33.5596	69.5392		5605.04	87.1129	76.5691		3801.35	64.5047	42.068		7408.94	86.534	32.5556		4576.86	56.0408
2435.38	143.215	189.245		3256.69	181.517	108.008		1428.99	102.586	30.7373		823.45	51.1066	75.6175		1545.25	111.5	110.015		2628.83	130.103	199.446		1562.05	19.605	109.252		1977.27	22.8918	75.3491		3104.82	32.4592	69.8157		5622.05	87.1129	76.5691		3799.89	64.5047	42.068		7487.78	86.534	32.5556		4230.35	55.6708
2383.94	139.625	187.635		3695.33	184.326	122.13		1463.74	104.078	31.8065		1528.15	57.0752	100.355		1637.91	108.005	112.653		2733.87	129.345	200.52		1563.49	18.1254	109.252		2035.71	22.8918	75.3491		2846.28	30.6254	70.3687		5644.96	87.1129	76.8318		3820.33	65.2194	41.8168		7493.46	86.534	32.5556		4363.66	55.6708
2537.28	138.908	187.635		3089.01	185.028	138.868		1521.5	99.6019	30.2028		2483.24	59.3135	102.604		1750.86	108.704	112.653		2721.95	129.345	200.52		1180.89	15.906	101.736		2004.46	22.8918	75.3491		3078.14	29.5251	71.1982		5433.9	89.3323	76.3065		3992.9	64.8621	43.3237		7510.31	86.534	33.2934		4323.49	55.6708
2748.55	138.908	187.635		3406.34	187.837	147.236		1506.53	99.6019	30.7373		3265.76	59.3135	102.604		1879.35	106.607	112.653		2562.61	129.345	199.983		1038.37	15.1661	82.9459		2026.93	22.8918	74.7546		2582.39	28.4248	71.4747		5315.27	89.3323	76.3065		3957.55	64.8621	42.5703		7277.27	86.7866	35.8758		4316.41	55.6708
3022.52	138.908	187.635		3469.31	191.348	157.697		1541.77	97.3636	29.6682		3680.41	59.3135	102.604		2208.5	106.607	112.653		2509.08	129.345	199.983		1480.61	15.906	79.1878		2002.08	22.5313	74.7546		3135.35	26.5909	72.5806		5299.16	89.3323	76.3065		4019.82	64.8621	42.8214		7204.84	86.534	34.7691		4277.64	55.6708
2654.67	131.729	184.95		3194.52	192.752	168.681		1638.86	96.6176	29.6682		3828.02	60.0596	99.2304		2303.48	106.607	112.653		2586.28	129.345	199.983		1594.34	18.1254	78.6509		2036.82	22.5313	74.7546		3034.23	26.5909	72.8571		5572.05	90.8119	76.3065		3955.83	64.8621	43.3237		7537.42	86.534	33.2934		4335.73	55.6708
1882.36	110.193	187.635		2873.67	180.113	117.946		1083.88	120.492	15.235		2261.3	40.6614	177.94		1562.82	106.607	113.709		1778.14	186.241	175.287		1694.21	163.129	60.3975		1971.8	22.5313	74.7546		2581.49	21.4561	75.8986		5579.62	92.6614	75.2558		3923.31	64.8621	43.3237		7172.07	85.018	31.08		4464.63	56.0408
1715.98	110.193	185.487		3072.53	180.113	116.377		1038.88	121.238	15.235		2472.67	41.4075	179.065		1587.59	114.296	191.273		2056.84	186.241	176.897		1798.15	163.868	60.9343		1984.04	22.5313	74.7546		2414.84	18.1552	78.1106		5564.48	92.6614	74.9931		3927.59	64.8621	43.3237		6814.25	84.2601	29.7889		4390.12	56.0408
1841.92	110.911	185.487		3245.23	180.113	116.377		1194.18	120.492	14.1659		2409.85	42.8997	179.065		1735.43	114.995	192.856		2066.84	186.241	176.897		1821.5	163.868	60.9343		1993.9	22.5313	74.7546		2969.75	18.8887	78.9401		5523.26	93.4013	75.2558		3937.65	64.8621	43.3237		7324.25	86.534	33.4779		4373.55	56.0408
1751.48	111.629	185.487		3256.48	180.113	116.377		1123.68	104.078	8.82028		2304.55	42.8997	179.065		1660.19	126.18	189.69		1922.99	184.724	177.971		2106.35	160.169	59.3237		1962.54	22.8918	74.7546		2883.74	14.1207	84.47		5561.8	93.4013	75.2558		3897	64.8621	43.3237		7459.42	87.7972	39.0114		4376.98	56.0408
1969.1	111.629	186.024		3247.18	180.113	116.377		1236.56	119	15.7696		2375.6	42.1536	179.065		1577.37	135.967	181.775		1727.26	183.207	177.971		2031.6	162.389	59.8606		1960.18	22.8918	74.7546		2920.86	12.2868	88.6175		5586.17	95.2508	74.4677		3242.2	67.721	38.0495		6947.03	89.3132	43.0694		4340.06	54.5611
1988.14	111.629	186.024		3320.93	180.113	116.377		1187.82	119	13.6313		1934.14	54.0909	189.747		1526.13	144.356	163.308		1700	182.448	179.582		2049.98	162.389	59.8606		1985.81	22.8918	74.7546		2916.34	11.5533	93.5945		5577.56	97.4702	72.8917		3339.77	68.0784	35.0357		6583.53	90.3238	44.9139		4339.73	55.3009
1960.63	111.629	186.024		3316.27	180.113	116.377		1232.76	119.746	15.7696		1600.3	80.9498	194.244		1283.21	136.666	143.785		1677.46	183.207	181.192		2004.94	162.389	59.8606		1990.89	22.8918	74.7546		2660.23	11.5533	95.53		5610.24	98.5799	72.1037		3436.88	81.3009	5.14862		6086.09	92.8503	30.7111		5061.53	38.6552
1908.21	111.629	186.024		3246.66	174.495	109.577		1171.79	119.746	14.7005		1309.09	115.27	193.12		1085.96	135.268	130.066		1787.09	183.207	181.192		1863.09	160.169	52.8813		2035.45	22.8918	74.7546		2600.21	12.2868	95.2535		5444.69	92.2915	76.0438		3315.64	81.3009	5.14862		7005	92.8503	30.7111		5834.54	38.2853
1913.28	111.629	186.024		3087.05	164.665	105.393		1608.29	117.508	14.1659		1094.75	145.859	194.244		1022.55	135.268	124.262		1841.01	183.207	179.582		1514.06	155.73	44.8283		1958.35	22.8918	74.7546		2563.15	39.0611	94.424		5344.7	87.8527	76.5691		3250.64	81.3009	5.39977		7093.8	92.8503	30.7111		5932.33	38.2853
2002.64	111.629	186.024		3025.88	164.665	108.008		1131.4	118.254	14.1659		1008.05	146.605	194.244		1041.58	134.569	126.372		1851.15	183.207	179.582		1572.72	156.47	44.2915		1911.16	34.7884	83.3744		3078.51	39.0611	94.7005		5685.62	78.605	78.6705		3193.86	81.3009	5.65092		7054.26	92.8503	31.2645		5960.85	38.6552
2008.34	111.629	186.024		3221.36	179.411	116.377		1172.5	101.84	9.8894		1025.04	145.113	194.806		875.378	135.967	114.764		1942.38	183.207	179.582		1511.61	156.47	44.2915		2150.63	34.7884	83.3744		3328.46	40.1614	94.7005		6516.49	78.9749	78.6705		3194.29	81.3009	5.65092		7057.1	92.8503	31.2645		5896.83	39.0251
2059.02	111.629	186.024		3201.62	190.646	136.252		1169.12	116.762	14.7005		1062.35	136.906	194.244		1122.89	140.161	104.738		1981.3	183.207	179.582		1395.22	157.21	44.2915		2130.68	34.0674	83.3744		3304.15	40.1614	94.7005		5697.29	77.4953	78.1452		3169.22	81.3009	5.90207		6992.11	92.8503	31.2645		5991.6	39.0251
2110.84	111.629	186.024		3096.16	192.05	147.236		1202.24	116.762	15.235		1061.42	127.207	195.369		1244.27	135.967	116.347		2032.2	183.207	179.582		1473.05	157.21	44.2915		2136.47	34.4279	83.3744		3192.34	40.1614	94.424		5682.43	77.4953	78.1452		3158.29	81.3009	5.90207		7083.63	92.8503	31.4489		5955.13	38.6552
2095.29	111.629	186.024		3476.06	189.944	147.759		1146.98	117.508	15.235		1116.88	124.223	194.244		1314.1	138.064	119.513		1974.94	183.207	179.582		1635.68	156.47	45.9021		2128.28	34.4279	83.3744		3178.01	39.7947	94.424		5691.14	77.4953	78.1452		3413.79	81.3009	5.90207		7111.9	93.103	31.4489		5961.29	38.6552
2098.14	111.629	186.024		3404.89	191.348	146.713		1108.64	117.508	15.235		1139.79	124.223	194.244		1276.1	138.064	121.096		2050.04	183.207	179.582		1762.56	156.47	45.9021		2170.88	34.4279	83.3744		2863.62	39.4279	94.424		5647.62	77.4953	78.1452		3321.77	81.3009	5.90207		7070.68	93.103	31.4489		5975.32	38.6552
2010.09	111.629	186.024		2979.68	192.752	145.667		1219.79	117.508	15.235		1092.16	121.238	194.244		1361.6	138.064	121.096		2042.58	183.207	179.582		1797.95	155.73	45.9021		2135.47	34.4279	83.3744		2880.96	38.6944	94.424		6228.71	76.3856	78.6705		3393.21	81.3009	5.90207		7179.42	93.103	31.6334		5983.49	38.6552
1966.6	111.629	186.024		3033.14	192.752	145.667		1161.97	117.508	15.235		1036.46	95.1254	195.931		1410.8	138.064	121.096		2146.31	183.207	179.582		1708.5	155.73	45.9021		2275.49	34.7884	83.3744		2934.7	37.9608	95.53		4611.66	75.6458	76.8318		3362.23	81.3009	5.90207		7208.23	93.103	31.6334		5841.18	39.7649
2004.14	111.629	186.024		3081.42	192.752	145.667		1217.31	117.508	14.1659		1118.67	90.6489	195.931		1641.07	138.064	122.151		2146.34	183.207	179.045		1979.05	154.251	45.9021		2298.68	34.7884	83.3744		2816.38	37.2273	96.0829		4704.57	75.2759	73.4171		3338.87	81.3009	5.90207		7158.17	93.103	31.6334		5755.59	38.2853
2009.31	111.629	186.024		3309.86	192.05	146.19		1162.82	117.508	14.1659		1149.39	90.6489	195.931		1728.93	138.064	122.679		2246.29	183.207	179.045		2012.79	154.251	45.9021		2337.92	34.7884	83.3744		2908.76	36.127	97.1889		4127.42	72.3166	73.4171		3537.81	81.3009	5.90207		7220.03	93.103	31.6334		6182.18	39.7649
1991.35	111.629	186.024		3310.58	192.05	146.19		1190.06	117.508	14.1659		1191.61	90.6489	195.931		1766.06	138.064	123.206		2301.43	183.207	179.045		1887.73	154.991	45.9021		2326.73	34.7884	83.3744		2931.09	35.3934	98.5714		4479.93	69.3574	75.2558		3578.22	80.2288	6.65553		7108.11	93.103	31.6334		5983.83	38.6552
1963.53	106.603	188.172		3444.39	192.05	146.19		1199.82	117.508	14.1659		1287.11	94.3793	195.931		1997.4	138.064	122.679		2426.52	183.207	179.045		1813.51	151.292	41.0703		2270.95	34.7884	83.3744		2981.83	34.6599	98.0184		4558.76	67.5078	77.0945		3598.36	80.2288	6.65553		7182.36	93.103	31.6334		5970.22	39.0251
1845.87	103.732	189.245		3440.33	192.05	146.19		1199.61	117.508	14.1659		1349.79	97.3636	195.931		2195.45	138.064	123.734		2706.75	184.724	177.434		2569.86	146.113	37.3122		2282.36	35.1489	83.3744		3022.94	33.9263	99.1244		4012.42	65.6583	77.3571		3591.76	80.2288	6.65553		7195.82	93.103	31.6334		6220.05	40.1348
1722.79	103.732	190.319		3570.37	192.05	146.19		1179.53	118.254	14.1659		1668.77	98.8558	195.931		2297.5	138.064	126.372		2996.6	184.724	177.434		2357.03	146.853	37.3122		2382.54	35.1489	83.3744		3061.31	33.9263	99.1244		4077.06	66.3981	77.3571		3559.21	80.2288	6.65553		7167.46	93.103	31.6334		5828.42	39.395
1653.1	102.296	190.856		3483.32	192.05	145.667		1151.13	118.254	14.7005		1669.65	99.6019	195.931		2581.28	138.064	126.372		3574.25	185.483	177.971		2060.74	141.674	33.5541		2318.13	35.1489	83.3744		3152.61	33.5596	98.8479		3854.61	64.1787	78.6705		3544.16	80.2288	6.65553		7189.82	93.103	31.6334		5987.9	39.395
1706.67	105.886	190.856		3422.11	192.752	145.667		1223.33	118.254	14.7005		1615.94	100.348	195.369		2733.31	138.064	126.372		3661.24	185.483	177.971		1423.23	128.357	29.2592		2332.25	35.1489	83.3744		3102.79	33.9263	98.5714		4480.36	67.5078	76.3065		3570.68	80.2288	6.65553		7085.42	93.103	31.6334		5792.87	39.395
1642.51	134.6	186.561		3251.92	192.752	149.328		1179.08	118.254	14.7005		1674.62	99.6019	194.244		2407.02	138.064	126.372		2801.18	187	175.287		1263.99	129.097	29.2592		2271.1	34.7884	83.3744		3109.2	33.9263	98.5714		4762.51	69.7273	76.0438		3525.96	80.2288	6.65553		7183.11	93.103	31.6334		5891.17	39.7649
1637	101.578	189.782		3185.16	189.241	157.174		1162.86	118.254	15.235		1733.04	99.6019	194.244		2200.08	138.064	127.955		2479.49	194.586	166.697		1531.92	129.097	29.2592		2235.58	34.7884	83.3744		2824.88	36.4937	96.9124		4713	70.0972	75.7811		3860.97	80.2288	6.65553		7274.21	93.103	31.8178		5796.94	39.7649
1774.62	90.8103	194.614		3226.11	188.539	157.174		1203.73	118.254	15.235		1898.04	99.6019	194.244		2140.58	136.666	126.372		2149.41	197.621	160.255		1232.41	135.016	28.7224		1993.74	34.7884	82.4827		2932.5	42.3621	92.212		4897.29	72.3166	74.7304		3404.7	80.2288	6.40438		7110.63	93.103	31.8178		5762.27	39.395
1569.39	87.9389	195.688		3256.21	190.646	156.128		1194.47	118.254	15.235		1990.72	98.8558	194.244		1950.3	136.666	126.372		2043.01	202.172	148.444		1275.07	134.276	28.7224		2018.31	35.1489	82.4827		2835.34	43.8292	89.1705		4987.02	73.0564	73.6797		4202.97	80.2288	6.40438		7127.89	92.5977	31.8178		5778.89	39.395
1991.58	89.3746	194.614		3527.02	189.944	154.036		1147.02	118.254	15.235		1942.07	98.8558	194.244		2136.87	137.365	126.372		1897.38	201.414	159.181		1208.17	133.536	28.7224		1933.05	36.2304	83.0772		2940.48	47.1301	85.8525		5152.07	73.0564	73.6797		4303.3	80.2288	6.40438		7184.4	92.5977	31.8178		5637.13	39.395
2261.81	90.0925	194.614		3499.55	189.944	154.036		1226.3	118.254	15.235		2074.86	98.8558	194.244		2006.19	138.064	126.9		1674.49	196.103	164.55		1211.55	133.536	29.2592		1924.96	35.8699	83.3744		3311.54	51.8981	82.8111		5135.64	73.7962	73.9424		4253.05	80.2288	6.40438		7236.05	92.5977	31.8178		5681.56	39.395
2264.56	86.5031	195.151		3579.24	189.944	154.036		1201.43	118.254	15.235		2038.15	98.8558	194.244		1917.77	138.064	126.9		1690.32	194.586	167.234		1256.51	132.796	29.2592		1974.35	36.9514	83.3744		3063.45	54.0987	81.4286		4442.06	70.837	74.4677		4382.66	80.5862	6.40438		7186.55	92.5977	31.8178		5648.71	39.395
2052.71	82.9138	198.372		3470.52	189.944	154.036		1242.04	118.254	15.235		2006.51	98.8558	194.244		1799.08	138.064	126.9		1906.32	194.586	167.234		1491.31	132.796	29.7961		1961.59	36.9514	83.3744		3127.65	57.3997	80.3226		4454.47	71.2069	74.4677		4278.23	80.5862	6.40438		7068.57	92.5977	31.8178		6051.91	39.7649
2028.21	70.71	199.446		3354.14	192.752	146.19		1212.89	118.254	15.235		1884.64	98.8558	194.244		1796.69	138.064	126.9		1925.81	194.586	167.234		1851.35	135.755	16.3744		2030.55	36.9514	83.3744		2176.15	45.2962	85.023		4638.18	71.9467	74.4677		4289.48	80.5862	6.40438		7151.08	92.5977	31.8178		6095.16	39.7649
2189.82	64.9671	199.446		3397.45	191.348	127.884		1252.05	118.254	15.235		1840.52	98.8558	194.244		1746.42	138.064	126.9		1869.89	193.069	168.844		1778.42	135.755	17.985		1945.44	36.5909	83.0772		2776.76	40.1614	93.0415		5032.36	73.0564	74.2051		4238.8	80.5862	6.40438		7104.63	92.5977	31.8178		5936.51	39.395
2097.14	61.3777	198.372		3300.21	191.348	127.361		1245.64	118.254	15.7696		1821.68	97.3636	193.682		1741.74	138.064	127.955		1871.68	192.31	168.844		1824.1	135.755	18.5219		2007.2	36.5909	83.0772		2994.46	40.895	93.0415		4908.53	73.0564	74.2051		4197.08	83.0878	6.40438		7107.12	92.5977	31.8178		5857.8	39.395
2387.75	76.453	199.446		3291.86	189.241	122.653		1239.34	118.254	15.7696		1762.13	96.6176	193.682		1725.96	138.064	127.955		1769.26	192.31	168.844		1612.22	135.755	18.5219		2073.86	36.5909	83.0772		3159.83	40.895	93.0415		4865.6	73.0564	74.2051		4007.27	82.7304	14.1901		7135.6	92.5977	31.8178		5764.43	39.395
2522.01	76.453	199.446		3462.94	187.837	120.561		1251.31	118.254	15.7696		1743.52	97.3636	194.244		1583.96	138.064	127.955		1926.54	191.552	169.918		1331.02	126.138	16.9113		2003.79	36.5909	83.3744		3080.71	41.2618	93.0415		4722.17	73.0564	74.2051		4052.77	82.7304	13.9389		7073.37	92.5977	31.8178		5520.32	45.6834
2378.08	74.2994	197.835		3167.9	178.708	110.1		1221.26	118.254	15.7696		1652.95	98.1097	194.806		1603.57	138.064	127.955		1982.31	192.31	169.918		1301.71	114.301	16.3744		1995.53	36.9514	83.3744		3034.84	41.2618	93.0415		4876.34	73.0564	74.2051		4314.52	80.5862	16.9528		6951.91	92.5977	31.8178		5328.98	44.5737
2254.63	62.8135	196.225		3347.74	180.113	113.238		1228.17	118.254	15.7696		1581.85	98.1097	194.806		1636.67	138.064	128.483		1947.9	192.31	169.918		1541.16	101.724	15.3007		2023.07	38.3934	85.4551		3052.6	41.2618	93.0415		4070.45	68.2476	75.5184		4550.77	79.5141	19.9666		7030.34	92.5977	31.8178		5361.94	44.5737
2338.77	62.0956	196.762		3433.46	183.624	118.992		1136.94	118.254	15.7696		1581.75	98.1097	194.806		1541.02	138.763	129.01		1918.81	192.31	169.381		1709.96	108.382	17.985		1774.53	40.1959	88.1302		3031.09	41.2618	93.0415		4149.82	68.2476	75.7811		3882.13	78.442	23.4827		6788.91	91.8397	28.4977		6144.85	43.4639
2529.05	68.5564	198.909		3397.95	189.241	128.93		1175.16	118.254	15.7696		1578.76	98.1097	194.806		1592.01	138.763	129.01		1893.87	192.31	169.381		1771.62	112.082	15.3007		1955.19	39.8354	86.644		3045.38	41.2618	93.0415		4896.24	71.9467	74.9931		4615.98	80.9436	18.4597		7019.05	86.0287	31.4489		6154.17	43.4639
2627.08	72.1458	198.372		3177.95	191.348	129.976		1121.84	118.254	15.7696		1572.89	98.1097	194.806		1515.39	138.763	129.01		1938.74	192.31	169.381		1664.23	111.342	15.8376		1810.06	35.8699	83.9689		3078.55	41.2618	93.0415		4760.33	71.9467	74.2051		4669.56	80.5862	18.4597		6991.94	86.0287	31.2645		6090.49	43.4639
2900.82	72.1458	198.372		3232.58	191.348	131.022		1156.55	119	15.7696		1568.01	98.1097	194.806		1504.06	138.763	129.01		1883.75	188.517	171.529		1822.68	111.342	15.8376		1939.85	31.1834	84.5634		3104.16	41.2618	93.0415		4712.94	71.9467	74.2051		4441.51	79.5141	18.7108		6896.06	86.0287	31.2645		6012.44	43.4639
2968.13	72.8636	198.372		3260.76	191.348	131.022		1193.66	119	15.7696		1535.54	98.1097	194.806		1553.3	138.763	129.01		1959.33	190.034	171.529		1923.72	111.342	15.8376		2075.57	31.1834	84.5634		3051.68	41.2618	93.0415		4617.97	71.9467	73.9424		4869.14	79.5141	21.2224		6929.58	86.0287	34.2157		6127.3	43.4639
3173.99	72.8636	198.372		3198.25	191.348	131.022		1135.5	119	15.7696		1528.64	98.1097	194.806		1501.41	140.161	127.955		1866.91	190.793	170.992		1992.23	111.342	15.8376		1874.61	32.2649	84.2661		3123.25	41.2618	93.0415		4653.94	72.3166	73.9424		3956.28	80.9436	15.4459		6931.38	86.0287	35.3224		6191.67	43.4639
3524.48	72.8636	198.909		3005.88	192.05	131.022		1153.81	119.746	15.7696		1476.03	98.1097	194.806		1470.97	138.763	128.483		1858.06	188.517	170.992		2023.31	111.342	15.8376		1880.33	32.2649	84.2661		3087.58	41.2618	93.0415		4950.43	72.6865	73.9424		4259.35	83.8025	13.4366		7510.11	86.534	35.3224		6056.03	44.5737
3551.42	72.8636	198.909		3020.38	192.05	131.022		1174.01	119.746	15.7696		1450.89	98.1097	194.806		1388.97	138.763	128.483		1850.56	181.69	176.897		1953.07	111.342	15.8376		2095.95	35.1489	85.1578		3161.74	41.2618	93.0415		4868.76	73.0564	73.9424		4200.3	86.6614	11.1763		7468.63	86.534	35.3224		6105.97	43.4639
3805.67	72.8636	198.909		3258.77	191.348	136.775		1131.45	115.27	15.7696		1337.64	89.9028	195.369		1409.38	138.763	129.01		1889.76	184.724	174.213		2057.47	111.342	16.3744		1739.93	38.3934	85.1578		3130.2	41.2618	93.0415		4838.25	73.0564	73.9424		4024.36	87.7335	11.4274		7486.97	86.534	35.3224		5656.42	41.2445
4019.63	74.2994	199.446		3283.26	189.241	135.729		1026.34	101.84	15.7696		1502.68	79.4577	193.682		1390.2	138.763	129.01		1993.21	188.517	174.213		1797.07	128.357	15.3007		1860.2	31.5439	83.6717		3150.07	41.2618	93.0415		4713.1	73.0564	73.9424		4177.7	84.1599	12.9343		7505.48	86.534	35.3224		5375.7	39.395
4063.17	74.2994	199.446		3342.67	189.241	132.068		971.173	95.8715	14.1659		1500.34	80.2038	195.931		1353.07	139.462	129.01		2053.22	188.517	174.213		1772.45	140.194	19.0588		1857.23	30.1019	84.2661		3124.74	41.2618	93.0415		4799.34	73.4263	73.9424		4021.52	82.373	15.697		7486.07	86.534	35.3224		4537.45	43.094
4082.48	74.2994	199.446		3164.55	193.455	151.944		788.286	87.6646	14.1659		1474.39	80.9498	195.931		1180.23	140.161	129.538		1900.58	188.517	174.213		2439.59	154.251	25.5012		1732	37.3119	84.5634		3135.2	41.2618	93.0415		4726.45	73.4263	74.2051		4275.43	81.3009	17.7062		7530.89	86.534	35.3224		4519.71	43.094
4010.58	74.2994	198.909		2965.01	184.326	161.358		901.177	89.1567	13.6313		1484.05	80.9498	195.369		1207.84	136.666	128.483		1827.5	184.724	176.361		2498.09	162.389	34.6279		1890.48	35.8699	85.1578		3134.52	41.2618	93.0415		4754.04	76.0157	72.629		4244.01	81.3009	17.4551		7504.13	86.534	35.3224		4515.99	43.094
3989.03	74.2994	198.909		3009.98	179.411	163.974		830.472	89.9028	13.6313		1477.75	80.9498	195.369		1288.29	136.666	128.483		1762.4	183.966	178.508		2144.83	169.787	45.3652		1900.02	35.1489	85.1578		3120.85	41.2618	93.0415		5208.94	79.7147	71.841		4147.42	84.1599	12.432		7053.04	86.2813	34.9535		4566.17	43.094
3838.52	74.2994	198.909		2959.61	187.837	157.697		853.403	89.9028	13.6313		1482.84	80.9498	194.806		1257.61	136.666	129.01		1901.09	184.724	177.971		2091.1	175.705	60.9343		1907.65	34.0674	85.1578		3128.94	41.2618	93.0415		5370.94	81.9342	71.5783		3935.83	82.373	14.1901		7135.05	85.5234	31.4489		4386.13	47.5329
1235.69	97.989	205.888		4666.54	160.451	11.7684		1380.51	95.8715	15.235		789.389	159.288	123.968		1895.45	136.666	129.01						1589.53	174.226	96.3675		1852.18	39.4749	86.0495		3160.7	41.2618	93.0415		5098.74	81.9342	71.5783		4351.62	81.6583	15.697		6440.69	84.5127	29.42		4245.88	49.0125
1125.92	97.989	205.351		5174.09	160.451	11.7684		1587.84	101.84	30.7373		873.769	165.257	124.53		2047.37	29.011	127.955						1806.5	174.226	96.9044		1909.39	39.1144	86.0495		3098.51	41.2618	93.0415		5182.74	82.3041	72.1037		4886.26	80.5862	20.4689		6250.79	82.4915	26.8377		4628.46	45.3135
1225.49	97.989	205.351		5513.1	159.749	11.2454		1591.4	101.84	30.7373		1067.77	167.495	125.092		2203.5	29.011	127.955						1895.15	175.705	87.2408		1754.78	36.9514	85.1578		3163.79	41.2618	93.0415		5069.61	78.9749	72.1037		5138.69	79.5141	22.4781		6352.54	84.0074	29.9733		4885.96	45.3135
1205.95	97.989	205.351		5680.58	159.749	11.2454		1449.12	103.332	29.1336		1041.05	171.226	125.092		2239.57	29.011	127.955						2307.94	177.185	75.9666		1743.38	37.6724	85.1578		3135.51	41.2618	93.0415		4939.99	78.9749	72.1037		4218.36	82.0157	14.6924		6790.32	85.5234	31.6334		4619.11	44.9436
1205.96	97.989	205.351		5481.7	159.749	11.2454		1657.11	99.6019	28.0645		1144.35	171.226	125.092		2212.73	29.011	127.955						1710.01	183.843	70.0611		1873.69	35.5094	85.1578		3137.63	41.2618	93.0415		5064.38	78.9749	72.1037		4649.25	85.5893	11.9297		5675.28	81.9862	25.1776		4536.36	50.8621
1272.53	99.4248	205.351		5173.96	159.749	11.2454		1657.99	96.6176	28.5991		1244.65	173.464	126.217		2236.32	29.011	127.955						1772.3	186.803	123.748		2005.36	35.1489	85.1578		3200.1	41.2618	93.0415		4964.43	78.9749	72.1037		4107.38	86.3041	10.9251		5550.57	81.9862	25.1776		4910.62	47.5329
1573.11	106.603	203.741		4751.49	159.749	11.2454		1657.25	95.8715	29.6682		1399.31	171.226	126.217		2172.7	29.011	127.955						2201.98	191.981	148.444		1926.81	32.2649	83.9689		3089.15	41.2618	93.0415		4946.54	78.9749	72.1037		3987.53	85.232	11.9297		5871.63	84.7654	28.4977		4383.14	43.8339
1168	112.346	200.52		4503.24	159.749	11.2454		1699.15	93.6332	28.0645		1538.61	167.495	126.217		1955.15	29.011	127.955						2024.82	193.461	144.149		1944.36	29.7414	83.9689		3125.49	41.2618	93.0415		5147.88	80.8245	72.1037		3145.15	77.3699	10.4228		4893.77	93.3556	70.3681		2991.12	43.4639
923.076	117.371	198.909		4541.57	159.749	11.2454		1708.95	93.6332	28.0645		1625.05	167.495	125.654		1805.06	29.011	127.955						2003.75	193.461	140.927		1915.35	22.1708	84.2661		2931.09	39.7947	92.765		5214.08	84.1536	71.3157		4096.86	75.5831	11.9297		5920.44	93.103	70.3681		3791.29	43.4639
905.002	118.089	198.909		4606	159.749	11.2454		1670.22	93.6332	28.0645		1722.36	167.495	125.654		1874.77	29.71	117.93						1946.65	193.461	140.927		1753.91	18.2053	83.3744		4220.75	44.9295	99.6774		5142.1	87.1129	70.265		3549.71	74.1536	14.1901		6046.84	93.103	70.3681		3962.97	45.3135
843.885	123.114	198.372		5019.77	159.749	11.2454		1647.4	91.395	28.0645		1824.09	172.718	124.53		1840.18	29.71	117.402						1636.67	194.201	139.854						4740.74	44.9295	99.4009						4246.16	74.511	14.1901		6631.58	94.1136	70.1837		4204.71	44.5737
820.917	124.55	198.372		4816.45	159.749	11.2454		1642.12	90.6489	28.0645		2085.28	168.987	124.53		1871.47	29.71	117.402						1601.21	194.201	139.317						4774.48	44.9295	99.4009						3682.72	73.4389	15.697		7118.72	94.8715	69.6303		4043.88	44.5737
878.562	127.422	198.372		4829.06	159.749	11.2454		1711.66	90.6489	28.0645		2166.43	168.987	124.53		1825.2	29.71	117.402						1538.42	194.201	139.317						5041.51	46.7633	95.53						3664.47	73.4389	15.9482		7149.02	95.6295	69.4459		4185.88	44.5737
805.74	128.857	197.298		4601.32	159.749	11.2454		1661.12	90.6489	28.5991		2275.43	168.987	124.53		1751.87	29.71	117.402						1785.67	193.461	137.706						6027.41	48.5972	94.7005						3914.74	73.4389	17.2039		7791.33	96.6401	68.8925		4204.84	44.5737
1024.76	135.318	199.983		4326.35	159.749	11.2454		1717.89	91.395	28.5991		2113.02	168.987	124.53		1828.04	31.1082	117.93						1822.42	193.461	137.706						5239.8	46.7633	95.8065						3893.59	73.0815	17.7062		8005.85	96.8928	68.5236		3955.51	44.2038
1019.05	130.293	199.446		4348.58	159.749	11.2454		1698.87	92.1411	28.5991		1591.09	177.94	127.903		1857.12	29.71	118.457						1429.38	191.241	126.969						6128.85	48.2304	96.3594						3922.2	73.0815	18.2085		8494.63	96.8928	68.5236		3906.33	44.2038
1028.96	126.704	198.909		4331.69	159.047	11.7684		1754.46	92.1411	28.5991		2018.11	166.003	126.217		1703.22	29.71	118.457						2033.08	180.884	114.621						4390.44	46.3966	96.3594						3932.14	73.0815	18.7108		8639.49	96.8928	68.5236		3231.27	41.2445
797.14	125.986	198.372		4184.35	159.047	11.7684		1746.11	92.1411	29.1336		1892.66	168.987	125.092		1386	28.3119	116.874						1763.75	179.404	107.105						4919.77	45.663	97.4654						3695.83	72.3668	19.9666		8640.4	96.8928	68.5236		2588.25	36.8056
817.71	124.55	198.372		4399.14	159.047	11.7684		1707.38	92.8871	29.6682		2003.63	169.734	125.092		1359.46	27.6129	113.181						1843.88	179.404	107.642						5283.41	45.663	97.7419						3092.62	71.2947	19.2131		8448.99	96.8928	68.5236		2400.75	36.8056
882.07	124.55	198.372		4260.94	159.047	11.7684		1787.36	89.1567	28.5991		1898.02	169.734	125.092		1356.09	26.9138	111.07						2021.02	174.226	91.5357						5285	45.663	97.7419						4217.56	73.0815	19.4643		8468.81	96.8928	68.5236		2522.52	34.9561
764.03	124.55	198.372		4290.94	159.047	11.7684		1821.29	89.1567	28.5991		1168.73	192.116	132.963		1396.71	26.9138	110.543						2826.37	174.966	73.8191						5298.22	45.663	98.2949						3604.06	72.0094	19.4643		8245.55	96.8928	68.3392		2509.64	31.9969
784.375	123.832	198.372		4318.09	159.047	11.7684		1703.43	69.7586	28.5991		1031.04	203.307	156.014		1357.77	27.6129	109.487						1680.37	181.624	67.9136						5285.63	45.663	98.2949						4461.54	72.7241	20.72		8135.26	96.8928	68.3392		2623.19	31.9969
757.469	123.832	198.372		4047.52	159.047	11.2454		1783.21	54.837	30.2028		848.291	204.799	182.438		1241.04	27.6129	109.487						2108.73	184.583	61.4712						5320.01	45.663	98.2949						4133.44	72.7241	21.4735		8192.74	96.8928	68.3392		2464.4	40.1348
832.659	123.832	198.372		3995.99	159.047	11.2454		1640.4	46.6301	34.4793		794.733	186.893	199.304		1091.07	31.8072	92.0749						2391.12	193.461	51.2707						5383.17	45.663	98.2949						4258.75	72.7241	20.4689		8056.1	96.8928	67.7858		2931.36	45.3135
987.664	123.832	199.446		3586.75	159.047	11.2454		1577.91	39.9154	37.1521		839.184	157.05	207.737		1163.33	34.6034	83.1048						1610.63	197.16	42.6809						5283.5	45.663	98.2949						4044.05	72.7241	20.2177		8150.29	96.8928	67.7858		4165.55	53.0815
1040.54	123.114	199.446		3495.88	159.047	11.2454		1846.41	41.4075	36.0829		845.917	140.636	208.862		1156.18	35.3025	81.5219						1409.88	193.461	31.4067						5325.79	45.663	98.2949						4027.23	72.7241	20.2177		8073.57	96.8928	67.7858		3663.88	49.3824
895.348	123.114	197.835		3178.71	159.047	11.2454		1896.08	42.8997	37.6866		825.127	119	208.3		1335.85	35.3025	80.9942						1659.43	181.624	27.6486						5090.41	47.4969	95.8065						4126.76	72.7241	21.4735		7893.01	98.6614	67.6014		3741.88	50.4922
831.337	122.397	197.835		3099.15	159.047	11.2454		1963.53	42.8997	36.6175		866.713	117.508	207.737		1257.68	36.0016	81.5219						1895.42	169.047	28.7224						4088.67	43.8292	100.23						4404.57	73.4389	22.4781		8328.39	97.6507	68.3392		3731.02	50.4922
810.652	122.397	197.835		2738.47	159.047	11.2454		2054.03	45.884	35.5484		764.497	117.508	207.175		1066.48	36.0016	81.5219						1834.14	152.031	28.7224						3312.2	40.5282	102.995						4054.09	72.0094	22.7293		8124.79	97.3981	67.9703		3251.1	47.5329
825.956	122.397	197.835		2820.26	159.047	11.2454		1956.74	45.884	35.0138		714.36	95.8715	207.737		1234.93	37.3997	76.2454						1715.74	157.21	27.6486						1633.76	32.826	105.484						3669.77	72.3668	23.7339		8094.77	97.3981	67.7858		3337.63	46.7931
802.161	122.397	198.372		2425.75	159.047	11.2454		1991.91	46.6301	33.9447		846.987	95.8715	203.24		1276.86	38.7978	76.2454						2073.79	146.853	29.7961						1495	29.1583	104.654						3974.85	72.3668	24.9896		8058.23	97.3981	67.7858		3379.79	46.7931
790.155	122.397	198.372		2527.2	159.047	12.2915		1806.89	46.6301	33.9447		806.168	87.6646	199.866		1309.33	36.7006	79.4113						1342.54	174.226	27.1118						1651.63	31.7257	104.378						3939.78	72.3668	24.9896		8297.35	97.3981	67.7858		3674.55	46.7931
982.352	123.114	199.446		2479.66	159.047	12.8145		1842.16	48.1223	32.341		1057.27	83.1881	198.742		1305.78	36.7006	79.4113						2378.63	190.502	56.1025						1685.68	33.1928	104.378						3975.36	72.3668	25.4919		8055	96.8928	67.9703		3866.28	46.7931
1016.11	123.114	199.446		2349.54	156.94	12.2915		1840.74	48.8683	32.341		1309.5	54.0909	200.429		1267.24	36.7006	79.4113						1968.06	189.762	56.6394						1834.14	33.5596	104.378						4083.36	72.3668	24.2362		8123.97	97.1454	68.1547		4051.79	45.6834
1221.05	120.961	199.983		2257.27	156.94	12.2915		1858.97	50.3605	32.341		877.005	22.0094	179.065		1431.83	33.9044	88.909						1535.72	193.461	31.9435						6041.39	48.9639	94.7005						4030.03	72.3668	24.2362		8676.58	101.441	65.388		3964.27	45.6834
1180.67	120.961	199.983		2190.65	156.94	12.2915		1882.94	50.3605	32.341		890.45	22.0094	179.065		1478	29.71	114.236						1354.39	194.94	33.0173						3914.57	51.1646	90.8295						3948.71	72.3668	24.2362		8457.72	99.672	66.3102		4061.93	45.6834
1235.67	120.961	199.983		2211.59	154.834	12.2915		1813.78	51.1066	31.8065		676.413	15.2947	159.949		1492.41	30.4091	114.236						1122.54	175.705	26.038						3973.58	47.4969	94.1475						4060.38	72.3668	24.2362		8135.92	101.188	64.4657		3542.09	43.094
1423.45	117.371	201.056		2564.39	150.621	14.3836		1812.25	54.837	30.7373		746.373	12.3103	139.71		1643.33	29.011	129.538						1588.54	161.649	33.0173						3397.3	53.3652	89.1705						4047.89	72.3668	23.985		8078.96	99.1667	65.7569		4153.23	43.094
1485.82	119.525	201.056		2565.17	150.621	14.3836		1937.24	57.8213	30.7373		846.722	13.0564	122.281		1403.54	28.3119	149.061						1553.77	156.47	39.9965						4622.26	47.4969	95.2535						4218.78	72.7241	25.7431		6054.41	94.3662	69.8148		4438.34	43.8339
1545.99	120.961	201.056		2748.94	150.621	14.9067		1814.01	57.8213	30.7373		931.385	13.0564	97.5438		1468.91	29.011	149.061						1911.51	150.552	50.7339						4181.32	43.4624	99.6774						4249.04	72.7241	26.7477		4816.9	86.2813	72.9505		4390.45	43.8339
1479.17	120.243	201.056		2723.1	151.323	14.9067		1830.31	59.3135	30.2028		882.708	13.0564	94.1705		1192.62	29.71	136.925						2004.51	144.633	59.8606						2276.67	36.8605	104.931						3700.98	71.652	20.4689		5235.65	86.0287	73.3194		4275.57	43.8339
1253.26	119.525	199.983		2868.39	148.514	15.9528		1839.67	59.3135	30.2028		874.419	13.0564	94.7327		1273.8	27.6129	130.593						2058.43	145.373	61.4712						1711.35	29.5251	105.76						4530.26	72.7241	21.7247		7182.71	97.1454	68.5236		4114.36	43.8339
1216.21	119.525	199.983		2973.17	135.875	29.5518		1871.06	59.3135	30.2028		873.992	13.0564	94.7327		1087.24	29.011	120.568						1844.65	145.373	57.7131						1700.89	29.1583	105.76						4559	72.7241	21.9758		5814.91	91.0817	70.9215		4129.57	43.8339
1221.8	119.525	199.983		3003.83	133.066	37.3975		1882.88	59.3135	30.2028		899.844	13.0564	94.7327		1313.23	29.71	114.764						1995.63	146.113	58.25						1362.9	28.4248	105.484						4524.23	72.7241	22.227		5745.7	91.0817	70.9215		4058.16	43.8339
1546.57	119.525	200.52		2385.15	132.364	30.0749		1944.69	59.3135	30.2028		870.26	13.0564	94.7327		1354.03	29.71	113.709						1782.37	145.373	57.1763						1392.9	30.2586	104.654						4332.04	72.7241	22.7293		5743.98	89.8185	70.9215		3880.99	43.8339
1473.73	125.268	200.52		2949.55	135.172	28.5058		1936.39	59.3135	30.2028		990.589	13.8025	57.0645		1506.43	29.71	114.236						2122.46	146.113	58.25						1469.96	30.6254	105.484						4347	72.7241	22.7293		4992.87	85.5234	72.5816		3628.75	44.9436
953.743	119.525	198.909		2981.92	132.364	42.1048		1977.8	59.3135	30.7373		1495.72	25.7398	36.2627		1564.31	31.1082	116.874						2051.79	146.113	58.25						1736.09	28.058	105.484						4296.88	72.7241	24.2362		5494.72	89.3132	72.0282		3543.77	44.9436
961.292	118.807	198.909		2900.49	133.768	48.9044		1824.95	59.3135	31.2719		824.667	38.4232	22.2074		1068.18	31.8072	117.93						2095.14	146.113	58.25						1704.49	31.3589	106.037						3872.86	72.3668	23.2316		6079.01	91.3344	71.6593		2951.95	41.6144
855.177	119.525	197.835		2734	132.364	45.2431		1744.68	69.0125	29.6682		812.396	12.3103	66.0599		1097.96	29.011	106.321						2111.06	146.113	58.25						2372.48	21.0893	104.378						3865.59	72.0094	22.9804		5898.5	91.8397	70.3681		3167.42	43.094
896.069	121.679	197.835		2994.03	138.683	60.4113		1692.3	78.7116	29.6682		904.967	10.0721	86.8618		1270.39	30.4091	103.683						2191.56	146.113	58.25						1806.89	24.0235	105.207						3767.45	72.3668	23.2316		6321.45	91.8397	70.5526		4446.54	50.4922
905.306	120.961	198.372		3180.23	142.194	60.9343		1499.93	79.4577	29.6682		1024.25	12.3103	115.535		1163.05	31.1082	102.628						2218.37	146.113	58.25						1649.4	25.1238	104.654						3986.76	72.7241	25.7431		5980.93	91.8397	70.3681		3822.68	47.9028
859.587	120.961	198.372		3076.56	141.492	60.9343		1609.32	85.4263	29.1336		1211.88	13.8025	114.972		1114.82	30.4091	99.9896						2309.04	146.113	58.25						1550.13	25.8574	105.484						3809.64	72.7241	28.2546		6003.71	92.345	70.1837		3839.17	47.9028
895.027	120.243	198.372		3028.31	139.386	59.3652		1610.76	86.1724	30.2028		1243.06	13.8025	114.972		1395.61	29.71	93.1302						2143.86	145.373	56.1025						1539.01	25.8574	105.484						3934.92	72.7241	28.7569		6144.99	91.8397	70.9215		3953.77	49.7524
938.365	118.807	199.446		3121.44	140.79	57.7961		1681.85	86.1724	30.2028		1278.25	13.8025	114.972		1466.27	32.5063	112.126						1912.67	145.373	64.6924						1554.91	25.8574	106.037						3734.36	72.7241	29.7615		6418.07	91.8397	70.9215		4428.68	51.9718
959.958	118.807	199.446		3225.52	140.79	57.7961		1578.39	86.1724	30.2028		1144.34	13.0564	114.972		1473.67	26.9138	152.755						1714.96	137.975	66.8399						1501.3	26.9577	106.037						4004.43	73.0815	28.7569		6083.62	92.0924	70.3681		4324.81	52.3417
1465.17	123.114	187.098		3054.08	169.58	117.423		2742.6	86.1724	30.2028						1056.41	28.3119	151.172														2088.69	25.1238	106.59						3895.27	73.0815	28.7569		6042.68	92.345	70.3681		4747.77	56.7806
1565.92	123.114	187.635		3562.7	169.58	117.946		3234.16	85.4263	29.6682						1207.83	57.6724	27.174														2262.89	16.3213	101.889						3993.5	73.0815	28.7569		6669.21	92.5977	70.1837		4220.96	56.7806
1598.82	123.114	188.172		3875.8	170.282	118.469		3682.59	89.1567	29.6682						1289.21	57.6724	27.174														2279.9	17.0549	101.613						3941.65	73.0815	28.5058		6533.06	92.5977	70.1837		4228.18	56.7806
1594.06	123.832	187.635		4053.42	170.282	118.469		3797.91	89.1567	29.6682						1383.48	56.9734	27.174														2655.88	19.989	104.654						3586.6	72.0094	28.7569		6520.8	92.5977	70.3681		4097.91	53.4514
1593.05	123.832	187.635		4073.44	171.687	117.423		3938.94	89.1567	29.6682						1352.58	56.9734	27.174														2224.11	19.2555	102.995						3444.61	72.0094	28.7569		6514.54	92.5977	70.3681		4030.18	51.9718
1605.67	123.832	187.635		4414.02	171.687	117.946		3630.99	89.9028	29.6682						1348.99	52.779	27.7016														2179.66	13.0204	96.0829						3479.26	72.0094	28.7569		6818.97	92.8503	70.5526		4126.88	53.0815
1568.11	123.832	187.635		4305.8	171.687	117.946		3552.39	89.9028	29.6682						1393.8	51.3809	26.6463														2071.62	13.0204	98.8479						3917.23	73.0815	28.7569		7157.19	93.6083	70.3681		3933.69	53.0815
1586.18	123.832	187.635		4421.01	173.793	117.423		3575.76	89.9028	29.6682						1451.62	50.6818	26.6463														2083.71	12.2868	93.871						3970.25	73.0815	28.7569		7166.27	93.6083	70.3681		4602.15	57.8903
1599.58	123.832	187.635		4457.69	173.793	117.423		3463.76	90.6489	30.2028						1448.73	50.6818	26.6463														2264.3	10.453	87.235
1568	123.832	188.172		4689.26	173.793	117.423		3179.83	90.6489	30.2028						1483.05	50.6818	26.6463														2421.4	11.1865	87.235
1553.51	123.832	188.172		4033.18	170.282	118.992		3097.8	90.6489	30.7373						1443.24	50.6818	26.6463
1612.42	123.114	187.635		4042.55	178.708	113.238		3010.01	90.6489	31.2719						1477.07	49.2837	26.6463
1559.45	123.114	187.635		4182.36	180.815	113.238		2635.84	90.6489	31.2719						1384.99	49.2837	26.6463
1548.06	123.114	187.635		4506.92	181.517	112.192		2595.22	89.9028	31.8065						1425.48	49.2837	26.6463
1600.71	122.397	187.635		4181.75	181.517	112.192		2489.75	89.9028	31.2719						1341.99	47.8856	26.1187
1635.26	122.397	187.635		4090.71	185.028	104.347		2471.43	89.9028	31.2719						1150.7	49.2837	26.1187
1068.45	123.114	198.909		4318.8	186.433	104.87		2496.03	89.9028	31.2719						1287.06	36.0016	28.7569
1087.34	123.114	199.446		4305.02	186.433	105.393		2570.83	89.9028	30.7373						1267.75	27.6129	48.28
1051.83	123.832	199.446		4475.72	186.433	105.393		2422.47	89.9028	30.7373						1430.05	29.011	65.1647
1118.67	123.832	199.446		4501.83	186.433	105.916		2310.23	89.9028	30.7373						1192.44	31.1082	70.9689
1074.67	123.832	199.446		4727.36	186.433	105.916		2498.58	89.9028	30.7373						1063.99	26.9138	65.1647
1103.67	123.832	199.446		5029.86	185.73	106.439		2564.87	89.9028	30.7373						1186.27	26.9138	47.2247
1115.77	123.832	199.446		3884.68	180.815	112.192		2550.24	89.9028	30.7373						1277.11	26.9138	47.2247
1117.09	123.832	199.446		3696.42	179.411	114.285		2538.2	89.9028	30.7373						1297.65	26.9138	45.6417
1111.06	123.832	199.446		3248.41	189.944	122.653		2439.89	89.9028	30.7373						1133.18	26.9138	45.6417
1119.93	123.832	198.909		2996.15	190.646	121.607		2418.56	89.9028	30.7373						1237.36	25.5157	43.5311
1064.85	123.832	198.909		3438.63	190.646	121.607		2325.13	89.9028	31.2719						1311.18	26.9138	40.3652
1037.86	123.832	198.909		3021.04	182.219	127.361		2326.41	89.9028	31.2719						1314.94	26.9138	47.7523
1033.36	123.832	198.909		2545.65	175.197	130.499		2219.56	89.9028	31.2719						1049.12	33.2053	63.5818
976.037	123.832	198.909		3188.4	179.411	129.976		2280.3	89.9028	31.2719						933.73	29.011	78.8836
1038.53	123.832	198.909		3265.54	187.837	123.176		2197.78	89.9028	31.2719						1030.95	29.011	87.326
1032.93	123.832	198.909		2636.32	194.859	115.331		2313.76	89.9028	31.2719						1335.15	29.011	82.5772
1009.38	123.832	198.909		2896.66	177.304	131.545		2188.51	89.9028	31.2719						1244.71	31.8072	103.683
1009.83	123.832	198.909		2678.81	171.687	135.729		2086.69	89.9028	30.7373						1166.1	31.1082	98.9343
1117.37	123.832	198.909		2005.78	167.473	135.729		1873.02	89.9028	30.7373						1245.5	29.011	91.0196
1059.58	123.832	198.909		2650.07	170.984	135.729		1924.15	86.9185	29.6682						1213.62	29.011	92.6025
1039.47	123.832	198.909		2760.27	171.687	133.637		1864.24	86.9185	29.6682						1040.86	29.011	91.5472
1088.66	123.832	198.909		2994.65	175.9	132.591		1758.78	80.9498	30.7373						1006.93	28.3119	88.909
957.726	123.832	198.909		3092.01	178.708	130.499		1773.84	80.9498	30.2028						1154.07	28.3119	86.7984
1070.85	123.832	198.909		3187.41	179.411	129.976		1772.83	74.9812	29.1336						1279	28.3119	86.7984
1009.99	123.832	198.909		3176.3	180.113	129.453		1641.22	70.5047	29.6682						1315.83	28.3119	86.7984
1006.91	123.832	198.909		2790.04	179.411	129.453		1476.3	74.2351	29.1336						1371.17	29.71	86.7984
1038.2	123.832	198.909		3181.65	186.433	123.699		1407.06	80.9498	29.1336						1403.77	29.71	86.7984
999.492	123.832	198.909		3159.12	199.072	112.715		1325.88	92.1411	29.1336						1557.99	29.71	86.7984
981.833	123.832	198.909		3187.44	199.072	110.1		1306.37	97.3636	29.1336						1648.89	29.71	85.7431
981.478	123.832	198.909		3153.93	196.966	110.623		1415.59	99.6019	28.5991						1725.41	29.71	84.1601
1015.13	123.832	198.909		2889.06	199.072	113.238		1440.85	108.555	25.9263						1634.55	29.71	84.1601
995.918	123.832	198.909		3165.41	196.966	113.238		1436.25	106.317	26.4608						1682.55	29.011	83.6325
986.375	123.832	198.909		3387.61	194.859	117.423		1452.97	105.571	26.9954						1930.43	29.011	83.6325
1023.75	123.832	198.909		3518.42	191.348	120.561		1493.6	104.078	26.9954						1562.88	29.011	69.3859
1047.58	123.832	198.909		3202.63	191.348	121.607		1579.47	103.332	27.53						1689.34	29.011	63.0541
994.129	123.832	198.909		3350.88	191.348	122.13		1368.16	103.332	27.53						1765.86	29.011	61.9988
941.743	123.832	198.909		2985.68	192.05	122.653		1374.71	101.84	25.9263						1710.11	29.011	61.9988
1019.93	123.832	198.909		3260.78	190.646	120.038		1504.5	114.524	26.4608						1774.35	29.011	62.5265
1069.6	123.832	198.909		3687.29	190.646	120.038		1579.45	119	29.6682						1752.45	29.011	62.5265
1710.75	129.575	187.635						1572.95	119	32.341						630.571	28.3119	62.5265
1881.71	129.575	187.635						1693.84	131.683	187.364
1919.19	129.575	187.635						1691.81	131.683	187.364
1994.68	129.575	187.635						1788.98	131.683	187.364
2094.47	129.575	187.635						1859.71	131.683	187.364
2063.22	129.575	187.635						1897.74	131.683	187.364
2197.29	129.575	187.635						1892.39	131.683	187.364
2071.99	129.575	187.635						1884.3	131.683	187.364
2142.31	128.857	188.172						1701.52	131.683	187.364
2208.19	128.857	188.172						1842.15	131.683	187.364
2183.92	128.857	188.172						1995.96	131.683	187.364
2118.47	128.857	188.172						2066.11	131.683	187.364
2104.41	128.857	188.172						1941.66	131.683	187.364
2083.54	128.857	188.172						1624.47	131.683	187.364
2052.9	128.857	188.172						1527.77	131.683	187.364
2098.79	128.857	188.172						1559.33	131.683	187.899
2012.09	128.857	188.172						1541	133.922	188.433
2029.33	128.857	188.172						1575.14	133.922	188.433
2009.11	128.857	188.172						1509.23	133.922	188.433
2001.84	128.139	188.172						1592.55	133.922	188.433
1968.03	128.139	188.172						1613.96	133.922	188.433
2014.98	128.139	188.172						2263.48	133.922	188.433
1990.7	128.139	188.172						2262.15	127.953	198.59
1965.8	128.139	188.172						2342.09	125.715	199.124
2004.77	128.139	188.172						2018.5	127.207	200.728
1950.73	128.139	188.172						1992.15	136.906	202.866
1988.51	127.422	188.709						1843.85	142.875	201.797
1892.84	127.422	188.709						1710.82	157.05	204.47
1869.07	127.422	188.709						1895.52	174.21	206.074
1880.82	127.422	188.709						1914.89	180.179	204.47
1898.23	127.422	188.709						1677.76	181.671	204.47
1979.83	127.422	188.709						1548.19	169.734	206.074
1897.97	127.422	188.709						1723.54	152.574	205.539
1856.63	127.422	188.709						1787.24	144.367	204.47
1808.49	127.422	188.709						2097.34	127.953	202.866
1842.33	127.422	188.709						2075.51	129.445	201.797
1831.36	127.422	188.709						2307.38	130.937	202.866
1896.24	127.422	188.709						2240.62	130.937	203.935
1860.8	127.422	188.709						2160.15	132.429	203.935
1804.17	127.422	188.709						2371.54	135.414	203.935
1811.3	127.422	188.709						2128.14	136.906	203.935
1815.97	127.422	188.709						1977.03	127.207	203.935
1829.83	127.422	188.709						2253.33	121.984	196.452
1823.3	127.422	188.709						2187.9	116.016	190.571
1774.75	127.422	188.709						2388.87	111.539	183.088
1732.7	127.422	188.709						2261.93	111.539	180.949
1770.4	127.422	188.709						2303.96	111.539	183.088
1806.85	127.422	188.709						2203.75	113.777	187.899
1752.21	127.422	188.709						1854.58	118.254	193.779
1760.22	127.422	188.709						1878.44	134.668	203.935
1657.82	127.422	188.709						1981.14	146.605	206.608
1688.96	127.422	188.709						1948.25	151.082	206.074
1711.71	127.422	188.709						1646.25	155.558	206.074
1731.61	127.422	188.709						1619.04	164.511	206.074
[truncated: 56 more rows]
[truncated: 1 more columns]

## Sheet: S2A
flp-18(db99) mutant												flp-18(db99) mutant												flp-18(db99) mutant												flp-18(db99) mutant
[truncated: 62 more rows]

[truncated: 32 more sheets: S2B, S2C, S2D-E, S3A, S3B, S4, S5A, S5B,C, S5D, S7A, S7B, S7C-D, S8A, S8B, S8C, S8D, S8E-F, S8G, S8H, S9A-C …]
